# Supplementary material for: Complete assembly of a dengue virus type 3 genome from a recent genotype III clade by metagenomic sequencing of serum
Source: Wellcome Open Res. 2019 Jan 10;3:44. Originally published 2018 Apr 23. [Version 2] doi: 10.12688/wellcomeopenres.14438.2 (PMC6085601; doi:10.12688/wellcomeopenres.14438.2)
Supplement: Supplementary file 1 [file wellcomeopenres-3-16381-s0000.tgz › c5e86f29-a4d4-4270-8528-abf43dcf80cc.maf]

@Version	2	0
@Program	MIRALIB
@ReadGroup
@RG	ID	1
@RG	technology	Text
@RG	strainname	DENV2_refseq3_REF_GBK
@RG	segmentnaming	none
@RG	isbackbone
@EndReadGroup
@ReadGroup
@RG	name	D3
@RG	ID	2
@RG	technology	IonTor
@RG	strainname	StrainX
@RG	segmentnaming	solexa
@EndReadGroup
@ReadGroup
@RG	ID	3
@RG	technology	Text
@RG	strainname	DENV2_refseq3_REF_GBK
@RG	segmentnaming	none
@RG	israil
@EndReadGroup
CO	NC_001475_bb
NR	18177
LC	12561
CT	MIRA	1	5	=		.	Note=Assembled with MIRA
CT	MCVc	1	76	=		.
CT	SROc	77	77	=		.	Note=weak
CT	H454	85	85	=		.	Note=No edit. PL: 1 RS: 115 RL: 0 RWTS: 0 EL: 0
CT	H454	89	89	=		.	Note=Smoking gun  Edit: C PL: 0 RS: 115 RL: 1 RWTS: 0 EL: 1
CT	H454	92	92	=		.	Note=Smoking gun  Edit: A PL: 0 RS: 158 RL: 2 RWTS: 0 EL: 2
CT	H454	95	95	=		.	Note=Smoking gun  Edit: T PL: 1 RS: 159 RL: 1 RWTS: 0 EL: 1
CT	H454	100	100	=		.	Note=No edit. PL: 0 RS: 436 RL: 0 RWTS: 0 EL: 0
CT	H454	104	104	=		.	Note=Smoking gun  Edit: A PL: 2 RS: 430 RL: 3 RWTS: 0 EL: 3
CT	H454	110	110	=		.	Note=Smoking gun  Edit: A PL: 2 RS: 445 RL: 5 RWTS: 0 EL: 5
CT	H454	116	116	=		.	Note=Funny histogram No edit. PL: 2 RS: 456 RL: 2 RWTS: 0 EL: 2
CT	H454	120	120	=		.	Note=No edit. PL: 2 RS: 455 RL: 0 RWTS: 0 EL: 0
CT	H454	122	122	=		.	Note=Smoking gun  Edit: G PL: 1 RS: 454 RL: 4 RWTS: 0 EL: 4
CT	H454	130	130	=		.	Note=Smoking gun  Edit: A PL: 4 RS: 445 RL: 2 RWTS: 0 EL: 2
CT	H454	137	137	=		.	Note=Smoking gun  Edit: T PL: 1 RS: 455 RL: 2 RWTS: 0 EL: 2
CT	H454	144	144	=		.	Note=Smoking gun  Edit: G PL: 0 RS: 451 RL: 5 RWTS: 0 EL: 5
CT	H454	149	149	=		.	Note=Smoking gun  Edit: C PL: 0 RS: 487 RL: 2 RWTS: 0 EL: 2
CT	H454	153	153	=		.	Note=Smoking gun  Edit: T PL: 0 RS: 485 RL: 4 RWTS: 0 EL: 4
CT	H454	158	158	=		.	Note=Smoking gun  Edit: A PL: 3 RS: 498 RL: 11 RWTS: 0 EL: 11
CT	H454	167	167	=		.	Note=No edit. PL: 1 RS: 509 RL: 0 RWTS: 0 EL: 0
CT	H454	171	171	=		.	Note=Smoking gun  Edit: C PL: 0 RS: 507 RL: 2 RWTS: 0 EL: 2
CT	H454	173	173	=		.	Note=No edit. PL: 3 RS: 488 RL: 0 RWTS: 0 EL: 0
CT	H454	176	176	=		.	Note=Smoking gun  Edit: C PL: 2 RS: 503 RL: 1 RWTS: 0 EL: 1
CT	H454	183	183	=		.	Note=Smoking gun  Edit: G PL: 1 RS: 495 RL: 3 RWTS: 0 EL: 3
CT	H454	187	187	=		.	Note=No edit. PL: 2 RS: 498 RL: 0 RWTS: 0 EL: 0
CT	H454	189	189	=		.	Note=No edit. PL: 1 RS: 492 RL: 0 RWTS: 0 EL: 0
CT	H454	191	191	=		.	Note=Smoking gun  Edit: G PL: 2 RS: 489 RL: 3 RWTS: 0 EL: 3
CT	H454	199	199	=		.	Note=Smoking gun  Edit: C PL: 1 RS: 560 RL: 4 RWTS: 0 EL: 4
CT	H454	203	203	=		.	Note=Smoking gun  Edit: T PL: 2 RS: 554 RL: 9 RWTS: 0 EL: 9
CT	H454	210	210	=		.	Note=Smoking gun  Edit: G PL: 1 RS: 556 RL: 5 RWTS: 0 EL: 5
CT	H454	216	216	=		.	Note=Smoking gun  Edit: A PL: 1 RS: 536 RL: 2 RWTS: 0 EL: 2
CT	H454	220	220	=		.	Note=Smoking gun  Edit: T PL: 2 RS: 465 RL: 33 RWTS: 0 EL: 33
CT	H454	226	226	=		.	Note=Funny histogram No edit. PL: 1 RS: 509 RL: 3 RWTS: 0 EL: 3
CT	H454	227	227	=		.	Note=Smoking gun  Edit: A PL: 4 RS: 487 RL: 10 RWTS: 0 EL: 10
CT	SROc	235	235	=		.	Note=high
CT	H454	236	236	=		.	Note=Smoking gun  Edit: T PL: 2 RS: 477 RL: 3 RWTS: 0 EL: 3
CT	H454	243	243	=		.	Note=Smoking gun  Edit: A PL: 2 RS: 458 RL: 2 RWTS: 0 EL: 2
CT	H454	248	248	=		.	Note=No edit. PL: 2 RS: 456 RL: 0 RWTS: 0 EL: 0
CT	H454	249	249	=		.	Note=Smoking gun  Edit: T PL: 0 RS: 464 RL: 2 RWTS: 0 EL: 2
CT	H454	253	253	=		.	Note=Smoking gun  Edit: G PL: 3 RS: 420 RL: 4 RWTS: 0 EL: 4
CT	H454	262	262	=		.	Note=Smoking gun  Edit: A PL: 2 RS: 285 RL: 17 RWTS: 0 EL: 17
CT	H454	268	268	=		.	Note=Smoking gun  Edit: T PL: 2 RS: 354 RL: 6 RWTS: 0 EL: 6
CT	H454	274	274	=		.	Note=No edit. PL: 1 RS: 341 RL: 0 RWTS: 0 EL: 0
CT	SROc	275	275	=		.	Note=high
CT	H454	278	278	=		.	Note=Smoking gun  Edit: G PL: 2 RS: 338 RL: 2 RWTS: 0 EL: 2
CT	H454	283	283	=		.	Note=Smoking gun  Edit: T PL: 2 RS: 343 RL: 5 RWTS: 0 EL: 5
CT	H454	291	291	=		.	Note=No edit. PL: 1 RS: 346 RL: 0 RWTS: 0 EL: 0
CT	H454	292	292	=		.	Note=Smoking gun  Edit: C PL: 2 RS: 345 RL: 1 RWTS: 0 EL: 1
CT	SROc	294	294	=		.	Note=medium
CT	H454	300	300	=		.	Note=No edit. PL: 2 RS: 340 RL: 0 RWTS: 0 EL: 0
CT	SROc	300	300	=		.	Note=medium
CT	H454	307	307	=		.	Note=Smoking gun  Edit: T PL: 3 RS: 332 RL: 4 RWTS: 0 EL: 4
CT	SROc	310	310	=		.	Note=high
CT	H454	315	315	=		.	Note=Smoking gun  Edit: T PL: 2 RS: 336 RL: 1 RWTS: 0 EL: 1
CT	H454	321	321	=		.	Note=No edit. PL: 2 RS: 331 RL: 0 RWTS: 0 EL: 0
CT	H454	328	328	=		.	Note=No edit. PL: 1 RS: 331 RL: 0 RWTS: 0 EL: 0
CT	H454	330	330	=		.	Note=Smoking gun  Edit: T PL: 0 RS: 289 RL: 3 RWTS: 0 EL: 3
CT	H454	335	335	=		.	Note=Funny histogram No edit. PL: 1 RS: 275 RL: 1 RWTS: 0 EL: 1
CT	H454	338	338	=		.	Note=Smoking gun  Edit: T PL: 4 RS: 268 RL: 22 RWTS: 0 EL: 22
CT	SROc	338	338	=		.	Note=high
CT	SROc	345	345	=		.	Note=medium
CT	H454	348	348	=		.	Note=Smoking gun  Edit: C PL: 0 RS: 260 RL: 1 RWTS: 0 EL: 1
CT	H454	351	351	=		.	Note=Smoking gun  Edit: G PL: 4 RS: 246 RL: 9 RWTS: 0 EL: 9
CT	H454	360	360	=		.	Note=Smoking gun  Edit: T PL: 2 RS: 248 RL: 3 RWTS: 0 EL: 3
CT	H454	367	367	=		.	Note=Smoking gun  Edit: A PL: 2 RS: 233 RL: 1 RWTS: 0 EL: 1
CT	H454	374	374	=		.	Note=Smoking gun  Edit: G PL: 5 RS: 191 RL: 3 RWTS: 0 EL: 3
CT	H454	385	385	=		.	Note=Smoking gun  Edit: C PL: 1 RS: 213 RL: 1 RWTS: 0 EL: 1
CT	SROc	386	386	=		.	Note=high
CT	H454	389	389	=		.	Note=No edit. PL: 2 RS: 209 RL: 0 RWTS: 0 EL: 0
CT	H454	392	392	=		.	Note=No edit. PL: 2 RS: 207 RL: 0 RWTS: 0 EL: 0
CT	H454	395	395	=		.	Note=Smoking gun  Edit: G PL: 1 RS: 200 RL: 7 RWTS: 0 EL: 7
CT	H454	400	400	=		.	Note=No edit. PL: 2 RS: 203 RL: 0 RWTS: 0 EL: 0
CT	H454	403	403	=		.	Note=Smoking gun  Edit: T PL: 2 RS: 203 RL: 3 RWTS: 0 EL: 3
CT	H454	408	408	=		.	Note=Smoking gun  Edit: A PL: 2 RS: 122 RL: 1 RWTS: 0 EL: 1
CT	H454	418	418	=		.	Note=Smoking gun  Edit: T PL: 0 RS: 112 RL: 2 RWTS: 0 EL: 2
CT	H454	420	420	=		.	Note=No edit. PL: 3 RS: 91 RL: 0 RWTS: 0 EL: 0
CT	H454	421	421	=		.	Note=No edit. PL: 3 RS: 91 RL: 0 RWTS: 0 EL: 0
CT	SROc	421	421	=		.	Note=high
CT	H454	423	423	=		.	Note=Smoking gun  Edit: A PL: 0 RS: 79 RL: 14 RWTS: 0 EL: 14
CT	H454	433	433	=		.	Note=Smoking gun  Edit: T PL: 2 RS: 82 RL: 1 RWTS: 0 EL: 1
CT	SROc	434	434	=		.	Note=high
CT	H454	440	440	=		.	Note=Smoking gun  Edit: A PL: 1 RS: 126 RL: 1 RWTS: 0 EL: 1
CT	H454	447	447	=		.	Note=Smoking gun  Edit: A PL: 2 RS: 123 RL: 2 RWTS: 0 EL: 2
CT	SROc	452	452	=		.	Note=high
CT	H454	456	456	=		.	Note=Smoking gun  Edit: G PL: 2 RS: 124 RL: 1 RWTS: 0 EL: 1
CT	H454	464	464	=		.	Note=Smoking gun  Edit: G PL: 1 RS: 123 RL: 3 RWTS: 0 EL: 3
CT	H454	468	468	=		.	Note=Smoking gun  Edit: T PL: 1 RS: 126 RL: 1 RWTS: 0 EL: 1
CT	H454	477	477	=		.	Note=Smoking gun  Edit: T PL: 1 RS: 128 RL: 1 RWTS: 0 EL: 1
CT	H454	484	484	=		.	Note=No edit. PL: 1 RS: 150 RL: 0 RWTS: 0 EL: 0
CT	H454	485	485	=		.	Note=No edit. PL: 1 RS: 151 RL: 0 RWTS: 0 EL: 0
CT	H454	486	486	=		.	Note=Smoking gun  Edit: T PL: 1 RS: 151 RL: 1 RWTS: 0 EL: 1
CT	H454	492	492	=		.	Note=Smoking gun  Edit: T PL: 2 RS: 174 RL: 2 RWTS: 0 EL: 2
CT	H454	500	500	=		.	Note=No edit. PL: 1 RS: 163 RL: 0 RWTS: 0 EL: 0
CT	SROc	503	503	=		.	Note=medium
CT	H454	506	506	=		.	Note=No edit. PL: 1 RS: 161 RL: 0 RWTS: 0 EL: 0
CT	H454	510	510	=		.	Note=No edit. PL: 1 RS: 175 RL: 0 RWTS: 0 EL: 0
CT	H454	513	513	=		.	Note=Smoking gun  Edit: T PL: 3 RS: 170 RL: 2 RWTS: 0 EL: 2
CT	H454	521	521	=		.	Note=Smoking gun  Edit: C PL: 1 RS: 167 RL: 1 RWTS: 0 EL: 1
CT	H454	526	526	=		.	Note=Smoking gun  Edit: G PL: 0 RS: 188 RL: 2 RWTS: 0 EL: 2
CT	H454	528	528	=		.	Note=Smoking gun  Edit: T PL: 2 RS: 188 RL: 1 RWTS: 0 EL: 1
CT	H454	534	534	=		.	Note=Smoking gun  Edit: C PL: 1 RS: 187 RL: 1 RWTS: 0 EL: 1
CT	H454	539	539	=		.	Note=Smoking gun  Edit: T PL: 1 RS: 232 RL: 1 RWTS: 0 EL: 1
CT	H454	546	546	=		.	Note=Funny histogram No edit. PL: 1 RS: 247 RL: 2 RWTS: 0 EL: 2
CT	H454	549	549	=		.	Note=Smoking gun  Edit: G PL: 1 RS: 237 RL: 3 RWTS: 0 EL: 3
CT	H454	557	557	=		.	Note=Smoking gun  Edit: T PL: 1 RS: 256 RL: 1 RWTS: 0 EL: 1
CT	H454	562	562	=		.	Note=Smoking gun  Edit: G PL: 1 RS: 255 RL: 1 RWTS: 0 EL: 1
CT	H454	566	566	=		.	Note=Smoking gun  Edit: G PL: 4 RS: 241 RL: 13 RWTS: 0 EL: 13
CT	H454	577	577	=		.	Note=Funny histogram No edit. PL: 0 RS: 302 RL: 3 RWTS: 0 EL: 3
CT	H454	578	578	=		.	Note=No edit. PL: 1 RS: 304 RL: 0 RWTS: 0 EL: 0
CT	H454	579	579	=		.	Note=Smoking gun  Edit: A PL: 3 RS: 298 RL: 1 RWTS: 0 EL: 1
CT	H454	587	587	=		.	Note=No edit. PL: 4 RS: 231 RL: 0 RWTS: 0 EL: 0
CT	SROc	587	587	=		.	Note=high
CT	H454	590	590	=		.	Note=Smoking gun  Edit: G PL: 0 RS: 281 RL: 1 RWTS: 0 EL: 1
CT	H454	597	597	=		.	Note=No edit. PL: 1 RS: 280 RL: 0 RWTS: 0 EL: 0
CT	H454	599	599	=		.	Note=No edit. PL: 1 RS: 280 RL: 0 RWTS: 0 EL: 0
CT	H454	600	600	=		.	Note=Smoking gun  Edit: T PL: 5 RS: 228 RL: 5 RWTS: 0 EL: 5
CT	H454	609	609	=		.	Note=Smoking gun  Edit: T PL: 0 RS: 277 RL: 1 RWTS: 0 EL: 1
CT	H454	612	612	=		.	Note=No edit. PL: 1 RS: 276 RL: 0 RWTS: 0 EL: 0
CT	H454	613	613	=		.	Note=Smoking gun  Edit: G PL: 1 RS: 269 RL: 1 RWTS: 0 EL: 1
CT	H454	620	620	=		.	Note=Funny histogram No edit. PL: 0 RS: 265 RL: 2 RWTS: 0 EL: 2
CT	H454	621	621	=		.	Note=No edit. PL: 2 RS: 264 RL: 0 RWTS: 0 EL: 0
CT	H454	623	623	=		.	Note=No edit. PL: 2 RS: 252 RL: 0 RWTS: 0 EL: 0
CT	H454	624	624	=		.	Note=No edit. PL: 2 RS: 252 RL: 0 RWTS: 0 EL: 0
CT	H454	625	625	=		.	Note=Smoking gun  Edit: T PL: 1 RS: 282 RL: 2 RWTS: 0 EL: 2
CT	H454	632	632	=		.	Note=Smoking gun  Edit: T PL: 0 RS: 280 RL: 4 RWTS: 0 EL: 4
CT	H454	638	638	=		.	Note=No edit. PL: 1 RS: 272 RL: 0 RWTS: 0 EL: 0
CT	H454	641	641	=		.	Note=Smoking gun  Edit: G PL: 0 RS: 272 RL: 1 RWTS: 0 EL: 1
CT	H454	645	645	=		.	Note=No edit. PL: 1 RS: 270 RL: 0 RWTS: 0 EL: 0
CT	H454	646	646	=		.	Note=No edit. PL: 1 RS: 270 RL: 0 RWTS: 0 EL: 0
CT	H454	648	648	=		.	Note=Smoking gun  Edit: C PL: 1 RS: 269 RL: 1 RWTS: 0 EL: 1
CT	H454	652	652	=		.	Note=Smoking gun  Edit: A PL: 1 RS: 249 RL: 6 RWTS: 0 EL: 6
CT	H454	657	657	=		.	Note=No edit. PL: 0 RS: 220 RL: 0 RWTS: 0 EL: 0
CT	H454	658	658	=		.	Note=Smoking gun  Edit: A PL: 1 RS: 206 RL: 2 RWTS: 0 EL: 2
CT	H454	663	663	=		.	Note=No edit. PL: 1 RS: 250 RL: 0 RWTS: 0 EL: 0
CT	SROc	664	664	=		.	Note=high
CT	H454	667	667	=		.	Note=Smoking gun  Edit: G PL: 3 RS: 238 RL: 7 RWTS: 0 EL: 7
CT	H454	675	675	=		.	Note=Smoking gun  Edit: T PL: 0 RS: 272 RL: 1 RWTS: 0 EL: 1
CT	H454	678	678	=		.	Note=Smoking gun  Edit: T PL: 1 RS: 263 RL: 4 RWTS: 0 EL: 4
CT	H454	684	684	=		.	Note=Smoking gun  Edit: G PL: 1 RS: 268 RL: 1 RWTS: 0 EL: 1
CT	H454	688	688	=		.	Note=Smoking gun  Edit: T PL: 1 RS: 266 RL: 1 RWTS: 0 EL: 1
CT	H454	692	692	=		.	Note=Smoking gun  Edit: A PL: 1 RS: 267 RL: 1 RWTS: 0 EL: 1
CT	H454	698	698	=		.	Note=No edit. PL: 1 RS: 261 RL: 0 RWTS: 0 EL: 0
CT	H454	701	701	=		.	Note=Smoking gun  Edit: T PL: 2 RS: 253 RL: 6 RWTS: 0 EL: 6
CT	H454	707	707	=		.	Note=Smoking gun  Edit: A PL: 3 RS: 243 RL: 5 RWTS: 0 EL: 5
CT	H454	713	713	=		.	Note=Smoking gun  Edit: C PL: 5 RS: 186 RL: 1 RWTS: 0 EL: 1
CT	H454	722	722	=		.	Note=Smoking gun  Edit: C PL: 0 RS: 226 RL: 7 RWTS: 0 EL: 7
CT	H454	729	729	=		.	Note=Smoking gun  Edit: G PL: 1 RS: 215 RL: 1 RWTS: 0 EL: 1
CT	H454	734	734	=		.	Note=Smoking gun  Edit: C PL: 0 RS: 198 RL: 11 RWTS: 0 EL: 11
CT	H454	738	738	=		.	Note=No edit. PL: 2 RS: 204 RL: 0 RWTS: 0 EL: 0
CT	H454	740	740	=		.	Note=Smoking gun  Edit: C PL: 2 RS: 200 RL: 2 RWTS: 0 EL: 2
CT	H454	746	746	=		.	Note=No edit. PL: 2 RS: 185 RL: 0 RWTS: 0 EL: 0
CT	H454	749	749	=		.	Note=Smoking gun  Edit: A PL: 1 RS: 190 RL: 2 RWTS: 0 EL: 2
CT	H454	753	753	=		.	Note=Smoking gun  Edit: T PL: 2 RS: 182 RL: 5 RWTS: 0 EL: 5
CT	H454	759	759	=		.	Note=Smoking gun  Edit: T PL: 1 RS: 185 RL: 1 RWTS: 0 EL: 1
CT	H454	768	768	=		.	Note=Smoking gun  Edit: C PL: 0 RS: 187 RL: 2 RWTS: 0 EL: 2
CT	H454	772	772	=		.	Note=No edit. PL: 2 RS: 182 RL: 0 RWTS: 0 EL: 0
CT	H454	774	774	=		.	Note=Smoking gun  Edit: C PL: 2 RS: 181 RL: 3 RWTS: 0 EL: 3
CT	SROc	779	779	=		.	Note=high
CT	H454	784	784	=		.	Note=Smoking gun  Edit: C PL: 1 RS: 183 RL: 1 RWTS: 0 EL: 1
CT	H454	789	789	=		.	Note=No edit. PL: 1 RS: 181 RL: 0 RWTS: 0 EL: 0
CT	H454	791	791	=		.	Note=Smoking gun  Edit: G PL: 3 RS: 179 RL: 1 RWTS: 0 EL: 1
CT	H454	799	799	=		.	Note=No edit. PL: 2 RS: 179 RL: 0 RWTS: 0 EL: 0
CT	H454	803	803	=		.	Note=No edit. PL: 2 RS: 179 RL: 0 RWTS: 0 EL: 0
CT	H454	805	805	=		.	Note=No edit. PL: 2 RS: 177 RL: 0 RWTS: 0 EL: 0
CT	H454	806	806	=		.	Note=No edit. PL: 2 RS: 177 RL: 0 RWTS: 0 EL: 0
CT	H454	807	807	=		.	Note=Smoking gun  Edit: G PL: 0 RS: 179 RL: 1 RWTS: 0 EL: 1
CT	H454	813	813	=		.	Note=Smoking gun  Edit: A PL: 0 RS: 178 RL: 2 RWTS: 0 EL: 2
CT	H454	817	817	=		.	Note=Smoking gun  Edit: T PL: 1 RS: 178 RL: 1 RWTS: 0 EL: 1
CT	H454	822	822	=		.	Note=Smoking gun  Edit: C PL: 0 RS: 179 RL: 1 RWTS: 0 EL: 1
CT	H454	825	825	=		.	Note=No edit. PL: 1 RS: 140 RL: 0 RWTS: 0 EL: 0
CT	H454	835	835	=		.	Note=Funny histogram No edit. PL: 1 RS: 140 RL: 55 RWTS: 0 EL: 55
CT	H454	843	843	=		.	Note=Smoking gun  Edit: A PL: 1 RS: 193 RL: 2 RWTS: 0 EL: 2
CT	H454	850	850	=		.	Note=Smoking gun  Edit: C PL: 0 RS: 192 RL: 1 RWTS: 0 EL: 1
CT	H454	853	853	=		.	Note=Smoking gun  Edit: T PL: 1 RS: 192 RL: 1 RWTS: 0 EL: 1
CT	H454	858	858	=		.	Note=Smoking gun  Edit: T PL: 1 RS: 183 RL: 1 RWTS: 0 EL: 1
CT	H454	864	864	=		.	Note=Smoking gun  Edit: T PL: 2 RS: 179 RL: 4 RWTS: 0 EL: 4
CT	H454	869	869	=		.	Note=Smoking gun  Edit: C PL: 1 RS: 185 RL: 1 RWTS: 0 EL: 1
CT	H454	878	878	=		.	Note=No edit. PL: 1 RS: 200 RL: 0 RWTS: 0 EL: 0
CT	H454	879	879	=		.	Note=Smoking gun  Edit: C PL: 0 RS: 200 RL: 1 RWTS: 0 EL: 1
CT	H454	889	889	=		.	Note=Smoking gun  Edit: G PL: 3 RS: 198 RL: 2 RWTS: 0 EL: 2
CT	H454	896	896	=		.	Note=Smoking gun  Edit: G PL: 0 RS: 199 RL: 2 RWTS: 0 EL: 2
CT	SROc	897	897	=		.	Note=high
CT	H454	900	900	=		.	Note=Smoking gun  Edit: T PL: 0 RS: 200 RL: 1 RWTS: 0 EL: 1
CT	H454	904	904	=		.	Note=No edit. PL: 1 RS: 200 RL: 0 RWTS: 0 EL: 0
CT	H454	907	907	=		.	Note=No edit. PL: 1 RS: 199 RL: 0 RWTS: 0 EL: 0
CT	H454	910	910	=		.	Note=Smoking gun  Edit: C PL: 3 RS: 187 RL: 10 RWTS: 0 EL: 10
CT	H454	917	917	=		.	Note=Smoking gun  Edit: C PL: 2 RS: 209 RL: 2 RWTS: 0 EL: 2
CT	H454	926	926	=		.	Note=Smoking gun  Edit: G PL: 1 RS: 214 RL: 2 RWTS: 0 EL: 2
CT	H454	934	934	=		.	Note=Smoking gun  Edit: A PL: 0 RS: 215 RL: 1 RWTS: 0 EL: 1
CT	H454	939	939	=		.	Note=Funny histogram No edit. PL: 2 RS: 213 RL: 2 RWTS: 0 EL: 2
CT	H454	942	942	=		.	Note=Funny histogram No edit. PL: 1 RS: 213 RL: 2 RWTS: 0 EL: 2
CT	H454	944	944	=		.	Note=No edit. PL: 2 RS: 215 RL: 0 RWTS: 0 EL: 0
CT	H454	957	957	=		.	Note=No edit. PL: 1 RS: 194 RL: 0 RWTS: 0 EL: 0
CT	H454	958	958	=		.	Note=Smoking gun  Edit: A PL: 1 RS: 195 RL: 1 RWTS: 0 EL: 1
CT	H454	965	965	=		.	Note=No edit. PL: 1 RS: 195 RL: 0 RWTS: 0 EL: 0
CT	H454	975	975	=		.	Note=Smoking gun  Edit: G PL: 3 RS: 144 RL: 3 RWTS: 0 EL: 3
CT	H454	982	982	=		.	Note=Smoking gun  Edit: T PL: 2 RS: 144 RL: 1 RWTS: 0 EL: 1
CT	H454	990	990	=		.	Note=Smoking gun  Edit: C PL: 3 RS: 76 RL: 1 RWTS: 0 EL: 1
CT	H454	1002	1002	=		.	Note=Funny histogram No edit. PL: 0 RS: 76 RL: 50 RWTS: 0 EL: 50
CT	H454	1008	1008	=		.	Note=Smoking gun  Edit: T PL: 0 RS: 90 RL: 1 RWTS: 0 EL: 1
CT	H454	1013	1013	=		.	Note=Smoking gun  Edit: C PL: 3 RS: 87 RL: 3 RWTS: 0 EL: 3
CT	H454	1019	1019	=		.	Note=Smoking gun  Edit: T PL: 3 RS: 89 RL: 1 RWTS: 0 EL: 1
CT	SROc	1025	1025	=		.	Note=medium
CT	H454	1029	1029	=		.	Note=No edit. PL: 3 RS: 89 RL: 0 RWTS: 0 EL: 0
CT	H454	1030	1030	=		.	Note=Smoking gun  Edit: A PL: 1 RS: 89 RL: 1 RWTS: 0 EL: 1
CT	H454	1038	1038	=		.	Note=Smoking gun  Edit: A PL: 1 RS: 130 RL: 1 RWTS: 0 EL: 1
CT	H454	1050	1050	=		.	Note=Smoking gun  Edit: T PL: 2 RS: 127 RL: 1 RWTS: 0 EL: 1
CT	SROc	1051	1051	=		.	Note=high
CT	H454	1055	1055	=		.	Note=Smoking gun  Edit: C PL: 3 RS: 123 RL: 1 RWTS: 0 EL: 1
CT	H454	1063	1063	=		.	Note=No edit. PL: 2 RS: 121 RL: 0 RWTS: 0 EL: 0
CT	H454	1071	1071	=		.	Note=Smoking gun  Edit: T PL: 5 RS: 98 RL: 6 RWTS: 0 EL: 6
CT	SROc	1076	1076	=		.	Note=medium
CT	H454	1080	1080	=		.	Note=No edit. PL: 1 RS: 107 RL: 0 RWTS: 0 EL: 0
CT	SROc	1080	1080	=		.	Note=high
CT	SROc	1083	1083	=		.	Note=high
CT	H454	1087	1087	=		.	Note=Smoking gun  Edit: T PL: 1 RS: 107 RL: 1 RWTS: 0 EL: 1
CT	H454	1092	1092	=		.	Note=No edit. PL: 2 RS: 106 RL: 0 RWTS: 0 EL: 0
CT	H454	1097	1097	=		.	Note=Smoking gun  Edit: C PL: 4 RS: 102 RL: 2 RWTS: 0 EL: 2
CT	H454	1104	1104	=		.	Note=No edit. PL: 2 RS: 134 RL: 0 RWTS: 0 EL: 0
CT	H454	1107	1107	=		.	Note=Smoking gun  Edit: T PL: 1 RS: 137 RL: 1 RWTS: 0 EL: 1
CT	H454	1112	1112	=		.	Note=No edit. PL: 2 RS: 128 RL: 0 RWTS: 0 EL: 0
CT	H454	1123	1123	=		.	Note=Smoking gun  Edit: T PL: 1 RS: 170 RL: 2 RWTS: 0 EL: 2
CT	SROc	1125	1125	=		.	Note=high
CT	H454	1131	1131	=		.	Note=No edit. PL: 3 RS: 166 RL: 0 RWTS: 0 EL: 0
CT	SROc	1131	1131	=		.	Note=high
CT	H454	1143	1143	=		.	Note=Smoking gun  Edit: T PL: 4 RS: 144 RL: 23 RWTS: 0 EL: 23
CT	H454	1154	1154	=		.	Note=No edit. PL: 2 RS: 161 RL: 0 RWTS: 0 EL: 0
CT	SROc	1156	1156	=		.	Note=high
CT	H454	1158	1158	=		.	Note=Smoking gun  Edit: G PL: 0 RS: 166 RL: 2 RWTS: 0 EL: 2
CT	H454	1160	1160	=		.	Note=No edit. PL: 1 RS: 167 RL: 0 RWTS: 0 EL: 0
CT	SROc	1161	1161	=		.	Note=high
CT	H454	1168	1168	=		.	Note=Smoking gun  Edit: T PL: 0 RS: 226 RL: 1 RWTS: 0 EL: 1
CT	H454	1173	1173	=		.	Note=No edit. PL: 1 RS: 225 RL: 0 RWTS: 0 EL: 0
CT	H454	1176	1176	=		.	Note=Smoking gun  Edit: T PL: 1 RS: 223 RL: 1 RWTS: 0 EL: 1
CT	H454	1183	1183	=		.	Note=Smoking gun  Edit: T PL: 0 RS: 257 RL: 1 RWTS: 0 EL: 1
CT	H454	1186	1186	=		.	Note=Smoking gun  Edit: A PL: 0 RS: 257 RL: 1 RWTS: 0 EL: 1
CT	H454	1191	1191	=		.	Note=Smoking gun  Edit: T PL: 1 RS: 257 RL: 1 RWTS: 0 EL: 1
CT	SROc	1194	1194	=		.	Note=high
CT	H454	1196	1196	=		.	Note=Funny histogram No edit. PL: 0 RS: 254 RL: 2 RWTS: 0 EL: 2
CT	SROc	1197	1197	=		.	Note=high
CT	H454	1202	1202	=		.	Note=Smoking gun  Edit: G PL: 0 RS: 255 RL: 1 RWTS: 0 EL: 1
CT	H454	1205	1205	=		.	Note=Funny histogram No edit. PL: 6 RS: 186 RL: 34 RWTS: 0 EL: 34
CT	H454	1206	1206	=		.	Note=Funny histogram No edit. PL: 6 RS: 186 RL: 34 RWTS: 0 EL: 34
CT	H454	1212	1212	=		.	Note=No edit. PL: 1 RS: 219 RL: 0 RWTS: 0 EL: 0
CT	H454	1214	1214	=		.	Note=Smoking gun  Edit: T PL: 1 RS: 219 RL: 1 RWTS: 0 EL: 1
CT	H454	1222	1222	=		.	Note=No edit. PL: 2 RS: 218 RL: 0 RWTS: 0 EL: 0
CT	SROc	1222	1222	=		.	Note=medium
CT	H454	1226	1226	=		.	Note=Smoking gun  Edit: A PL: 1 RS: 216 RL: 2 RWTS: 0 EL: 2
CT	H454	1230	1230	=		.	Note=No edit. PL: 2 RS: 190 RL: 0 RWTS: 0 EL: 0
CT	H454	1231	1231	=		.	Note=Smoking gun  Edit: A PL: 0 RS: 216 RL: 1 RWTS: 0 EL: 1
CT	H454	1236	1236	=		.	Note=Smoking gun  Edit: G PL: 1 RS: 191 RL: 23 RWTS: 0 EL: 23
CT	H454	1242	1242	=		.	Note=Smoking gun  Edit: A PL: 2 RS: 207 RL: 1 RWTS: 0 EL: 1
CT	H454	1254	1254	=		.	Note=Smoking gun  Edit: C PL: 1 RS: 334 RL: 1 RWTS: 0 EL: 1
CT	H454	1260	1260	=		.	Note=Smoking gun  Edit: T PL: 1 RS: 335 RL: 1 RWTS: 0 EL: 1
CT	H454	1267	1267	=		.	Note=No edit. PL: 1 RS: 358 RL: 0 RWTS: 0 EL: 0
CT	H454	1268	1268	=		.	Note=No edit. PL: 0 RS: 359 RL: 0 RWTS: 0 EL: 0
CT	H454	1270	1270	=		.	Note=No edit. PL: 2 RS: 305 RL: 0 RWTS: 0 EL: 0
CT	H454	1273	1273	=		.	Note=Smoking gun  Edit: A PL: 1 RS: 310 RL: 1 RWTS: 0 EL: 1
CT	H454	1280	1280	=		.	Note=Smoking gun  Edit: C PL: 2 RS: 723 RL: 6 RWTS: 0 EL: 6
CT	H454	1286	1286	=		.	Note=Funny histogram No edit. PL: 2 RS: 714 RL: 4 RWTS: 0 EL: 4
CT	H454	1290	1290	=		.	Note=Smoking gun  Edit: C PL: 2 RS: 725 RL: 1 RWTS: 0 EL: 1
CT	H454	1300	1300	=		.	Note=No edit. PL: 1 RS: 742 RL: 0 RWTS: 0 EL: 0
CT	H454	1301	1301	=		.	Note=Smoking gun  Edit: G PL: 2 RS: 741 RL: 3 RWTS: 0 EL: 3
CT	H454	1306	1306	=		.	Note=Smoking gun  Edit: C PL: 3 RS: 736 RL: 9 RWTS: 0 EL: 9
CT	H454	1315	1315	=		.	Note=Smoking gun  Edit: A PL: 1 RS: 642 RL: 83 RWTS: 0 EL: 83
CT	SROc	1315	1315	=		.	Note=weak
CT	H454	1324	1324	=		.	Note=Smoking gun  Edit: G PL: 1 RS: 702 RL: 8 RWTS: 0 EL: 8
CT	H454	1330	1330	=		.	Note=Smoking gun  Edit: T PL: 2 RS: 705 RL: 1 RWTS: 0 EL: 1
CT	H454	1338	1338	=		.	Note=Smoking gun  Edit: G PL: 4 RS: 671 RL: 1 RWTS: 0 EL: 1
CT	SROc	1345	1345	=		.	Note=high
CT	H454	1349	1349	=		.	Note=Smoking gun  Edit: A PL: 2 RS: 727 RL: 11 RWTS: 0 EL: 11
CT	H454	1355	1355	=		.	Note=No edit. PL: 1 RS: 756 RL: 0 RWTS: 0 EL: 0
CT	H454	1360	1360	=		.	Note=Smoking gun  Edit: C PL: 1 RS: 749 RL: 4 RWTS: 0 EL: 4
CT	SROc	1361	1361	=		.	Note=high
CT	H454	1366	1366	=		.	Note=Smoking gun  Edit: G PL: 1 RS: 753 RL: 1 RWTS: 0 EL: 1
CT	H454	1371	1371	=		.	Note=Funny histogram No edit. PL: 1 RS: 754 RL: 3 RWTS: 0 EL: 3
CT	H454	1375	1375	=		.	Note=Smoking gun  Edit: G PL: 1 RS: 754 RL: 3 RWTS: 0 EL: 3
CT	H454	1382	1382	=		.	Note=Smoking gun  Edit: C PL: 2 RS: 753 RL: 1 RWTS: 0 EL: 1
CT	H454	1387	1387	=		.	Note=Smoking gun  Edit: C PL: 3 RS: 737 RL: 5 RWTS: 0 EL: 5
CT	H454	1393	1393	=		.	Note=Smoking gun  Edit: G PL: 4 RS: 721 RL: 8 RWTS: 0 EL: 8
CT	H454	1401	1401	=		.	Note=Smoking gun  Edit: A PL: 0 RS: 739 RL: 2 RWTS: 0 EL: 2
CT	H454	1403	1403	=		.	Note=Smoking gun  Edit: G PL: 2 RS: 711 RL: 29 RWTS: 0 EL: 29
CT	H454	1412	1412	=		.	Note=Smoking gun  Edit: A PL: 0 RS: 728 RL: 9 RWTS: 0 EL: 9
CT	H454	1419	1419	=		.	Note=Smoking gun  Edit: T PL: 0 RS: 709 RL: 8 RWTS: 0 EL: 8
CT	H454	1423	1423	=		.	Note=Funny histogram No edit. PL: 1 RS: 711 RL: 3 RWTS: 0 EL: 3
CT	H454	1424	1424	=		.	Note=Smoking gun  Edit: C PL: 1 RS: 704 RL: 10 RWTS: 0 EL: 10
CT	H454	1430	1430	=		.	Note=Smoking gun  Edit: C PL: 2 RS: 703 RL: 4 RWTS: 0 EL: 4
CT	H454	1437	1437	=		.	Note=No edit. PL: 2 RS: 691 RL: 0 RWTS: 0 EL: 0
CT	H454	1440	1440	=		.	Note=No edit. PL: 1 RS: 701 RL: 0 RWTS: 0 EL: 0
CT	H454	1441	1441	=		.	Note=Smoking gun  Edit: C PL: 0 RS: 700 RL: 2 RWTS: 0 EL: 2
CT	H454	1445	1445	=		.	Note=Smoking gun  Edit: G PL: 0 RS: 649 RL: 49 RWTS: 0 EL: 49
CT	H454	1447	1447	=		.	Note=Smoking gun  Edit: G PL: 1 RS: 49 RL: 1 RWTS: 0 EL: 1
CT	H454	1452	1452	=		.	Note=No edit. PL: 2 RS: 66 RL: 0 RWTS: 0 EL: 0
CT	H454	1455	1455	=		.	Note=Smoking gun  Edit: T PL: 0 RS: 68 RL: 1 RWTS: 0 EL: 1
CT	H454	1463	1463	=		.	Note=No edit. PL: 1 RS: 67 RL: 0 RWTS: 0 EL: 0
CT	H454	1465	1465	=		.	Note=No edit. PL: 1 RS: 57 RL: 0 RWTS: 0 EL: 0
CT	H454	1476	1476	=		.	Note=Smoking gun  Edit: T PL: 0 RS: 231 RL: 2 RWTS: 0 EL: 2
CT	SROc	1478	1478	=		.	Note=high
CT	H454	1480	1480	=		.	Note=Smoking gun  Edit: G PL: 5 RS: 218 RL: 16 RWTS: 0 EL: 16
CT	SROc	1488	1488	=		.	Note=high
CT	H454	1490	1490	=		.	Note=No edit. PL: 2 RS: 240 RL: 0 RWTS: 0 EL: 0
CT	H454	1491	1491	=		.	Note=Smoking gun  Edit: T PL: 2 RS: 236 RL: 4 RWTS: 0 EL: 4
CT	H454	1501	1501	=		.	Note=Smoking gun  Edit: T PL: 3 RS: 265 RL: 4 RWTS: 0 EL: 4
CT	SROc	1503	1503	=		.	Note=high
CT	H454	1508	1508	=		.	Note=Smoking gun  Edit: T PL: 3 RS: 265 RL: 6 RWTS: 0 EL: 6
CT	SROc	1515	1515	=		.	Note=high
CT	H454	1522	1522	=		.	Note=Smoking gun  Edit: T PL: 2 RS: 266 RL: 1 RWTS: 0 EL: 1
CT	H454	1532	1532	=		.	Note=Smoking gun  Edit: T PL: 1 RS: 263 RL: 1 RWTS: 0 EL: 1
CT	H454	1536	1536	=		.	Note=Smoking gun  Edit: C PL: 0 RS: 262 RL: 3 RWTS: 0 EL: 3
CT	SROc	1542	1542	=		.	Note=high
CT	H454	1547	1547	=		.	Note=No edit. PL: 1 RS: 263 RL: 0 RWTS: 0 EL: 0
CT	H454	1548	1548	=		.	Note=Smoking gun  Edit: A PL: 2 RS: 262 RL: 1 RWTS: 0 EL: 1
CT	H454	1557	1557	=		.	Note=No edit. PL: 2 RS: 260 RL: 0 RWTS: 0 EL: 0
CT	H454	1558	1558	=		.	Note=No edit. PL: 2 RS: 260 RL: 0 RWTS: 0 EL: 0
CT	H454	1559	1559	=		.	Note=Smoking gun  Edit: C PL: 2 RS: 262 RL: 1 RWTS: 0 EL: 1
CT	SROc	1562	1562	=		.	Note=high
CT	H454	1567	1567	=		.	Note=Smoking gun  Edit: A PL: 1 RS: 259 RL: 1 RWTS: 0 EL: 1
CT	H454	1571	1571	=		.	Note=Funny histogram No edit. PL: 3 RS: 255 RL: 3 RWTS: 0 EL: 3
CT	H454	1572	1572	=		.	Note=Smoking gun  Edit: A PL: 4 RS: 244 RL: 3 RWTS: 0 EL: 3
CT	H454	1583	1583	=		.	Note=Funny histogram No edit. PL: 0 RS: 261 RL: 3 RWTS: 0 EL: 3
CT	H454	1584	1584	=		.	Note=No edit. PL: 1 RS: 263 RL: 0 RWTS: 0 EL: 0
CT	H454	1589	1589	=		.	Note=Smoking gun  Edit: T PL: 1 RS: 262 RL: 1 RWTS: 0 EL: 1
CT	H454	1594	1594	=		.	Note=No edit. PL: 2 RS: 260 RL: 0 RWTS: 0 EL: 0
CT	H454	1600	1600	=		.	Note=No edit. PL: 3 RS: 237 RL: 0 RWTS: 0 EL: 0
CT	H454	1604	1604	=		.	Note=Smoking gun  Edit: T PL: 1 RS: 237 RL: 1 RWTS: 0 EL: 1
CT	H454	1608	1608	=		.	Note=Smoking gun  Edit: C PL: 2 RS: 221 RL: 5 RWTS: 0 EL: 5
CT	H454	1617	1617	=		.	Note=No edit. PL: 1 RS: 224 RL: 0 RWTS: 0 EL: 0
CT	H454	1622	1622	=		.	Note=No edit. PL: 1 RS: 173 RL: 0 RWTS: 0 EL: 0
CT	H454	1625	1625	=		.	Note=No edit. PL: 1 RS: 173 RL: 0 RWTS: 0 EL: 0
CT	H454	1628	1628	=		.	Note=Smoking gun  Edit: A PL: 0 RS: 184 RL: 2 RWTS: 0 EL: 2
CT	H454	1631	1631	=		.	Note=Smoking gun  Edit: C PL: 1 RS: 184 RL: 1 RWTS: 0 EL: 1
CT	H454	1636	1636	=		.	Note=Smoking gun  Edit: G PL: 0 RS: 192 RL: 1 RWTS: 0 EL: 1
CT	H454	1643	1643	=		.	Note=Smoking gun  Edit: C PL: 2 RS: 109 RL: 1 RWTS: 0 EL: 1
CT	H454	1652	1652	=		.	Note=No edit. PL: 1 RS: 60 RL: 0 RWTS: 0 EL: 0
CT	H454	1655	1655	=		.	Note=Smoking gun  Edit: T PL: 1 RS: 61 RL: 1 RWTS: 0 EL: 1
CT	H454	1660	1660	=		.	Note=No edit. PL: 3 RS: 56 RL: 0 RWTS: 0 EL: 0
CT	H454	1663	1663	=		.	Note=No edit. PL: 1 RS: 59 RL: 0 RWTS: 0 EL: 0
CT	H454	1664	1664	=		.	Note=No edit. PL: 1 RS: 58 RL: 0 RWTS: 0 EL: 0
CT	H454	1665	1665	=		.	Note=No edit. PL: 3 RS: 59 RL: 0 RWTS: 0 EL: 0
CT	H454	1669	1669	=		.	Note=Smoking gun  Edit: G PL: 1 RS: 60 RL: 1 RWTS: 0 EL: 1
CT	SROc	1673	1673	=		.	Note=high
CT	H454	1677	1677	=		.	Note=No edit. PL: 1 RS: 58 RL: 0 RWTS: 0 EL: 0
CT	H454	1680	1680	=		.	Note=Smoking gun  Edit: A PL: 1 RS: 59 RL: 1 RWTS: 0 EL: 1
CT	H454	1687	1687	=		.	Note=No edit. PL: 1 RS: 56 RL: 0 RWTS: 0 EL: 0
CT	H454	1692	1692	=		.	Note=Smoking gun  Edit: A PL: 2 RS: 54 RL: 1 RWTS: 0 EL: 1
CT	SROc	1696	1696	=		.	Note=medium
CT	H454	1700	1700	=		.	Note=Smoking gun  Edit: A PL: 0 RS: 51 RL: 3 RWTS: 0 EL: 3
CT	H454	1707	1707	=		.	Note=Smoking gun  Edit: A PL: 1 RS: 16 RL: 1 RWTS: 0 EL: 1
CT	H454	1713	1713	=		.	Note=No edit. PL: 1 RS: 21 RL: 6 RWTS: 0 EL: 6
CT	SROc	1713	1713	=		.	Note=weak
CT	H454	1718	1718	=		.	Note=Smoking gun  Edit: A PL: 0 RS: 38 RL: 2 RWTS: 0 EL: 2
CT	H454	1722	1722	=		.	Note=No edit. PL: 1 RS: 39 RL: 0 RWTS: 0 EL: 0
CT	H454	1725	1725	=		.	Note=No edit. PL: 1 RS: 38 RL: 0 RWTS: 0 EL: 0
CT	H454	1738	1738	=		.	Note=Smoking gun  Edit: G PL: 0 RS: 38 RL: 1 RWTS: 0 EL: 1
CT	H454	1752	1752	=		.	Note=No edit. PL: 3 RS: 36 RL: 0 RWTS: 0 EL: 0
CT	H454	1753	1753	=		.	Note=Smoking gun  Edit: C PL: 1 RS: 38 RL: 1 RWTS: 0 EL: 1
CT	H454	1763	1763	=		.	Note=Smoking gun  Edit: T PL: 1 RS: 38 RL: 1 RWTS: 0 EL: 1
CT	H454	1767	1767	=		.	Note=Smoking gun  Edit: C PL: 2 RS: 38 RL: 1 RWTS: 0 EL: 1
CT	H454	1772	1772	=		.	Note=No edit. PL: 2 RS: 37 RL: 0 RWTS: 0 EL: 0
CT	H454	1777	1777	=		.	Note=No edit. PL: 2 RS: 35 RL: 0 RWTS: 0 EL: 0
CT	H454	1785	1785	=		.	Note=No edit. PL: 1 RS: 35 RL: 0 RWTS: 0 EL: 0
CT	SROc	1785	1785	=		.	Note=high
CT	H454	1792	1792	=		.	Note=No edit. PL: 1 RS: 35 RL: 0 RWTS: 0 EL: 0
CT	H454	1796	1796	=		.	Note=No edit. PL: 1 RS: 15 RL: 0 RWTS: 0 EL: 0
CT	H454	1801	1801	=		.	Note=No edit. PL: 2 RS: 14 RL: 0 RWTS: 0 EL: 0
CT	H454	1804	1804	=		.	Note=No edit. PL: 1 RS: 14 RL: 0 RWTS: 0 EL: 0
CT	H454	1815	1815	=		.	Note=Smoking gun  Edit: T PL: 0 RS: 24 RL: 1 RWTS: 0 EL: 1
CT	H454	1817	1817	=		.	Note=Smoking gun  Edit: A PL: 2 RS: 21 RL: 2 RWTS: 0 EL: 2
CT	H454	1829	1829	=		.	Note=No edit. PL: 2 RS: 49 RL: 0 RWTS: 0 EL: 0
CT	H454	1832	1832	=		.	Note=Smoking gun  Edit: T PL: 1 RS: 48 RL: 2 RWTS: 0 EL: 2
CT	H454	1850	1850	=		.	Note=No edit. PL: 6 RS: 38 RL: 9 RWTS: 0 EL: 9
CT	H454	1853	1853	=		.	Note=No edit. PL: 6 RS: 40 RL: 9 RWTS: 0 EL: 9
CT	SROc	1853	1853	=		.	Note=high
CT	H454	1858	1858	=		.	Note=No edit. PL: 1 RS: 49 RL: 0 RWTS: 0 EL: 0
CT	H454	1863	1863	=		.	Note=Smoking gun  Edit: C PL: 2 RS: 97 RL: 1 RWTS: 0 EL: 1
CT	H454	1873	1873	=		.	Note=Smoking gun  Edit: T PL: 0 RS: 111 RL: 1 RWTS: 0 EL: 1
CT	H454	1876	1876	=		.	Note=No edit. PL: 2 RS: 110 RL: 0 RWTS: 0 EL: 0
CT	SROc	1878	1878	=		.	Note=high
CT	H454	1892	1892	=		.	Note=Smoking gun  Edit: A PL: 2 RS: 143 RL: 3 RWTS: 0 EL: 3
CT	H454	1898	1898	=		.	Note=Smoking gun  Edit: A PL: 3 RS: 138 RL: 6 RWTS: 0 EL: 6
CT	H454	1904	1904	=		.	Note=Smoking gun  Edit: C PL: 2 RS: 140 RL: 5 RWTS: 0 EL: 5
CT	H454	1909	1909	=		.	Note=Smoking gun  Edit: C PL: 2 RS: 150 RL: 1 RWTS: 0 EL: 1
CT	H454	1918	1918	=		.	Note=No edit. PL: 1 RS: 148 RL: 0 RWTS: 0 EL: 0
CT	H454	1921	1921	=		.	Note=No edit. PL: 2 RS: 120 RL: 0 RWTS: 0 EL: 0
CT	H454	1922	1922	=		.	Note=No edit. PL: 2 RS: 120 RL: 0 RWTS: 0 EL: 0
CT	H454	1923	1923	=		.	Note=Smoking gun  Edit: G PL: 2 RS: 146 RL: 1 RWTS: 0 EL: 1
CT	H454	1929	1929	=		.	Note=No edit. PL: 1 RS: 148 RL: 0 RWTS: 0 EL: 0
CT	SROc	1930	1930	=		.	Note=high
CT	SROc	1933	1933	=		.	Note=high
CT	H454	1934	1934	=		.	Note=No edit. PL: 1 RS: 148 RL: 0 RWTS: 0 EL: 0
CT	H454	1941	1941	=		.	Note=Smoking gun  Edit: T PL: 3 RS: 146 RL: 1 RWTS: 0 EL: 1
CT	SROc	1944	1944	=		.	Note=medium
CT	H454	1949	1949	=		.	Note=Smoking gun  Edit: A PL: 5 RS: 126 RL: 21 RWTS: 0 EL: 21
CT	SROc	1951	1951	=		.	Note=high
CT	H454	1961	1961	=		.	Note=Smoking gun  Edit: A PL: 6 RS: 122 RL: 2 RWTS: 0 EL: 2
CT	H454	1975	1975	=		.	Note=Smoking gun  Edit: A PL: 0 RS: 146 RL: 7 RWTS: 0 EL: 7
CT	H454	1977	1977	=		.	Note=No edit. PL: 1 RS: 152 RL: 0 RWTS: 0 EL: 0
CT	H454	1982	1982	=		.	Note=Smoking gun  Edit: T PL: 2 RS: 146 RL: 2 RWTS: 0 EL: 2
CT	SROc	1984	1984	=		.	Note=medium
CT	H454	1988	1988	=		.	Note=No edit. PL: 2 RS: 151 RL: 0 RWTS: 0 EL: 0
CT	H454	1991	1991	=		.	Note=No edit. PL: 1 RS: 154 RL: 0 RWTS: 0 EL: 0
CT	H454	1993	1993	=		.	Note=Funny histogram No edit. PL: 1 RS: 154 RL: 1 RWTS: 0 EL: 1
CT	H454	1994	1994	=		.	Note=Funny histogram No edit. PL: 1 RS: 154 RL: 1 RWTS: 0 EL: 1
CT	H454	1999	1999	=		.	Note=Smoking gun  Edit: T PL: 0 RS: 154 RL: 1 RWTS: 0 EL: 1
CT	H454	2008	2008	=		.	Note=Smoking gun  Edit: A PL: 2 RS: 154 RL: 1 RWTS: 0 EL: 1
CT	H454	2015	2015	=		.	Note=Smoking gun  Edit: T PL: 1 RS: 151 RL: 3 RWTS: 0 EL: 3
CT	H454	2023	2023	=		.	Note=Smoking gun  Edit: C PL: 1 RS: 181 RL: 1 RWTS: 0 EL: 1
CT	H454	2030	2030	=		.	Note=Smoking gun  Edit: G PL: 2 RS: 274 RL: 3 RWTS: 0 EL: 3
CT	SROc	2036	2036	=		.	Note=medium
CT	H454	2039	2039	=		.	Note=Smoking gun  Edit: A PL: 1 RS: 328 RL: 2 RWTS: 0 EL: 2
CT	H454	2043	2043	=		.	Note=Smoking gun  Edit: A PL: 3 RS: 283 RL: 2 RWTS: 0 EL: 2
CT	H454	2049	2049	=		.	Note=Smoking gun  Edit: A PL: 4 RS: 269 RL: 10 RWTS: 0 EL: 10
CT	H454	2059	2059	=		.	Note=Funny histogram No edit. PL: 2 RS: 283 RL: 5 RWTS: 0 EL: 5
CT	H454	2060	2060	=		.	Note=Funny histogram No edit. PL: 2 RS: 283 RL: 5 RWTS: 0 EL: 5
CT	H454	2063	2063	=		.	Note=Funny histogram No edit. PL: 2 RS: 288 RL: 4 RWTS: 0 EL: 4
CT	H454	2068	2068	=		.	Note=Smoking gun  Edit: A PL: 2 RS: 308 RL: 4 RWTS: 0 EL: 4
CT	H454	2075	2075	=		.	Note=No edit. PL: 5 RS: 237 RL: 78 RWTS: 0 EL: 78
CT	H454	2080	2080	=		.	Note=No edit. PL: 5 RS: 237 RL: 78 RWTS: 0 EL: 78
CT	SROc	2080	2080	=		.	Note=weak
CT	H454	2083	2083	=		.	Note=Smoking gun  Edit: G PL: 4 RS: 285 RL: 2 RWTS: 0 EL: 2
CT	H454	2091	2091	=		.	Note=Smoking gun  Edit: T PL: 2 RS: 308 RL: 6 RWTS: 0 EL: 6
CT	SROc	2097	2097	=		.	Note=high
CT	H454	2098	2098	=		.	Note=Smoking gun  Edit: G PL: 1 RS: 312 RL: 2 RWTS: 0 EL: 2
CT	SROc	2102	2102	=		.	Note=high
CT	H454	2107	2107	=		.	Note=Smoking gun  Edit: T PL: 2 RS: 314 RL: 1 RWTS: 0 EL: 1
CT	H454	2113	2113	=		.	Note=Smoking gun  Edit: A PL: 1 RS: 313 RL: 1 RWTS: 0 EL: 1
CT	H454	2118	2118	=		.	Note=No edit. PL: 1 RS: 313 RL: 0 RWTS: 0 EL: 0
CT	H454	2120	2120	=		.	Note=Smoking gun  Edit: A PL: 3 RS: 357 RL: 1 RWTS: 0 EL: 1
CT	H454	2127	2127	=		.	Note=No edit. PL: 2 RS: 357 RL: 0 RWTS: 0 EL: 0
CT	H454	2129	2129	=		.	Note=No edit. PL: 2 RS: 352 RL: 0 RWTS: 0 EL: 0
CT	H454	2134	2134	=		.	Note=Smoking gun  Edit: A PL: 2 RS: 352 RL: 2 RWTS: 0 EL: 2
CT	H454	2143	2143	=		.	Note=Smoking gun  Edit: G PL: 1 RS: 387 RL: 2 RWTS: 0 EL: 2
CT	H454	2147	2147	=		.	Note=No edit. PL: 1 RS: 388 RL: 0 RWTS: 0 EL: 0
CT	H454	2148	2148	=		.	Note=Smoking gun  Edit: G PL: 0 RS: 385 RL: 4 RWTS: 0 EL: 4
CT	H454	2153	2153	=		.	Note=Smoking gun  Edit: A PL: 0 RS: 385 RL: 2 RWTS: 0 EL: 2
CT	H454	2162	2162	=		.	Note=Smoking gun  Edit: A PL: 1 RS: 350 RL: 3 RWTS: 0 EL: 3
CT	H454	2172	2172	=		.	Note=Smoking gun  Edit: T PL: 3 RS: 340 RL: 1 RWTS: 0 EL: 1
CT	H454	2178	2178	=		.	Note=Smoking gun  Edit: G PL: 1 RS: 356 RL: 2 RWTS: 0 EL: 2
CT	H454	2182	2182	=		.	Note=Smoking gun  Edit: G PL: 1 RS: 352 RL: 5 RWTS: 0 EL: 5
CT	H454	2194	2194	=		.	Note=Smoking gun  Edit: T PL: 1 RS: 327 RL: 1 RWTS: 0 EL: 1
CT	H454	2198	2198	=		.	Note=Smoking gun  Edit: A PL: 0 RS: 325 RL: 3 RWTS: 0 EL: 3
CT	H454	2203	2203	=		.	Note=Smoking gun  Edit: C PL: 0 RS: 337 RL: 3 RWTS: 0 EL: 3
CT	H454	2208	2208	=		.	Note=Smoking gun  Edit: A PL: 0 RS: 334 RL: 4 RWTS: 0 EL: 4
CT	H454	2212	2212	=		.	Note=No edit. PL: 1 RS: 334 RL: 0 RWTS: 0 EL: 0
CT	SROc	2215	2215	=		.	Note=high
CT	H454	2218	2218	=		.	Note=Smoking gun  Edit: G PL: 3 RS: 334 RL: 1 RWTS: 0 EL: 1
CT	SROc	2222	2222	=		.	Note=medium
CT	H454	2227	2227	=		.	Note=Smoking gun  Edit: A PL: 0 RS: 334 RL: 1 RWTS: 0 EL: 1
CT	H454	2230	2230	=		.	Note=No edit. PL: 1 RS: 334 RL: 0 RWTS: 0 EL: 0
CT	H454	2234	2234	=		.	Note=No edit. PL: 2 RS: 331 RL: 0 RWTS: 0 EL: 0
CT	H454	2237	2237	=		.	Note=No edit. PL: 2 RS: 332 RL: 0 RWTS: 0 EL: 0
CT	H454	2238	2238	=		.	Note=Smoking gun  Edit: T PL: 2 RS: 330 RL: 1 RWTS: 0 EL: 1
CT	H454	2244	2244	=		.	Note=No edit. PL: 1 RS: 329 RL: 0 RWTS: 0 EL: 0
CT	H454	2248	2248	=		.	Note=Smoking gun  Edit: A PL: 3 RS: 318 RL: 6 RWTS: 0 EL: 6
CT	H454	2260	2260	=		.	Note=Smoking gun  Edit: G PL: 1 RS: 322 RL: 1 RWTS: 0 EL: 1
CT	H454	2264	2264	=		.	Note=No edit. PL: 1 RS: 314 RL: 0 RWTS: 0 EL: 0
CT	H454	2265	2265	=		.	Note=Smoking gun  Edit: A PL: 0 RS: 319 RL: 3 RWTS: 0 EL: 3
CT	H454	2275	2275	=		.	Note=Smoking gun  Edit: T PL: 0 RS: 279 RL: 1 RWTS: 0 EL: 1
CT	H454	2281	2281	=		.	Note=Smoking gun  Edit: C PL: 0 RS: 274 RL: 1 RWTS: 0 EL: 1
CT	H454	2284	2284	=		.	Note=No edit. PL: 3 RS: 261 RL: 0 RWTS: 0 EL: 0
CT	H454	2285	2285	=		.	Note=No edit. PL: 3 RS: 261 RL: 0 RWTS: 0 EL: 0
CT	H454	2286	2286	=		.	Note=Funny histogram No edit. PL: 0 RS: 268 RL: 7 RWTS: 0 EL: 7
CT	H454	2287	2287	=		.	Note=Funny histogram No edit. PL: 0 RS: 268 RL: 7 RWTS: 0 EL: 7
CT	H454	2291	2291	=		.	Note=Smoking gun  Edit: C PL: 1 RS: 234 RL: 8 RWTS: 0 EL: 8
CT	SROc	2292	2292	=		.	Note=high
CT	H454	2298	2298	=		.	Note=Smoking gun  Edit: C PL: 1 RS: 230 RL: 4 RWTS: 0 EL: 4
CT	H454	2303	2303	=		.	Note=No edit. PL: 1 RS: 234 RL: 0 RWTS: 0 EL: 0
CT	H454	2304	2304	=		.	Note=Smoking gun  Edit: G PL: 2 RS: 232 RL: 1 RWTS: 0 EL: 1
CT	H454	2314	2314	=		.	Note=Smoking gun  Edit: G PL: 3 RS: 77 RL: 5 RWTS: 0 EL: 5
CT	H454	2325	2325	=		.	Note=Smoking gun  Edit: A PL: 1 RS: 93 RL: 1 RWTS: 0 EL: 1
CT	SROc	2327	2327	=		.	Note=high
CT	H454	2331	2331	=		.	Note=No edit. PL: 2 RS: 91 RL: 0 RWTS: 0 EL: 0
CT	H454	2334	2334	=		.	Note=Smoking gun  Edit: A PL: 1 RS: 93 RL: 1 RWTS: 0 EL: 1
CT	H454	2341	2341	=		.	Note=No edit. PL: 1 RS: 93 RL: 0 RWTS: 0 EL: 0
CT	H454	2345	2345	=		.	Note=Smoking gun  Edit: A PL: 1 RS: 93 RL: 1 RWTS: 0 EL: 1
CT	H454	2354	2354	=		.	Note=Smoking gun  Edit: T PL: 0 RS: 93 RL: 1 RWTS: 0 EL: 1
CT	SROc	2358	2358	=		.	Note=high
CT	H454	2360	2360	=		.	Note=Smoking gun  Edit: T PL: 1 RS: 107 RL: 1 RWTS: 0 EL: 1
CT	H454	2365	2365	=		.	Note=Smoking gun  Edit: G PL: 1 RS: 104 RL: 1 RWTS: 0 EL: 1
CT	H454	2370	2370	=		.	Note=Smoking gun  Edit: G PL: 0 RS: 105 RL: 1 RWTS: 0 EL: 1
CT	H454	2376	2376	=		.	Note=Smoking gun  Edit: G PL: 2 RS: 101 RL: 1 RWTS: 0 EL: 1
CT	H454	2382	2382	=		.	Note=Smoking gun  Edit: T PL: 0 RS: 107 RL: 1 RWTS: 0 EL: 1
CT	H454	2384	2384	=		.	Note=No edit. PL: 3 RS: 103 RL: 0 RWTS: 0 EL: 0
CT	SROc	2384	2384	=		.	Note=high
CT	H454	2387	2387	=		.	Note=Smoking gun  Edit: G PL: 0 RS: 107 RL: 1 RWTS: 0 EL: 1
CT	SROc	2391	2391	=		.	Note=medium
CT	H454	2393	2393	=		.	Note=No edit. PL: 2 RS: 108 RL: 0 RWTS: 0 EL: 0
CT	H454	2394	2394	=		.	Note=Smoking gun  Edit: C PL: 0 RS: 105 RL: 3 RWTS: 0 EL: 3
CT	SROc	2396	2396	=		.	Note=high
CT	H454	2407	2407	=		.	Note=No edit. PL: 2 RS: 106 RL: 0 RWTS: 0 EL: 0
CT	H454	2414	2414	=		.	Note=Smoking gun  Edit: T PL: 4 RS: 91 RL: 14 RWTS: 0 EL: 14
CT	H454	2424	2424	=		.	Note=No edit. PL: 3 RS: 94 RL: 0 RWTS: 0 EL: 0
CT	H454	2427	2427	=		.	Note=No edit. PL: 1 RS: 96 RL: 0 RWTS: 0 EL: 0
CT	H454	2435	2435	=		.	Note=No edit. PL: 1 RS: 95 RL: 0 RWTS: 0 EL: 0
CT	H454	2436	2436	=		.	Note=Smoking gun  Edit: T PL: 1 RS: 94 RL: 2 RWTS: 0 EL: 2
CT	H454	2442	2442	=		.	Note=No edit. PL: 2 RS: 88 RL: 0 RWTS: 0 EL: 0
CT	H454	2446	2446	=		.	Note=Smoking gun  Edit: T PL: 2 RS: 87 RL: 2 RWTS: 0 EL: 2
CT	SROc	2457	2457	=		.	Note=high
CT	H454	2459	2459	=		.	Note=No edit. PL: 2 RS: 56 RL: 0 RWTS: 0 EL: 0
CT	H454	2464	2464	=		.	Note=No edit. PL: 4 RS: 50 RL: 0 RWTS: 0 EL: 0
CT	H454	2467	2467	=		.	Note=No edit. PL: 4 RS: 50 RL: 0 RWTS: 0 EL: 0
CT	H454	2468	2468	=		.	Note=Smoking gun  Edit: T PL: 1 RS: 56 RL: 1 RWTS: 0 EL: 1
CT	SROc	2482	2482	=		.	Note=high
CT	SROc	2488	2488	=		.	Note=medium
CT	H454	2489	2489	=		.	Note=No edit. PL: 2 RS: 31 RL: 0 RWTS: 0 EL: 0
CT	H454	2495	2495	=		.	Note=Smoking gun  Edit: T PL: 1 RS: 30 RL: 1 RWTS: 0 EL: 1
CT	SROc	2496	2496	=		.	Note=high
CT	H454	2506	2506	=		.	Note=Smoking gun  Edit: A PL: 1 RS: 37 RL: 1 RWTS: 0 EL: 1
CT	SROc	2523	2523	=		.	Note=high
CT	SROc	2524	2524	=		.	Note=medium
CT	SROc	2527	2527	=		.	Note=high
CT	H454	2547	2547	=		.	Note=Smoking gun  Edit: T PL: 4 RS: 41 RL: 5 RWTS: 0 EL: 5
CT	SROc	2549	2549	=		.	Note=high
CT	H454	2561	2561	=		.	Note=Smoking gun  Edit: G PL: 0 RS: 60 RL: 1 RWTS: 0 EL: 1
CT	H454	2564	2564	=		.	Note=Smoking gun  Edit: T PL: 0 RS: 61 RL: 1 RWTS: 0 EL: 1
CT	H454	2568	2568	=		.	Note=Smoking gun  Edit: G PL: 3 RS: 61 RL: 1 RWTS: 0 EL: 1
CT	H454	2574	2574	=		.	Note=Smoking gun  Edit: T PL: 3 RS: 71 RL: 3 RWTS: 0 EL: 3
CT	H454	2583	2583	=		.	Note=Smoking gun  Edit: G PL: 0 RS: 73 RL: 1 RWTS: 0 EL: 1
CT	H454	2590	2590	=		.	Note=Smoking gun  Edit: T PL: 1 RS: 72 RL: 2 RWTS: 0 EL: 2
CT	H454	2594	2594	=		.	Note=Smoking gun  Edit: T PL: 1 RS: 80 RL: 1 RWTS: 0 EL: 1
CT	H454	2608	2608	=		.	Note=Smoking gun  Edit: T PL: 2 RS: 64 RL: 6 RWTS: 0 EL: 6
CT	H454	2619	2619	=		.	Note=No edit. PL: 1 RS: 58 RL: 0 RWTS: 0 EL: 0
CT	H454	2620	2620	=		.	Note=No edit. PL: 2 RS: 54 RL: 0 RWTS: 0 EL: 0
CT	H454	2626	2626	=		.	Note=Smoking gun  Edit: C PL: 2 RS: 58 RL: 1 RWTS: 0 EL: 1
CT	SROc	2636	2636	=		.	Note=medium
CT	H454	2637	2637	=		.	Note=No edit. PL: 1 RS: 58 RL: 0 RWTS: 0 EL: 0
CT	H454	2640	2640	=		.	Note=No edit. PL: 2 RS: 57 RL: 0 RWTS: 0 EL: 0
CT	SROc	2649	2649	=		.	Note=medium
CT	H454	2651	2651	=		.	Note=Smoking gun  Edit: C PL: 1 RS: 42 RL: 1 RWTS: 0 EL: 1
CT	H454	2655	2655	=		.	Note=Smoking gun  Edit: C PL: 3 RS: 28 RL: 1 RWTS: 0 EL: 1
CT	SROc	2661	2661	=		.	Note=high
CT	H454	2664	2664	=		.	Note=Smoking gun  Edit: C PL: 1 RS: 28 RL: 1 RWTS: 0 EL: 1
CT	H454	2669	2669	=		.	Note=Smoking gun  Edit: G PL: 2 RS: 65 RL: 1 RWTS: 0 EL: 1
CT	H454	2674	2674	=		.	Note=Smoking gun  Edit: T PL: 1 RS: 65 RL: 1 RWTS: 0 EL: 1
CT	H454	2689	2689	=		.	Note=Funny histogram No edit. PL: 4 RS: 37 RL: 2 RWTS: 0 EL: 2
CT	H454	2693	2693	=		.	Note=Funny histogram No edit. PL: 0 RS: 110 RL: 59 RWTS: 0 EL: 59
CT	H454	2694	2694	=		.	Note=Smoking gun  Edit: T PL: 2 RS: 155 RL: 7 RWTS: 0 EL: 7
CT	H454	2701	2701	=		.	Note=Smoking gun  Edit: C PL: 0 RS: 168 RL: 1 RWTS: 0 EL: 1
CT	H454	2707	2707	=		.	Note=Smoking gun  Edit: C PL: 0 RS: 196 RL: 1 RWTS: 0 EL: 1
CT	H454	2717	2717	=		.	Note=No edit. PL: 1 RS: 193 RL: 0 RWTS: 0 EL: 0
CT	H454	2719	2719	=		.	Note=Smoking gun  Edit: A PL: 0 RS: 191 RL: 6 RWTS: 0 EL: 6
CT	H454	2727	2727	=		.	Note=Smoking gun  Edit: G PL: 3 RS: 174 RL: 3 RWTS: 0 EL: 3
CT	H454	2738	2738	=		.	Note=No edit. PL: 1 RS: 197 RL: 0 RWTS: 0 EL: 0
CT	H454	2739	2739	=		.	Note=Smoking gun  Edit: A PL: 6 RS: 143 RL: 3 RWTS: 0 EL: 3
CT	H454	2750	2750	=		.	Note=No edit. PL: 1 RS: 193 RL: 0 RWTS: 0 EL: 0
CT	H454	2759	2759	=		.	Note=Smoking gun  Edit: C PL: 1 RS: 220 RL: 2 RWTS: 0 EL: 2
CT	H454	2769	2769	=		.	Note=Smoking gun  Edit: T PL: 1 RS: 213 RL: 2 RWTS: 0 EL: 2
CT	H454	2774	2774	=		.	Note=Smoking gun  Edit: T PL: 2 RS: 195 RL: 22 RWTS: 0 EL: 22
CT	SROc	2779	2779	=		.	Note=high
CT	H454	2780	2780	=		.	Note=Smoking gun  Edit: C PL: 0 RS: 213 RL: 4 RWTS: 0 EL: 4
CT	H454	2785	2785	=		.	Note=No edit. PL: 2 RS: 212 RL: 0 RWTS: 0 EL: 0
CT	H454	2786	2786	=		.	Note=No edit. PL: 2 RS: 213 RL: 0 RWTS: 0 EL: 0
CT	H454	2787	2787	=		.	Note=No edit. PL: 2 RS: 205 RL: 0 RWTS: 0 EL: 0
CT	H454	2788	2788	=		.	Note=Smoking gun  Edit: T PL: 0 RS: 212 RL: 3 RWTS: 0 EL: 3
CT	H454	2795	2795	=		.	Note=Smoking gun  Edit: A PL: 1 RS: 212 RL: 2 RWTS: 0 EL: 2
CT	SROc	2797	2797	=		.	Note=high
CT	H454	2801	2801	=		.	Note=Funny histogram No edit. PL: 0 RS: 211 RL: 3 RWTS: 0 EL: 3
CT	H454	2804	2804	=		.	Note=Smoking gun  Edit: C PL: 1 RS: 212 RL: 1 RWTS: 0 EL: 1
CT	H454	2809	2809	=		.	Note=Smoking gun  Edit: C PL: 1 RS: 208 RL: 5 RWTS: 0 EL: 5
CT	H454	2815	2815	=		.	Note=Smoking gun  Edit: G PL: 3 RS: 207 RL: 3 RWTS: 0 EL: 3
CT	H454	2824	2824	=		.	Note=No edit. PL: 2 RS: 205 RL: 0 RWTS: 0 EL: 0
CT	H454	2825	2825	=		.	Note=Smoking gun  Edit: T PL: 1 RS: 206 RL: 1 RWTS: 0 EL: 1
CT	H454	2834	2834	=		.	Note=Smoking gun  Edit: G PL: 1 RS: 196 RL: 11 RWTS: 0 EL: 11
CT	H454	2840	2840	=		.	Note=Smoking gun  Edit: G PL: 4 RS: 141 RL: 3 RWTS: 0 EL: 3
CT	H454	2849	2849	=		.	Note=No edit. PL: 1 RS: 143 RL: 0 RWTS: 0 EL: 0
CT	H454	2851	2851	=		.	Note=Smoking gun  Edit: A PL: 1 RS: 140 RL: 2 RWTS: 0 EL: 2
CT	H454	2858	2858	=		.	Note=Smoking gun  Edit: T PL: 1 RS: 136 RL: 2 RWTS: 0 EL: 2
CT	H454	2864	2864	=		.	Note=No edit. PL: 3 RS: 65 RL: 0 RWTS: 0 EL: 0
CT	SROc	2864	2864	=		.	Note=medium
CT	H454	2867	2867	=		.	Note=No edit. PL: 1 RS: 75 RL: 0 RWTS: 0 EL: 0
CT	H454	2871	2871	=		.	Note=Smoking gun  Edit: G PL: 1 RS: 67 RL: 5 RWTS: 0 EL: 5
CT	H454	2876	2876	=		.	Note=Smoking gun  Edit: T PL: 2 RS: 68 RL: 2 RWTS: 0 EL: 2
CT	SROc	2878	2878	=		.	Note=medium
CT	H454	2883	2883	=		.	Note=Smoking gun  Edit: T PL: 1 RS: 67 RL: 1 RWTS: 0 EL: 1
CT	SROc	2885	2885	=		.	Note=high
CT	SROc	2891	2891	=		.	Note=high
CT	H454	2896	2896	=		.	Note=Smoking gun  Edit: T PL: 4 RS: 20 RL: 1 RWTS: 0 EL: 1
CT	H454	2903	2903	=		.	Note=Smoking gun  Edit: T PL: 1 RS: 19 RL: 1 RWTS: 0 EL: 1
CT	SROc	2911	2911	=		.	Note=medium
CT	H454	2914	2914	=		.	Note=Funny histogram No edit. PL: 0 RS: 33 RL: 25 RWTS: 0 EL: 25
CT	H454	2927	2927	=		.	Note=Smoking gun  Edit: T PL: 0 RS: 57 RL: 1 RWTS: 0 EL: 1
CT	H454	2935	2935	=		.	Note=No edit. PL: 1 RS: 57 RL: 0 RWTS: 0 EL: 0
CT	SROc	2936	2936	=		.	Note=high
CT	H454	2938	2938	=		.	Note=Smoking gun  Edit: T PL: 1 RS: 60 RL: 1 RWTS: 0 EL: 1
CT	H454	2946	2946	=		.	Note=Smoking gun  Edit: C PL: 2 RS: 139 RL: 3 RWTS: 0 EL: 3
CT	SROc	2953	2953	=		.	Note=high
CT	H454	2954	2954	=		.	Note=No edit. PL: 2 RS: 150 RL: 0 RWTS: 0 EL: 0
CT	SROc	2957	2957	=		.	Note=high
CT	H454	2959	2959	=		.	Note=No edit. PL: 2 RS: 153 RL: 0 RWTS: 0 EL: 0
CT	H454	2964	2964	=		.	Note=No edit. PL: 5 RS: 126 RL: 0 RWTS: 0 EL: 0
CT	H454	2973	2973	=		.	Note=No edit. PL: 2 RS: 155 RL: 0 RWTS: 0 EL: 0
CT	H454	2974	2974	=		.	Note=No edit. PL: 2 RS: 155 RL: 0 RWTS: 0 EL: 0
CT	H454	2975	2975	=		.	Note=Smoking gun  Edit: T PL: 0 RS: 198 RL: 2 RWTS: 0 EL: 2
CT	SROc	2977	2977	=		.	Note=high
CT	SROc	2983	2983	=		.	Note=high
CT	H454	2985	2985	=		.	Note=Smoking gun  Edit: T PL: 2 RS: 198 RL: 1 RWTS: 0 EL: 1
CT	H454	2991	2991	=		.	Note=No edit. PL: 2 RS: 199 RL: 0 RWTS: 0 EL: 0
CT	H454	2994	2994	=		.	Note=Smoking gun  Edit: G PL: 1 RS: 199 RL: 1 RWTS: 0 EL: 1
CT	H454	2999	2999	=		.	Note=No edit. PL: 1 RS: 199 RL: 0 RWTS: 0 EL: 0
CT	H454	3004	3004	=		.	Note=No edit. PL: 4 RS: 147 RL: 0 RWTS: 0 EL: 0
CT	SROc	3004	3004	=		.	Note=high
CT	H454	3008	3008	=		.	Note=Smoking gun  Edit: G PL: 2 RS: 188 RL: 10 RWTS: 0 EL: 10
CT	H454	3014	3014	=		.	Note=No edit. PL: 1 RS: 145 RL: 0 RWTS: 0 EL: 0
CT	SROc	3015	3015	=		.	Note=high
CT	SROc	3019	3019	=		.	Note=high
CT	H454	3022	3022	=		.	Note=No edit. PL: 2 RS: 196 RL: 0 RWTS: 0 EL: 0
CT	H454	3023	3023	=		.	Note=No edit. PL: 2 RS: 196 RL: 0 RWTS: 0 EL: 0
CT	H454	3024	3024	=		.	Note=Smoking gun  Edit: T PL: 2 RS: 198 RL: 1 RWTS: 0 EL: 1
CT	H454	3031	3031	=		.	Note=No edit. PL: 1 RS: 197 RL: 0 RWTS: 0 EL: 0
CT	H454	3041	3041	=		.	Note=Smoking gun  Edit: C PL: 0 RS: 166 RL: 2 RWTS: 0 EL: 2
CT	H454	3045	3045	=		.	Note=Smoking gun  Edit: T PL: 1 RS: 165 RL: 1 RWTS: 0 EL: 1
CT	H454	3050	3050	=		.	Note=Smoking gun  Edit: G PL: 1 RS: 131 RL: 1 RWTS: 0 EL: 1
CT	H454	3055	3055	=		.	Note=Smoking gun  Edit: A PL: 0 RS: 193 RL: 1 RWTS: 0 EL: 1
CT	H454	3059	3059	=		.	Note=Smoking gun  Edit: T PL: 2 RS: 189 RL: 2 RWTS: 0 EL: 2
CT	H454	3067	3067	=		.	Note=No edit. PL: 2 RS: 196 RL: 0 RWTS: 0 EL: 0
CT	H454	3071	3071	=		.	Note=Smoking gun  Edit: A PL: 3 RS: 194 RL: 2 RWTS: 0 EL: 2
CT	H454	3078	3078	=		.	Note=No edit. PL: 2 RS: 193 RL: 0 RWTS: 0 EL: 0
CT	H454	3079	3079	=		.	Note=No edit. PL: 2 RS: 195 RL: 0 RWTS: 0 EL: 0
CT	H454	3085	3085	=		.	Note=Smoking gun  Edit: A PL: 2 RS: 169 RL: 2 RWTS: 0 EL: 2
CT	H454	3095	3095	=		.	Note=Smoking gun  Edit: T PL: 1 RS: 170 RL: 1 RWTS: 0 EL: 1
CT	H454	3100	3100	=		.	Note=Smoking gun  Edit: T PL: 1 RS: 167 RL: 2 RWTS: 0 EL: 2
CT	H454	3111	3111	=		.	Note=Smoking gun  Edit: G PL: 3 RS: 148 RL: 1 RWTS: 0 EL: 1
CT	H454	3121	3121	=		.	Note=Smoking gun  Edit: T PL: 1 RS: 175 RL: 2 RWTS: 0 EL: 2
CT	H454	3132	3132	=		.	Note=No edit. PL: 1 RS: 176 RL: 0 RWTS: 0 EL: 0
CT	H454	3133	3133	=		.	Note=No edit. PL: 2 RS: 173 RL: 0 RWTS: 0 EL: 0
CT	H454	3138	3138	=		.	Note=Smoking gun  Edit: T PL: 2 RS: 172 RL: 2 RWTS: 0 EL: 2
CT	H454	3143	3143	=		.	Note=No edit. PL: 3 RS: 206 RL: 0 RWTS: 0 EL: 0
CT	H454	3148	3148	=		.	Note=Smoking gun  Edit: C PL: 0 RS: 197 RL: 13 RWTS: 0 EL: 13
CT	SROc	3150	3150	=		.	Note=high
CT	H454	3153	3153	=		.	Note=Smoking gun  Edit: T PL: 1 RS: 185 RL: 2 RWTS: 0 EL: 2
CT	SROc	3153	3153	=		.	Note=high
CT	SROc	3155	3155	=		.	Note=medium
CT	H454	3158	3158	=		.	Note=Smoking gun  Edit: G PL: 4 RS: 188 RL: 10 RWTS: 0 EL: 10
CT	SROc	3165	3165	=		.	Note=high
CT	H454	3175	3175	=		.	Note=Smoking gun  Edit: G PL: 2 RS: 393 RL: 1 RWTS: 0 EL: 1
CT	SROc	3178	3178	=		.	Note=high
CT	H454	3184	3184	=		.	Note=Smoking gun  Edit: A PL: 2 RS: 385 RL: 1 RWTS: 0 EL: 1
CT	H454	3189	3189	=		.	Note=Smoking gun  Edit: C PL: 1 RS: 391 RL: 1 RWTS: 0 EL: 1
CT	H454	3196	3196	=		.	Note=Smoking gun  Edit: C PL: 2 RS: 427 RL: 5 RWTS: 0 EL: 5
CT	H454	3201	3201	=		.	Note=No edit. PL: 2 RS: 463 RL: 0 RWTS: 0 EL: 0
CT	H454	3205	3205	=		.	Note=Smoking gun  Edit: C PL: 3 RS: 427 RL: 1 RWTS: 0 EL: 1
CT	H454	3214	3214	=		.	Note=No edit. PL: 1 RS: 454 RL: 0 RWTS: 0 EL: 0
CT	H454	3216	3216	=		.	Note=Smoking gun  Edit: T PL: 1 RS: 454 RL: 2 RWTS: 0 EL: 2
CT	H454	3223	3223	=		.	Note=No edit. PL: 1 RS: 447 RL: 0 RWTS: 0 EL: 0
CT	H454	3227	3227	=		.	Note=No edit. PL: 1 RS: 446 RL: 0 RWTS: 0 EL: 0
CT	H454	3228	3228	=		.	Note=Smoking gun  Edit: A PL: 1 RS: 446 RL: 2 RWTS: 0 EL: 2
CT	H454	3236	3236	=		.	Note=No edit. PL: 4 RS: 348 RL: 0 RWTS: 0 EL: 0
CT	H454	3237	3237	=		.	Note=Smoking gun  Edit: C PL: 1 RS: 417 RL: 1 RWTS: 0 EL: 1
CT	H454	3242	3242	=		.	Note=Smoking gun  Edit: G PL: 4 RS: 406 RL: 5 RWTS: 0 EL: 5
CT	H454	3252	3252	=		.	Note=Smoking gun  Edit: A PL: 5 RS: 323 RL: 2 RWTS: 0 EL: 2
CT	H454	3261	3261	=		.	Note=No edit. PL: 1 RS: 398 RL: 0 RWTS: 0 EL: 0
CT	H454	3263	3263	=		.	Note=Smoking gun  Edit: G PL: 1 RS: 393 RL: 7 RWTS: 0 EL: 7
CT	H454	3272	3272	=		.	Note=No edit. PL: 1 RS: 337 RL: 0 RWTS: 0 EL: 0
CT	H454	3273	3273	=		.	Note=Smoking gun  Edit: A PL: 3 RS: 327 RL: 1 RWTS: 0 EL: 1
CT	H454	3281	3281	=		.	Note=Smoking gun  Edit: A PL: 4 RS: 265 RL: 12 RWTS: 0 EL: 12
CT	H454	3288	3288	=		.	Note=Smoking gun  Edit: A PL: 0 RS: 317 RL: 3 RWTS: 0 EL: 3
CT	H454	3293	3293	=		.	Note=Smoking gun  Edit: T PL: 3 RS: 310 RL: 3 RWTS: 0 EL: 3
CT	H454	3300	3300	=		.	Note=Smoking gun  Edit: A PL: 2 RS: 281 RL: 4 RWTS: 0 EL: 4
CT	H454	3305	3305	=		.	Note=No edit. PL: 1 RS: 278 RL: 0 RWTS: 0 EL: 0
CT	H454	3309	3309	=		.	Note=Funny histogram No edit. PL: 0 RS: 275 RL: 3 RWTS: 0 EL: 3
CT	H454	3310	3310	=		.	Note=No edit. PL: 3 RS: 252 RL: 0 RWTS: 0 EL: 0
CT	H454	3312	3312	=		.	Note=No edit. PL: 3 RS: 252 RL: 0 RWTS: 0 EL: 0
CT	H454	3313	3313	=		.	Note=No edit. PL: 2 RS: 243 RL: 0 RWTS: 0 EL: 0
CT	H454	3314	3314	=		.	Note=No edit. PL: 2 RS: 243 RL: 0 RWTS: 0 EL: 0
CT	H454	3319	3319	=		.	Note=No edit. PL: 1 RS: 236 RL: 0 RWTS: 0 EL: 0
CT	H454	3321	3321	=		.	Note=No edit. PL: 1 RS: 214 RL: 0 RWTS: 0 EL: 0
CT	H454	3322	3322	=		.	Note=Funny histogram No edit. PL: 0 RS: 213 RL: 8 RWTS: 0 EL: 8
CT	H454	3324	3324	=		.	Note=Smoking gun  Edit: A PL: 1 RS: 195 RL: 21 RWTS: 0 EL: 21
CT	H454	3338	3338	=		.	Note=Smoking gun  Edit: A PL: 2 RS: 91 RL: 5 RWTS: 0 EL: 5
CT	H454	3346	3346	=		.	Note=No edit. PL: 2 RS: 129 RL: 0 RWTS: 0 EL: 0
CT	H454	3347	3347	=		.	Note=Smoking gun  Edit: T PL: 1 RS: 128 RL: 1 RWTS: 0 EL: 1
CT	H454	3354	3354	=		.	Note=Funny histogram No edit. PL: 1 RS: 121 RL: 7 RWTS: 0 EL: 7
CT	H454	3357	3357	=		.	Note=Smoking gun  Edit: T PL: 1 RS: 127 RL: 2 RWTS: 0 EL: 2
CT	H454	3361	3361	=		.	Note=No edit. PL: 2 RS: 125 RL: 0 RWTS: 0 EL: 0
CT	H454	3362	3362	=		.	Note=No edit. PL: 2 RS: 125 RL: 0 RWTS: 0 EL: 0
CT	H454	3363	3363	=		.	Note=Smoking gun  Edit: C PL: 0 RS: 148 RL: 1 RWTS: 0 EL: 1
CT	H454	3368	3368	=		.	Note=Smoking gun  Edit: T PL: 1 RS: 144 RL: 2 RWTS: 0 EL: 2
CT	H454	3373	3373	=		.	Note=No edit. PL: 1 RS: 144 RL: 0 RWTS: 0 EL: 0
CT	H454	3377	3377	=		.	Note=Smoking gun  Edit: G PL: 2 RS: 160 RL: 2 RWTS: 0 EL: 2
CT	H454	3383	3383	=		.	Note=No edit. PL: 1 RS: 162 RL: 0 RWTS: 0 EL: 0
CT	H454	3384	3384	=		.	Note=Smoking gun  Edit: T PL: 2 RS: 175 RL: 2 RWTS: 0 EL: 2
CT	H454	3395	3395	=		.	Note=No edit. PL: 1 RS: 169 RL: 0 RWTS: 0 EL: 0
CT	H454	3396	3396	=		.	Note=Smoking gun  Edit: G PL: 2 RS: 170 RL: 2 RWTS: 0 EL: 2
CT	H454	3405	3405	=		.	Note=No edit. PL: 3 RS: 165 RL: 0 RWTS: 0 EL: 0
CT	SROc	3405	3405	=		.	Note=medium
CT	H454	3412	3412	=		.	Note=Smoking gun  Edit: A PL: 2 RS: 159 RL: 3 RWTS: 0 EL: 3
CT	H454	3419	3419	=		.	Note=Smoking gun  Edit: A PL: 1 RS: 176 RL: 4 RWTS: 0 EL: 4
CT	H454	3428	3428	=		.	Note=Smoking gun  Edit: A PL: 3 RS: 199 RL: 1 RWTS: 0 EL: 1
CT	H454	3434	3434	=		.	Note=Smoking gun  Edit: C PL: 2 RS: 200 RL: 1 RWTS: 0 EL: 1
CT	H454	3442	3442	=		.	Note=No edit. PL: 2 RS: 197 RL: 0 RWTS: 0 EL: 0
CT	H454	3444	3444	=		.	Note=No edit. PL: 1 RS: 201 RL: 0 RWTS: 0 EL: 0
CT	SROc	3445	3445	=		.	Note=high
CT	SROc	3451	3451	=		.	Note=high
CT	SROc	3455	3455	=		.	Note=medium
CT	H454	3457	3457	=		.	Note=No edit. PL: 1 RS: 187 RL: 0 RWTS: 0 EL: 0
CT	SROc	3458	3458	=		.	Note=high
CT	H454	3459	3459	=		.	Note=No edit. PL: 1 RS: 178 RL: 0 RWTS: 0 EL: 0
CT	H454	3461	3461	=		.	Note=Smoking gun  Edit: G PL: 1 RS: 192 RL: 2 RWTS: 0 EL: 2
CT	H454	3466	3466	=		.	Note=Smoking gun  Edit: C PL: 2 RS: 193 RL: 1 RWTS: 0 EL: 1
CT	H454	3476	3476	=		.	Note=Smoking gun  Edit: A PL: 2 RS: 193 RL: 1 RWTS: 0 EL: 1
CT	H454	3483	3483	=		.	Note=No edit. PL: 2 RS: 100 RL: 0 RWTS: 0 EL: 0
CT	SROc	3489	3489	=		.	Note=medium
CT	H454	3493	3493	=		.	Note=Smoking gun  Edit: A PL: 2 RS: 110 RL: 1 RWTS: 0 EL: 1
CT	H454	3504	3504	=		.	Note=No edit. PL: 3 RS: 81 RL: 0 RWTS: 0 EL: 0
CT	H454	3509	3509	=		.	Note=No edit. PL: 1 RS: 110 RL: 0 RWTS: 0 EL: 0
CT	H454	3512	3512	=		.	Note=Smoking gun  Edit: A PL: 0 RS: 110 RL: 1 RWTS: 0 EL: 1
CT	SROc	3515	3515	=		.	Note=high
CT	H454	3517	3517	=		.	Note=Smoking gun  Edit: C PL: 2 RS: 91 RL: 3 RWTS: 0 EL: 3
CT	H454	3529	3529	=		.	Note=Smoking gun  Edit: T PL: 0 RS: 256 RL: 1 RWTS: 0 EL: 1
CT	H454	3533	3533	=		.	Note=No edit. PL: 2 RS: 256 RL: 0 RWTS: 0 EL: 0
CT	SROc	3533	3533	=		.	Note=high
CT	H454	3535	3535	=		.	Note=Smoking gun  Edit: G PL: 2 RS: 256 RL: 1 RWTS: 0 EL: 1
CT	H454	3547	3547	=		.	Note=No edit. PL: 2 RS: 255 RL: 0 RWTS: 0 EL: 0
CT	H454	3548	3548	=		.	Note=Smoking gun  Edit: A PL: 4 RS: 249 RL: 6 RWTS: 0 EL: 6
CT	H454	3556	3556	=		.	Note=Smoking gun  Edit: C PL: 0 RS: 259 RL: 1 RWTS: 0 EL: 1
CT	H454	3558	3558	=		.	Note=No edit. PL: 2 RS: 259 RL: 0 RWTS: 0 EL: 0
CT	H454	3562	3562	=		.	Note=No edit. PL: 1 RS: 257 RL: 0 RWTS: 0 EL: 0
CT	H454	3563	3563	=		.	Note=Smoking gun  Edit: T PL: 2 RS: 257 RL: 1 RWTS: 0 EL: 1
CT	H454	3569	3569	=		.	Note=No edit. PL: 2 RS: 246 RL: 0 RWTS: 0 EL: 0
CT	H454	3570	3570	=		.	Note=Smoking gun  Edit: C PL: 0 RS: 257 RL: 1 RWTS: 0 EL: 1
CT	H454	3577	3577	=		.	Note=Smoking gun  Edit: A PL: 5 RS: 235 RL: 19 RWTS: 0 EL: 19
CT	H454	3586	3586	=		.	Note=Funny histogram No edit. PL: 0 RS: 255 RL: 2 RWTS: 0 EL: 2
CT	H454	3587	3587	=		.	Note=Smoking gun  Edit: T PL: 1 RS: 254 RL: 1 RWTS: 0 EL: 1
CT	H454	3597	3597	=		.	Note=Smoking gun  Edit: C PL: 0 RS: 255 RL: 1 RWTS: 0 EL: 1
CT	H454	3601	3601	=		.	Note=No edit. PL: 2 RS: 255 RL: 0 RWTS: 0 EL: 0
CT	H454	3604	3604	=		.	Note=No edit. PL: 1 RS: 253 RL: 0 RWTS: 0 EL: 0
CT	SROc	3604	3604	=		.	Note=high
CT	H454	3605	3605	=		.	Note=No edit. PL: 1 RS: 254 RL: 0 RWTS: 0 EL: 0
CT	H454	3612	3612	=		.	Note=No edit. PL: 1 RS: 251 RL: 0 RWTS: 0 EL: 0
CT	H454	3615	3615	=		.	Note=Smoking gun  Edit: G PL: 0 RS: 251 RL: 1 RWTS: 0 EL: 1
CT	H454	3618	3618	=		.	Note=No edit. PL: 1 RS: 250 RL: 0 RWTS: 0 EL: 0
CT	H454	3621	3621	=		.	Note=Smoking gun  Edit: C PL: 0 RS: 251 RL: 1 RWTS: 0 EL: 1
CT	H454	3626	3626	=		.	Note=Smoking gun  Edit: A PL: 4 RS: 230 RL: 1 RWTS: 0 EL: 1
CT	H454	3636	3636	=		.	Note=Funny histogram No edit. PL: 0 RS: 249 RL: 2 RWTS: 0 EL: 2
CT	H454	3639	3639	=		.	Note=No edit. PL: 1 RS: 225 RL: 0 RWTS: 0 EL: 0
CT	H454	3642	3642	=		.	Note=Smoking gun  Edit: T PL: 3 RS: 193 RL: 2 RWTS: 0 EL: 2
CT	SROc	3644	3644	=		.	Note=high
CT	SROc	3649	3649	=		.	Note=high
CT	SROc	3650	3650	=		.	Note=high
CT	SROc	3653	3653	=		.	Note=high
CT	H454	3673	3673	=		.	Note=Smoking gun  Edit: T PL: 1 RS: 82 RL: 1 RWTS: 0 EL: 1
CT	SROc	3681	3681	=		.	Note=medium
CT	H454	3695	3695	=		.	Note=Smoking gun  Edit: C PL: 1 RS: 155 RL: 1 RWTS: 0 EL: 1
CT	SROc	3700	3700	=		.	Note=medium
CT	H454	3704	3704	=		.	Note=Smoking gun  Edit: A PL: 1 RS: 155 RL: 1 RWTS: 0 EL: 1
CT	SROc	3707	3707	=		.	Note=high
CT	SROc	3710	3710	=		.	Note=high
CT	H454	3712	3712	=		.	Note=No edit. PL: 1 RS: 167 RL: 0 RWTS: 0 EL: 0
CT	SROc	3717	3717	=		.	Note=high
CT	H454	3720	3720	=		.	Note=Smoking gun  Edit: T PL: 2 RS: 169 RL: 1 RWTS: 0 EL: 1
CT	SROc	3721	3721	=		.	Note=high
CT	H454	3728	3728	=		.	Note=Smoking gun  Edit: C PL: 3 RS: 169 RL: 1 RWTS: 0 EL: 1
CT	H454	3736	3736	=		.	Note=Smoking gun  Edit: G PL: 0 RS: 169 RL: 1 RWTS: 0 EL: 1
CT	H454	3741	3741	=		.	Note=Smoking gun  Edit: G PL: 0 RS: 169 RL: 1 RWTS: 0 EL: 1
CT	H454	3745	3745	=		.	Note=Smoking gun  Edit: T PL: 1 RS: 169 RL: 1 RWTS: 0 EL: 1
CT	SROc	3746	3746	=		.	Note=high
CT	H454	3752	3752	=		.	Note=No edit. PL: 2 RS: 169 RL: 0 RWTS: 0 EL: 0
CT	H454	3755	3755	=		.	Note=Smoking gun  Edit: G PL: 0 RS: 169 RL: 1 RWTS: 0 EL: 1
CT	H454	3760	3760	=		.	Note=Smoking gun  Edit: C PL: 3 RS: 149 RL: 4 RWTS: 0 EL: 4
CT	H454	3768	3768	=		.	Note=No edit. PL: 1 RS: 139 RL: 0 RWTS: 0 EL: 0
CT	H454	3769	3769	=		.	Note=Smoking gun  Edit: T PL: 2 RS: 138 RL: 1 RWTS: 0 EL: 1
CT	H454	3775	3775	=		.	Note=No edit. PL: 4 RS: 126 RL: 0 RWTS: 0 EL: 0
CT	H454	3778	3778	=		.	Note=No edit. PL: 4 RS: 126 RL: 0 RWTS: 0 EL: 0
CT	H454	3779	3779	=		.	Note=Smoking gun  Edit: T PL: 2 RS: 135 RL: 3 RWTS: 0 EL: 3
CT	H454	3788	3788	=		.	Note=No edit. PL: 2 RS: 141 RL: 0 RWTS: 0 EL: 0
CT	H454	3792	3792	=		.	Note=Smoking gun  Edit: T PL: 2 RS: 139 RL: 2 RWTS: 0 EL: 2
CT	H454	3801	3801	=		.	Note=Smoking gun  Edit: T PL: 2 RS: 90 RL: 4 RWTS: 0 EL: 4
CT	SROc	3802	3802	=		.	Note=high
CT	H454	3815	3815	=		.	Note=Smoking gun  Edit: A PL: 2 RS: 266 RL: 1 RWTS: 0 EL: 1
CT	H454	3820	3820	=		.	Note=Smoking gun  Edit: T PL: 0 RS: 267 RL: 1 RWTS: 0 EL: 1
CT	H454	3827	3827	=		.	Note=No edit. PL: 1 RS: 267 RL: 0 RWTS: 0 EL: 0
CT	H454	3828	3828	=		.	Note=Smoking gun  Edit: T PL: 1 RS: 263 RL: 1 RWTS: 0 EL: 1
CT	H454	3836	3836	=		.	Note=Funny histogram No edit. PL: 4 RS: 253 RL: 6 RWTS: 0 EL: 6
CT	H454	3837	3837	=		.	Note=Funny histogram No edit. PL: 4 RS: 253 RL: 6 RWTS: 0 EL: 6
CT	H454	3838	3838	=		.	Note=Funny histogram No edit. PL: 4 RS: 253 RL: 6 RWTS: 0 EL: 6
CT	H454	3842	3842	=		.	Note=Funny histogram No edit. PL: 4 RS: 254 RL: 6 RWTS: 0 EL: 6
CT	SROc	3842	3842	=		.	Note=medium
CT	H454	3845	3845	=		.	Note=Smoking gun  Edit: G PL: 1 RS: 244 RL: 1 RWTS: 0 EL: 1
CT	H454	3850	3850	=		.	Note=No edit. PL: 3 RS: 222 RL: 0 RWTS: 0 EL: 0
CT	H454	3851	3851	=		.	Note=Smoking gun  Edit: A PL: 1 RS: 244 RL: 1 RWTS: 0 EL: 1
CT	H454	3857	3857	=		.	Note=Smoking gun  Edit: T PL: 0 RS: 243 RL: 1 RWTS: 0 EL: 1
CT	H454	3859	3859	=		.	Note=Funny histogram No edit. PL: 2 RS: 231 RL: 2 RWTS: 0 EL: 2
CT	H454	3861	3861	=		.	Note=Smoking gun  Edit: C PL: 3 RS: 239 RL: 1 RWTS: 0 EL: 1
CT	H454	3868	3868	=		.	Note=No edit. PL: 1 RS: 241 RL: 0 RWTS: 0 EL: 0
CT	H454	3871	3871	=		.	Note=Smoking gun  Edit: T PL: 2 RS: 238 RL: 2 RWTS: 0 EL: 2
CT	H454	3878	3878	=		.	Note=No edit. PL: 1 RS: 252 RL: 0 RWTS: 0 EL: 0
CT	SROc	3878	3878	=		.	Note=high
CT	H454	3879	3879	=		.	Note=No edit. PL: 1 RS: 253 RL: 0 RWTS: 0 EL: 0
CT	H454	3882	3882	=		.	Note=Smoking gun  Edit: A PL: 2 RS: 238 RL: 1 RWTS: 0 EL: 1
CT	H454	3888	3888	=		.	Note=Smoking gun  Edit: G PL: 1 RS: 241 RL: 1 RWTS: 0 EL: 1
CT	H454	3893	3893	=		.	Note=No edit. PL: 1 RS: 295 RL: 0 RWTS: 0 EL: 0
CT	H454	3895	3895	=		.	Note=Smoking gun  Edit: G PL: 2 RS: 295 RL: 1 RWTS: 0 EL: 1
CT	SROc	3897	3897	=		.	Note=high
CT	H454	3900	3900	=		.	Note=Smoking gun  Edit: G PL: 1 RS: 292 RL: 1 RWTS: 0 EL: 1
CT	H454	3910	3910	=		.	Note=Smoking gun  Edit: A PL: 1 RS: 304 RL: 1 RWTS: 0 EL: 1
CT	H454	3916	3916	=		.	Note=Smoking gun  Edit: T PL: 1 RS: 396 RL: 1 RWTS: 0 EL: 1
CT	H454	3921	3921	=		.	Note=Smoking gun  Edit: G PL: 1 RS: 367 RL: 1 RWTS: 0 EL: 1
CT	H454	3926	3926	=		.	Note=Smoking gun  Edit: C PL: 2 RS: 360 RL: 6 RWTS: 0 EL: 6
CT	H454	3934	3934	=		.	Note=No edit. PL: 1 RS: 292 RL: 0 RWTS: 0 EL: 0
CT	H454	3937	3937	=		.	Note=Smoking gun  Edit: T PL: 0 RS: 374 RL: 2 RWTS: 0 EL: 2
CT	H454	3940	3940	=		.	Note=Smoking gun  Edit: G PL: 0 RS: 375 RL: 1 RWTS: 0 EL: 1
CT	H454	3946	3946	=		.	Note=Smoking gun  Edit: C PL: 2 RS: 372 RL: 2 RWTS: 0 EL: 2
CT	SROc	3948	3948	=		.	Note=high
CT	SROc	3953	3953	=		.	Note=high
CT	H454	3956	3956	=		.	Note=Smoking gun  Edit: C PL: 0 RS: 382 RL: 3 RWTS: 0 EL: 3
CT	H454	3960	3960	=		.	Note=No edit. PL: 1 RS: 381 RL: 0 RWTS: 0 EL: 0
CT	H454	3961	3961	=		.	Note=Funny histogram No edit. PL: 0 RS: 379 RL: 6 RWTS: 0 EL: 6
CT	H454	3965	3965	=		.	Note=No edit. PL: 1 RS: 384 RL: 0 RWTS: 0 EL: 0
CT	H454	3968	3968	=		.	Note=Funny histogram No edit. PL: 3 RS: 375 RL: 3 RWTS: 0 EL: 3
CT	H454	3971	3971	=		.	Note=Funny histogram No edit. PL: 3 RS: 374 RL: 3 RWTS: 0 EL: 3
CT	H454	3974	3974	=		.	Note=No edit. PL: 2 RS: 379 RL: 0 RWTS: 0 EL: 0
CT	H454	3976	3976	=		.	Note=Smoking gun  Edit: G PL: 1 RS: 378 RL: 1 RWTS: 0 EL: 1
CT	H454	3982	3982	=		.	Note=Smoking gun  Edit: T PL: 0 RS: 378 RL: 1 RWTS: 0 EL: 1
CT	H454	3986	3986	=		.	Note=Smoking gun  Edit: A PL: 0 RS: 377 RL: 1 RWTS: 0 EL: 1
CT	SROc	3988	3988	=		.	Note=high
CT	H454	3995	3995	=		.	Note=Smoking gun  Edit: G PL: 2 RS: 361 RL: 2 RWTS: 0 EL: 2
CT	H454	4002	4002	=		.	Note=Smoking gun  Edit: G PL: 2 RS: 362 RL: 1 RWTS: 0 EL: 1
CT	H454	4007	4007	=		.	Note=Smoking gun  Edit: T PL: 1 RS: 363 RL: 1 RWTS: 0 EL: 1
CT	H454	4012	4012	=		.	Note=Smoking gun  Edit: A PL: 1 RS: 332 RL: 2 RWTS: 0 EL: 2
CT	H454	4017	4017	=		.	Note=No edit. PL: 1 RS: 330 RL: 0 RWTS: 0 EL: 0
CT	H454	4018	4018	=		.	Note=Smoking gun  Edit: T PL: 1 RS: 328 RL: 2 RWTS: 0 EL: 2
CT	H454	4024	4024	=		.	Note=No edit. PL: 1 RS: 325 RL: 0 RWTS: 0 EL: 0
CT	H454	4025	4025	=		.	Note=Smoking gun  Edit: C PL: 0 RS: 333 RL: 2 RWTS: 0 EL: 2
CT	H454	4034	4034	=		.	Note=Smoking gun  Edit: A PL: 2 RS: 340 RL: 7 RWTS: 0 EL: 7
CT	H454	4042	4042	=		.	Note=Smoking gun  Edit: A PL: 2 RS: 341 RL: 4 RWTS: 0 EL: 4
CT	SROc	4044	4044	=		.	Note=high
CT	H454	4047	4047	=		.	Note=Smoking gun  Edit: A PL: 0 RS: 339 RL: 3 RWTS: 0 EL: 3
CT	H454	4051	4051	=		.	Note=No edit. PL: 3 RS: 311 RL: 0 RWTS: 0 EL: 0
CT	H454	4054	4054	=		.	Note=Smoking gun  Edit: C PL: 0 RS: 322 RL: 1 RWTS: 0 EL: 1
CT	H454	4058	4058	=		.	Note=Smoking gun  Edit: A PL: 0 RS: 317 RL: 1 RWTS: 0 EL: 1
CT	H454	4063	4063	=		.	Note=No edit. PL: 1 RS: 305 RL: 0 RWTS: 0 EL: 0
CT	H454	4067	4067	=		.	Note=Funny histogram No edit. PL: 1 RS: 299 RL: 2 RWTS: 0 EL: 2
CT	H454	4069	4069	=		.	Note=Smoking gun  Edit: A PL: 0 RS: 258 RL: 6 RWTS: 0 EL: 6
CT	H454	4073	4073	=		.	Note=Smoking gun  Edit: T PL: 0 RS: 259 RL: 2 RWTS: 0 EL: 2
CT	H454	4075	4075	=		.	Note=No edit. PL: 3 RS: 224 RL: 0 RWTS: 0 EL: 0
CT	H454	4077	4077	=		.	Note=No edit. PL: 3 RS: 224 RL: 0 RWTS: 0 EL: 0
CT	H454	4078	4078	=		.	Note=Smoking gun  Edit: A PL: 2 RS: 241 RL: 2 RWTS: 0 EL: 2
CT	H454	4086	4086	=		.	Note=No edit. PL: 3 RS: 221 RL: 0 RWTS: 0 EL: 0
CT	H454	4088	4088	=		.	Note=No edit. PL: 3 RS: 221 RL: 0 RWTS: 0 EL: 0
CT	H454	4089	4089	=		.	Note=Smoking gun  Edit: G PL: 2 RS: 218 RL: 1 RWTS: 0 EL: 1
CT	SROc	4093	4093	=		.	Note=high
CT	H454	4094	4094	=		.	Note=Smoking gun  Edit: A PL: 1 RS: 206 RL: 12 RWTS: 0 EL: 12
CT	H454	4102	4102	=		.	Note=No edit. PL: 2 RS: 206 RL: 0 RWTS: 0 EL: 0
CT	H454	4103	4103	=		.	Note=Smoking gun  Edit: C PL: 1 RS: 206 RL: 2 RWTS: 0 EL: 2
CT	H454	4110	4110	=		.	Note=Smoking gun  Edit: G PL: 3 RS: 133 RL: 2 RWTS: 0 EL: 2
CT	H454	4118	4118	=		.	Note=Smoking gun  Edit: G PL: 0 RS: 133 RL: 3 RWTS: 0 EL: 3
CT	H454	4123	4123	=		.	Note=Smoking gun  Edit: G PL: 1 RS: 115 RL: 1 RWTS: 0 EL: 1
CT	H454	4134	4134	=		.	Note=Funny histogram No edit. PL: 2 RS: 112 RL: 2 RWTS: 0 EL: 2
CT	H454	4139	4139	=		.	Note=Smoking gun  Edit: T PL: 3 RS: 110 RL: 3 RWTS: 0 EL: 3
CT	H454	4152	4152	=		.	Note=No edit. PL: 1 RS: 140 RL: 0 RWTS: 0 EL: 0
CT	SROc	4153	4153	=		.	Note=high
CT	H454	4158	4158	=		.	Note=Smoking gun  Edit: A PL: 1 RS: 97 RL: 1 RWTS: 0 EL: 1
CT	H454	4162	4162	=		.	Note=No edit. PL: 4 RS: 111 RL: 0 RWTS: 0 EL: 0
CT	H454	4165	4165	=		.	Note=No edit. PL: 4 RS: 111 RL: 0 RWTS: 0 EL: 0
CT	H454	4166	4166	=		.	Note=Smoking gun  Edit: T PL: 3 RS: 122 RL: 20 RWTS: 0 EL: 20
CT	H454	4177	4177	=		.	Note=Smoking gun  Edit: A PL: 3 RS: 134 RL: 1 RWTS: 0 EL: 1
CT	H454	4184	4184	=		.	Note=No edit. PL: 1 RS: 137 RL: 0 RWTS: 0 EL: 0
CT	H454	4187	4187	=		.	Note=Smoking gun  Edit: G PL: 1 RS: 133 RL: 3 RWTS: 0 EL: 3
CT	H454	4193	4193	=		.	Note=Smoking gun  Edit: G PL: 0 RS: 136 RL: 1 RWTS: 0 EL: 1
CT	H454	4195	4195	=		.	Note=Smoking gun  Edit: G PL: 4 RS: 124 RL: 1 RWTS: 0 EL: 1
CT	H454	4205	4205	=		.	Note=Smoking gun  Edit: G PL: 0 RS: 128 RL: 2 RWTS: 0 EL: 2
CT	SROc	4208	4208	=		.	Note=high
CT	H454	4210	4210	=		.	Note=Smoking gun  Edit: G PL: 0 RS: 197 RL: 2 RWTS: 0 EL: 2
CT	H454	4215	4215	=		.	Note=Smoking gun  Edit: T PL: 3 RS: 151 RL: 21 RWTS: 0 EL: 21
CT	H454	4226	4226	=		.	Note=Smoking gun  Edit: T PL: 2 RS: 241 RL: 1 RWTS: 0 EL: 1
CT	H454	4235	4235	=		.	Note=Smoking gun  Edit: G PL: 3 RS: 209 RL: 1 RWTS: 0 EL: 1
CT	H454	4243	4243	=		.	Note=No edit. PL: 2 RS: 328 RL: 0 RWTS: 0 EL: 0
CT	H454	4246	4246	=		.	Note=Smoking gun  Edit: A PL: 1 RS: 329 RL: 2 RWTS: 0 EL: 2
CT	H454	4255	4255	=		.	Note=Smoking gun  Edit: C PL: 0 RS: 417 RL: 2 RWTS: 0 EL: 2
CT	H454	4265	4265	=		.	Note=Smoking gun  Edit: A PL: 1 RS: 380 RL: 1 RWTS: 0 EL: 1
CT	SROc	4267	4267	=		.	Note=high
CT	H454	4271	4271	=		.	Note=No edit. PL: 1 RS: 380 RL: 0 RWTS: 0 EL: 0
CT	H454	4275	4275	=		.	Note=Smoking gun  Edit: T PL: 1 RS: 376 RL: 1 RWTS: 0 EL: 1
CT	H454	4279	4279	=		.	Note=Smoking gun  Edit: T PL: 1 RS: 376 RL: 2 RWTS: 0 EL: 2
CT	H454	4284	4284	=		.	Note=Smoking gun  Edit: T PL: 2 RS: 374 RL: 1 RWTS: 0 EL: 1
CT	SROc	4284	4284	=		.	Note=medium
CT	H454	4290	4290	=		.	Note=Smoking gun  Edit: C PL: 2 RS: 368 RL: 5 RWTS: 0 EL: 5
CT	H454	4298	4298	=		.	Note=Funny histogram No edit. PL: 2 RS: 369 RL: 2 RWTS: 0 EL: 2
CT	H454	4301	4301	=		.	Note=Smoking gun  Edit: G PL: 0 RS: 371 RL: 1 RWTS: 0 EL: 1
CT	H454	4303	4303	=		.	Note=Funny histogram No edit. PL: 1 RS: 369 RL: 1 RWTS: 0 EL: 1
CT	H454	4308	4308	=		.	Note=Smoking gun  Edit: G PL: 2 RS: 319 RL: 2 RWTS: 0 EL: 2
CT	H454	4313	4313	=		.	Note=Smoking gun  Edit: G PL: 3 RS: 316 RL: 5 RWTS: 0 EL: 5
CT	H454	4319	4319	=		.	Note=No edit. PL: 3 RS: 335 RL: 0 RWTS: 0 EL: 0
CT	H454	4321	4321	=		.	Note=No edit. PL: 3 RS: 335 RL: 0 RWTS: 0 EL: 0
CT	H454	4322	4322	=		.	Note=Smoking gun  Edit: C PL: 1 RS: 340 RL: 1 RWTS: 0 EL: 1
CT	H454	4327	4327	=		.	Note=Smoking gun  Edit: A PL: 1 RS: 338 RL: 2 RWTS: 0 EL: 2
CT	SROc	4334	4334	=		.	Note=high
CT	H454	4337	4337	=		.	Note=Smoking gun  Edit: A PL: 1 RS: 324 RL: 12 RWTS: 0 EL: 12
CT	SROc	4343	4343	=		.	Note=high
CT	H454	4346	4346	=		.	Note=Smoking gun  Edit: A PL: 2 RS: 333 RL: 1 RWTS: 0 EL: 1
CT	H454	4354	4354	=		.	Note=Smoking gun  Edit: C PL: 1 RS: 296 RL: 2 RWTS: 0 EL: 2
CT	H454	4360	4360	=		.	Note=Smoking gun  Edit: T PL: 3 RS: 279 RL: 18 RWTS: 0 EL: 18
CT	H454	4370	4370	=		.	Note=No edit. PL: 1 RS: 125 RL: 0 RWTS: 0 EL: 0
CT	H454	4375	4375	=		.	Note=Smoking gun  Edit: T PL: 2 RS: 125 RL: 1 RWTS: 0 EL: 1
CT	SROc	4377	4377	=		.	Note=medium
CT	H454	4382	4382	=		.	Note=Smoking gun  Edit: T PL: 3 RS: 86 RL: 2 RWTS: 0 EL: 2
CT	H454	4389	4389	=		.	Note=No edit. PL: 1 RS: 87 RL: 0 RWTS: 0 EL: 0
CT	H454	4390	4390	=		.	Note=Smoking gun  Edit: T PL: 5 RS: 81 RL: 6 RWTS: 0 EL: 6
CT	H454	4405	4405	=		.	Note=No edit. PL: 4 RS: 62 RL: 0 RWTS: 0 EL: 0
CT	SROc	4405	4405	=		.	Note=medium
CT	H454	4409	4409	=		.	Note=Smoking gun  Edit: T PL: 0 RS: 73 RL: 1 RWTS: 0 EL: 1
CT	H454	4414	4414	=		.	Note=Smoking gun  Edit: C PL: 1 RS: 73 RL: 1 RWTS: 0 EL: 1
CT	H454	4421	4421	=		.	Note=No edit. PL: 4 RS: 83 RL: 0 RWTS: 0 EL: 0
CT	H454	4429	4429	=		.	Note=No edit. PL: 1 RS: 88 RL: 0 RWTS: 0 EL: 0
CT	SROc	4430	4430	=		.	Note=high
CT	H454	4438	4438	=		.	Note=Smoking gun  Edit: C PL: 0 RS: 48 RL: 1 RWTS: 0 EL: 1
CT	H454	4441	4441	=		.	Note=Smoking gun  Edit: T PL: 2 RS: 151 RL: 2 RWTS: 0 EL: 2
CT	SROc	4447	4447	=		.	Note=high
CT	SROc	4448	4448	=		.	Note=high
CT	SROc	4453	4453	=		.	Note=high
CT	H454	4456	4456	=		.	Note=Smoking gun  Edit: G PL: 2 RS: 151 RL: 1 RWTS: 0 EL: 1
CT	H454	4463	4463	=		.	Note=No edit. PL: 2 RS: 149 RL: 0 RWTS: 0 EL: 0
CT	H454	4467	4467	=		.	Note=Smoking gun  Edit: T PL: 2 RS: 131 RL: 17 RWTS: 0 EL: 17
CT	H454	4480	4480	=		.	Note=Smoking gun  Edit: G PL: 1 RS: 148 RL: 2 RWTS: 0 EL: 2
CT	H454	4487	4487	=		.	Note=Smoking gun  Edit: A PL: 1 RS: 173 RL: 1 RWTS: 0 EL: 1
CT	H454	4491	4491	=		.	Note=No edit. PL: 1 RS: 173 RL: 0 RWTS: 0 EL: 0
CT	H454	4495	4495	=		.	Note=Smoking gun  Edit: A PL: 3 RS: 165 RL: 5 RWTS: 0 EL: 5
CT	H454	4506	4506	=		.	Note=No edit. PL: 3 RS: 178 RL: 0 RWTS: 0 EL: 0
CT	H454	4507	4507	=		.	Note=Smoking gun  Edit: T PL: 1 RS: 179 RL: 1 RWTS: 0 EL: 1
CT	SROc	4511	4511	=		.	Note=weak
CT	H454	4513	4513	=		.	Note=No edit. PL: 1 RS: 178 RL: 0 RWTS: 0 EL: 0
CT	SROc	4513	4513	=		.	Note=high
CT	H454	4521	4521	=		.	Note=Smoking gun  Edit: G PL: 4 RS: 169 RL: 1 RWTS: 0 EL: 1
CT	H454	4536	4536	=		.	Note=Smoking gun  Edit: T PL: 2 RS: 177 RL: 1 RWTS: 0 EL: 1
CT	SROc	4542	4542	=		.	Note=high
CT	H454	4544	4544	=		.	Note=No edit. PL: 1 RS: 207 RL: 0 RWTS: 0 EL: 0
CT	H454	4545	4545	=		.	Note=Funny histogram No edit. PL: 0 RS: 206 RL: 2 RWTS: 0 EL: 2
CT	H454	4551	4551	=		.	Note=Smoking gun  Edit: A PL: 1 RS: 211 RL: 1 RWTS: 0 EL: 1
CT	H454	4556	4556	=		.	Note=Smoking gun  Edit: C PL: 0 RS: 210 RL: 1 RWTS: 0 EL: 1
CT	H454	4561	4561	=		.	Note=Smoking gun  Edit: A PL: 3 RS: 178 RL: 1 RWTS: 0 EL: 1
CT	H454	4572	4572	=		.	Note=Smoking gun  Edit: A PL: 2 RS: 173 RL: 1 RWTS: 0 EL: 1
CT	SROc	4577	4577	=		.	Note=high
CT	H454	4579	4579	=		.	Note=No edit. PL: 2 RS: 100 RL: 0 RWTS: 0 EL: 0
CT	H454	4582	4582	=		.	Note=No edit. PL: 1 RS: 105 RL: 0 RWTS: 0 EL: 0
CT	H454	4583	4583	=		.	Note=Smoking gun  Edit: G PL: 2 RS: 104 RL: 1 RWTS: 0 EL: 1
CT	H454	4592	4592	=		.	Note=No edit. PL: 2 RS: 94 RL: 0 RWTS: 0 EL: 0
CT	SROc	4592	4592	=		.	Note=medium
CT	H454	4596	4596	=		.	Note=Smoking gun  Edit: C PL: 2 RS: 128 RL: 1 RWTS: 0 EL: 1
CT	H454	4609	4609	=		.	Note=Smoking gun  Edit: A PL: 3 RS: 100 RL: 1 RWTS: 0 EL: 1
CT	SROc	4613	4613	=		.	Note=high
CT	SROc	4623	4623	=		.	Note=high
CT	H454	4624	4624	=		.	Note=No edit. PL: 1 RS: 100 RL: 0 RWTS: 0 EL: 0
CT	H454	4628	4628	=		.	Note=Smoking gun  Edit: T PL: 2 RS: 97 RL: 1 RWTS: 0 EL: 1
CT	H454	4651	4651	=		.	Note=Smoking gun  Edit: C PL: 2 RS: 101 RL: 1 RWTS: 0 EL: 1
CT	H454	4657	4657	=		.	Note=Smoking gun  Edit: C PL: 3 RS: 101 RL: 1 RWTS: 0 EL: 1
CT	SROc	4657	4657	=		.	Note=high
CT	SROc	4667	4667	=		.	Note=high
CT	H454	4671	4671	=		.	Note=Smoking gun  Edit: T PL: 0 RS: 96 RL: 1 RWTS: 0 EL: 1
CT	H454	4676	4676	=		.	Note=No edit. PL: 3 RS: 88 RL: 0 RWTS: 0 EL: 0
CT	SROc	4680	4680	=		.	Note=high
CT	H454	4682	4682	=		.	Note=Smoking gun  Edit: T PL: 4 RS: 85 RL: 6 RWTS: 0 EL: 6
CT	H454	4702	4702	=		.	Note=Smoking gun  Edit: C PL: 1 RS: 89 RL: 1 RWTS: 0 EL: 1
CT	H454	4707	4707	=		.	Note=No edit. PL: 1 RS: 78 RL: 0 RWTS: 0 EL: 0
CT	SROc	4707	4707	=		.	Note=high
CT	H454	4717	4717	=		.	Note=No edit. PL: 4 RS: 88 RL: 0 RWTS: 0 EL: 0
CT	SROc	4725	4725	=		.	Note=high
CT	H454	4730	4730	=		.	Note=No edit. PL: 2 RS: 99 RL: 0 RWTS: 0 EL: 0
CT	SROc	4732	4732	=		.	Note=medium
CT	H454	4747	4747	=		.	Note=No edit. PL: 1 RS: 102 RL: 0 RWTS: 0 EL: 0
CT	H454	4750	4750	=		.	Note=No edit. PL: 1 RS: 102 RL: 0 RWTS: 0 EL: 0
CT	H454	4758	4758	=		.	Note=Smoking gun  Edit: T PL: 2 RS: 100 RL: 1 RWTS: 0 EL: 1
CT	H454	4764	4764	=		.	Note=No edit. PL: 4 RS: 99 RL: 0 RWTS: 0 EL: 0
CT	SROc	4769	4769	=		.	Note=high
CT	SROc	4775	4775	=		.	Note=high
CT	H454	4776	4776	=		.	Note=Smoking gun  Edit: T PL: 3 RS: 113 RL: 7 RWTS: 0 EL: 7
CT	H454	4782	4782	=		.	Note=Smoking gun  Edit: T PL: 5 RS: 108 RL: 9 RWTS: 0 EL: 9
CT	H454	4793	4793	=		.	Note=No edit. PL: 3 RS: 120 RL: 0 RWTS: 0 EL: 0
CT	H454	4797	4797	=		.	Note=Smoking gun  Edit: A PL: 1 RS: 118 RL: 1 RWTS: 0 EL: 1
CT	H454	4806	4806	=		.	Note=Smoking gun  Edit: A PL: 4 RS: 94 RL: 5 RWTS: 0 EL: 5
CT	H454	4819	4819	=		.	Note=No edit. PL: 1 RS: 41 RL: 0 RWTS: 0 EL: 0
CT	H454	4827	4827	=		.	Note=No edit. PL: 1 RS: 79 RL: 0 RWTS: 0 EL: 0
CT	H454	4831	4831	=		.	Note=Smoking gun  Edit: G PL: 1 RS: 100 RL: 1 RWTS: 0 EL: 1
CT	H454	4838	4838	=		.	Note=Smoking gun  Edit: G PL: 4 RS: 98 RL: 1 RWTS: 0 EL: 1
CT	H454	4850	4850	=		.	Note=Smoking gun  Edit: G PL: 1 RS: 103 RL: 1 RWTS: 0 EL: 1
CT	H454	4860	4860	=		.	Note=Smoking gun  Edit: G PL: 1 RS: 103 RL: 1 RWTS: 0 EL: 1
CT	H454	4867	4867	=		.	Note=No edit. PL: 1 RS: 103 RL: 0 RWTS: 0 EL: 0
CT	H454	4869	4869	=		.	Note=No edit. PL: 2 RS: 103 RL: 0 RWTS: 0 EL: 0
CT	H454	4871	4871	=		.	Note=Smoking gun  Edit: A PL: 0 RS: 172 RL: 1 RWTS: 0 EL: 1
CT	H454	4873	4873	=		.	Note=Smoking gun  Edit: T PL: 1 RS: 172 RL: 1 RWTS: 0 EL: 1
CT	H454	4881	4881	=		.	Note=Smoking gun  Edit: T PL: 2 RS: 166 RL: 6 RWTS: 0 EL: 6
CT	H454	4889	4889	=		.	Note=No edit. PL: 2 RS: 138 RL: 0 RWTS: 0 EL: 0
CT	H454	4892	4892	=		.	Note=Smoking gun  Edit: G PL: 0 RS: 260 RL: 1 RWTS: 0 EL: 1
CT	H454	4894	4894	=		.	Note=Funny histogram No edit. PL: 0 RS: 146 RL: 137 RWTS: 0 EL: 137
CT	H454	4895	4895	=		.	Note=Smoking gun  Edit: A PL: 1 RS: 277 RL: 2 RWTS: 0 EL: 2
CT	H454	4901	4901	=		.	Note=No edit. PL: 1 RS: 279 RL: 0 RWTS: 0 EL: 0
CT	H454	4903	4903	=		.	Note=No edit. PL: 1 RS: 279 RL: 0 RWTS: 0 EL: 0
CT	SROc	4905	4905	=		.	Note=high
CT	H454	4907	4907	=		.	Note=Smoking gun  Edit: T PL: 1 RS: 279 RL: 2 RWTS: 0 EL: 2
CT	H454	4915	4915	=		.	Note=No edit. PL: 2 RS: 271 RL: 0 RWTS: 0 EL: 0
CT	H454	4919	4919	=		.	Note=No edit. PL: 2 RS: 272 RL: 0 RWTS: 0 EL: 0
CT	H454	4921	4921	=		.	Note=No edit. PL: 1 RS: 271 RL: 0 RWTS: 0 EL: 0
CT	H454	4922	4922	=		.	Note=Smoking gun  Edit: C PL: 2 RS: 270 RL: 1 RWTS: 0 EL: 1
CT	H454	4933	4933	=		.	Note=Smoking gun  Edit: C PL: 2 RS: 265 RL: 3 RWTS: 0 EL: 3
CT	H454	4945	4945	=		.	Note=Smoking gun  Edit: G PL: 1 RS: 273 RL: 2 RWTS: 0 EL: 2
CT	H454	4949	4949	=		.	Note=Smoking gun  Edit: G PL: 1 RS: 271 RL: 3 RWTS: 0 EL: 3
CT	H454	4961	4961	=		.	Note=No edit. PL: 1 RS: 270 RL: 0 RWTS: 0 EL: 0
CT	H454	4965	4965	=		.	Note=Smoking gun  Edit: A PL: 0 RS: 268 RL: 1 RWTS: 0 EL: 1
CT	H454	4970	4970	=		.	Note=Smoking gun  Edit: A PL: 2 RS: 266 RL: 1 RWTS: 0 EL: 1
CT	H454	4975	4975	=		.	Note=Smoking gun  Edit: A PL: 0 RS: 287 RL: 1 RWTS: 0 EL: 1
CT	H454	4979	4979	=		.	Note=Smoking gun  Edit: G PL: 0 RS: 287 RL: 1 RWTS: 0 EL: 1
CT	H454	4981	4981	=		.	Note=Smoking gun  Edit: C PL: 1 RS: 285 RL: 1 RWTS: 0 EL: 1
CT	H454	4985	4985	=		.	Note=Smoking gun  Edit: T PL: 1 RS: 283 RL: 1 RWTS: 0 EL: 1
CT	SROc	4990	4990	=		.	Note=high
CT	H454	4993	4993	=		.	Note=Smoking gun  Edit: A PL: 1 RS: 281 RL: 1 RWTS: 0 EL: 1
CT	H454	4998	4998	=		.	Note=Smoking gun  Edit: T PL: 2 RS: 269 RL: 7 RWTS: 0 EL: 7
CT	SROc	4999	4999	=		.	Note=medium
CT	SROc	5002	5002	=		.	Note=high
CT	H454	5008	5008	=		.	Note=Smoking gun  Edit: A PL: 5 RS: 241 RL: 9 RWTS: 0 EL: 9
CT	SROc	5017	5017	=		.	Note=high
CT	SROc	5018	5018	=		.	Note=high
CT	H454	5020	5020	=		.	Note=No edit. PL: 1 RS: 279 RL: 0 RWTS: 0 EL: 0
CT	H454	5022	5022	=		.	Note=Smoking gun  Edit: A PL: 1 RS: 276 RL: 1 RWTS: 0 EL: 1
CT	H454	5026	5026	=		.	Note=Smoking gun  Edit: A PL: 0 RS: 275 RL: 3 RWTS: 0 EL: 3
CT	H454	5028	5028	=		.	Note=Smoking gun  Edit: G PL: 0 RS: 276 RL: 3 RWTS: 0 EL: 3
CT	H454	5032	5032	=		.	Note=Smoking gun  Edit: A PL: 1 RS: 266 RL: 5 RWTS: 0 EL: 5
CT	H454	5038	5038	=		.	Note=Smoking gun  Edit: G PL: 3 RS: 262 RL: 8 RWTS: 0 EL: 8
CT	SROc	5041	5041	=		.	Note=medium
CT	H454	5046	5046	=		.	Note=Smoking gun  Edit: G PL: 1 RS: 339 RL: 1 RWTS: 0 EL: 1
CT	H454	5052	5052	=		.	Note=No edit. PL: 1 RS: 309 RL: 0 RWTS: 0 EL: 0
CT	H454	5053	5053	=		.	Note=Smoking gun  Edit: G PL: 1 RS: 306 RL: 1 RWTS: 0 EL: 1
CT	H454	5058	5058	=		.	Note=Smoking gun  Edit: A PL: 3 RS: 338 RL: 1 RWTS: 0 EL: 1
CT	SROc	5060	5060	=		.	Note=high
CT	H454	5065	5065	=		.	Note=No edit. PL: 2 RS: 296 RL: 0 RWTS: 0 EL: 0
CT	H454	5067	5067	=		.	Note=Smoking gun  Edit: C PL: 0 RS: 297 RL: 1 RWTS: 0 EL: 1
CT	H454	5071	5071	=		.	Note=Smoking gun  Edit: C PL: 0 RS: 288 RL: 29 RWTS: 0 EL: 29
CT	H454	5076	5076	=		.	Note=Smoking gun  Edit: C PL: 3 RS: 287 RL: 5 RWTS: 0 EL: 5
CT	H454	5084	5084	=		.	Note=No edit. PL: 2 RS: 356 RL: 0 RWTS: 0 EL: 0
CT	H454	5085	5085	=		.	Note=Smoking gun  Edit: G PL: 0 RS: 350 RL: 11 RWTS: 0 EL: 11
CT	H454	5091	5091	=		.	Note=Smoking gun  Edit: A PL: 2 RS: 352 RL: 2 RWTS: 0 EL: 2
CT	H454	5096	5096	=		.	Note=Smoking gun  Edit: G PL: 0 RS: 367 RL: 1 RWTS: 0 EL: 1
CT	H454	5100	5100	=		.	Note=Smoking gun  Edit: T PL: 0 RS: 364 RL: 3 RWTS: 0 EL: 3
CT	H454	5102	5102	=		.	Note=No edit. PL: 1 RS: 363 RL: 0 RWTS: 0 EL: 0
CT	H454	5103	5103	=		.	Note=Smoking gun  Edit: T PL: 2 RS: 290 RL: 15 RWTS: 0 EL: 15
CT	H454	5110	5110	=		.	Note=No edit. PL: 1 RS: 301 RL: 0 RWTS: 0 EL: 0
CT	H454	5111	5111	=		.	Note=No edit. PL: 1 RS: 301 RL: 0 RWTS: 0 EL: 0
CT	H454	5113	5113	=		.	Note=Smoking gun  Edit: G PL: 1 RS: 298 RL: 1 RWTS: 0 EL: 1
CT	SROc	5117	5117	=		.	Note=high
CT	H454	5119	5119	=		.	Note=Smoking gun  Edit: C PL: 0 RS: 320 RL: 5 RWTS: 0 EL: 5
CT	H454	5125	5125	=		.	Note=No edit. PL: 2 RS: 322 RL: 0 RWTS: 0 EL: 0
CT	H454	5128	5128	=		.	Note=Funny histogram No edit. PL: 1 RS: 320 RL: 1 RWTS: 0 EL: 1
CT	H454	5129	5129	=		.	Note=Funny histogram No edit. PL: 1 RS: 320 RL: 1 RWTS: 0 EL: 1
CT	H454	5132	5132	=		.	Note=Smoking gun  Edit: C PL: 0 RS: 320 RL: 1 RWTS: 0 EL: 1
CT	H454	5137	5137	=		.	Note=Smoking gun  Edit: A PL: 4 RS: 277 RL: 35 RWTS: 0 EL: 35
CT	H454	5146	5146	=		.	Note=No edit. PL: 1 RS: 282 RL: 0 RWTS: 0 EL: 0
CT	H454	5149	5149	=		.	Note=No edit. PL: 1 RS: 315 RL: 0 RWTS: 0 EL: 0
CT	H454	5152	5152	=		.	Note=Smoking gun  Edit: A PL: 3 RS: 300 RL: 1 RWTS: 0 EL: 1
CT	SROc	5152	5152	=		.	Note=high
CT	H454	5159	5159	=		.	Note=No edit. PL: 2 RS: 305 RL: 0 RWTS: 0 EL: 0
CT	H454	5161	5161	=		.	Note=No edit. PL: 1 RS: 311 RL: 0 RWTS: 0 EL: 0
CT	SROc	5161	5161	=		.	Note=high
CT	SROc	5162	5162	=		.	Note=high
CT	H454	5164	5164	=		.	Note=Smoking gun  Edit: T PL: 1 RS: 310 RL: 1 RWTS: 0 EL: 1
CT	H454	5173	5173	=		.	Note=No edit. PL: 1 RS: 282 RL: 0 RWTS: 0 EL: 0
CT	H454	5180	5180	=		.	Note=Smoking gun  Edit: T PL: 4 RS: 256 RL: 15 RWTS: 0 EL: 15
CT	SROc	5182	5182	=		.	Note=high
CT	SROc	5185	5185	=		.	Note=high
CT	H454	5189	5189	=		.	Note=No edit. PL: 1 RS: 276 RL: 0 RWTS: 0 EL: 0
CT	H454	5190	5190	=		.	Note=Smoking gun  Edit: A PL: 0 RS: 275 RL: 2 RWTS: 0 EL: 2
CT	H454	5195	5195	=		.	Note=No edit. PL: 1 RS: 276 RL: 0 RWTS: 0 EL: 0
CT	H454	5198	5198	=		.	Note=No edit. PL: 2 RS: 275 RL: 0 RWTS: 0 EL: 0
CT	H454	5200	5200	=		.	Note=Smoking gun  Edit: T PL: 1 RS: 274 RL: 3 RWTS: 0 EL: 3
CT	H454	5206	5206	=		.	Note=Smoking gun  Edit: T PL: 1 RS: 275 RL: 1 RWTS: 0 EL: 1
CT	H454	5210	5210	=		.	Note=No edit. PL: 2 RS: 271 RL: 0 RWTS: 0 EL: 0
CT	H454	5211	5211	=		.	Note=No edit. PL: 2 RS: 271 RL: 0 RWTS: 0 EL: 0
CT	H454	5212	5212	=		.	Note=Smoking gun  Edit: T PL: 1 RS: 276 RL: 1 RWTS: 0 EL: 1
CT	SROc	5213	5213	=		.	Note=high
CT	SROc	5217	5217	=		.	Note=high
CT	H454	5223	5223	=		.	Note=No edit. PL: 1 RS: 203 RL: 0 RWTS: 0 EL: 0
CT	H454	5228	5228	=		.	Note=Smoking gun  Edit: C PL: 2 RS: 202 RL: 1 RWTS: 0 EL: 1
CT	H454	5234	5234	=		.	Note=Smoking gun  Edit: C PL: 3 RS: 187 RL: 6 RWTS: 0 EL: 6
CT	H454	5240	5240	=		.	Note=No edit. PL: 2 RS: 308 RL: 0 RWTS: 0 EL: 0
CT	H454	5243	5243	=		.	Note=Smoking gun  Edit: A PL: 1 RS: 307 RL: 1 RWTS: 0 EL: 1
CT	H454	5248	5248	=		.	Note=Smoking gun  Edit: T PL: 2 RS: 288 RL: 2 RWTS: 0 EL: 2
CT	H454	5254	5254	=		.	Note=Smoking gun  Edit: T PL: 1 RS: 304 RL: 5 RWTS: 0 EL: 5
CT	H454	5258	5258	=		.	Note=No edit. PL: 2 RS: 423 RL: 0 RWTS: 0 EL: 0
CT	H454	5259	5259	=		.	Note=Funny histogram No edit. PL: 1 RS: 386 RL: 1 RWTS: 0 EL: 1
CT	H454	5260	5260	=		.	Note=Smoking gun  Edit: T PL: 0 RS: 424 RL: 2 RWTS: 0 EL: 2
CT	SROc	5263	5263	=		.	Note=high
CT	H454	5265	5265	=		.	Note=Smoking gun  Edit: T PL: 1 RS: 404 RL: 1 RWTS: 0 EL: 1
CT	H454	5270	5270	=		.	Note=Smoking gun  Edit: T PL: 2 RS: 401 RL: 1 RWTS: 0 EL: 1
CT	H454	5277	5277	=		.	Note=Smoking gun  Edit: G PL: 0 RS: 469 RL: 11 RWTS: 0 EL: 11
CT	SROc	5279	5279	=		.	Note=high
CT	H454	5287	5287	=		.	Note=Smoking gun  Edit: C PL: 3 RS: 407 RL: 8 RWTS: 0 EL: 8
CT	H454	5299	5299	=		.	Note=No edit. PL: 2 RS: 414 RL: 0 RWTS: 0 EL: 0
CT	SROc	5301	5301	=		.	Note=high
CT	SROc	5305	5305	=		.	Note=high
CT	H454	5306	5306	=		.	Note=Smoking gun  Edit: C PL: 1 RS: 412 RL: 2 RWTS: 0 EL: 2
CT	H454	5312	5312	=		.	Note=Smoking gun  Edit: G PL: 3 RS: 582 RL: 4 RWTS: 0 EL: 4
CT	H454	5319	5319	=		.	Note=Smoking gun  Edit: C PL: 0 RS: 606 RL: 3 RWTS: 0 EL: 3
CT	H454	5321	5321	=		.	Note=Smoking gun  Edit: C PL: 3 RS: 598 RL: 8 RWTS: 0 EL: 8
CT	H454	5328	5328	=		.	Note=Funny histogram No edit. PL: 6 RS: 487 RL: 87 RWTS: 0 EL: 87
CT	H454	5335	5335	=		.	Note=Smoking gun  Edit: C PL: 0 RS: 586 RL: 1 RWTS: 0 EL: 1
CT	H454	5338	5338	=		.	Note=Smoking gun  Edit: C PL: 0 RS: 579 RL: 7 RWTS: 0 EL: 7
CT	H454	5343	5343	=		.	Note=Funny histogram No edit. PL: 1 RS: 573 RL: 5 RWTS: 0 EL: 5
CT	H454	5346	5346	=		.	Note=Smoking gun  Edit: A PL: 5 RS: 521 RL: 3 RWTS: 0 EL: 3
CT	SROc	5348	5348	=		.	Note=high
CT	H454	5354	5354	=		.	Note=Funny histogram No edit. PL: 0 RS: 578 RL: 3 RWTS: 0 EL: 3
CT	H454	5358	5358	=		.	Note=Smoking gun  Edit: T PL: 0 RS: 580 RL: 1 RWTS: 0 EL: 1
CT	H454	5363	5363	=		.	Note=Smoking gun  Edit: A PL: 0 RS: 579 RL: 2 RWTS: 0 EL: 2
CT	H454	5369	5369	=		.	Note=Smoking gun  Edit: G PL: 1 RS: 578 RL: 1 RWTS: 0 EL: 1
CT	H454	5377	5377	=		.	Note=Smoking gun  Edit: C PL: 1 RS: 576 RL: 2 RWTS: 0 EL: 2
CT	SROc	5378	5378	=		.	Note=high
CT	H454	5383	5383	=		.	Note=No edit. PL: 1 RS: 559 RL: 0 RWTS: 0 EL: 0
CT	H454	5384	5384	=		.	Note=No edit. PL: 2 RS: 550 RL: 0 RWTS: 0 EL: 0
CT	H454	5389	5389	=		.	Note=Smoking gun  Edit: A PL: 3 RS: 554 RL: 11 RWTS: 0 EL: 11
CT	H454	5398	5398	=		.	Note=Smoking gun  Edit: A PL: 2 RS: 561 RL: 4 RWTS: 0 EL: 4
CT	H454	5407	5407	=		.	Note=No edit. PL: 1 RS: 557 RL: 0 RWTS: 0 EL: 0
CT	SROc	5408	5408	=		.	Note=high
CT	H454	5409	5409	=		.	Note=Smoking gun  Edit: G PL: 0 RS: 559 RL: 1 RWTS: 0 EL: 1
CT	H454	5412	5412	=		.	Note=Smoking gun  Edit: G PL: 3 RS: 518 RL: 8 RWTS: 0 EL: 8
CT	H454	5423	5423	=		.	Note=Funny histogram No edit. PL: 2 RS: 195 RL: 15 RWTS: 0 EL: 15
CT	H454	5429	5429	=		.	Note=No edit. PL: 4 RS: 183 RL: 0 RWTS: 0 EL: 0
CT	H454	5437	5437	=		.	Note=No edit. PL: 2 RS: 178 RL: 0 RWTS: 0 EL: 0
CT	H454	5439	5439	=		.	Note=No edit. PL: 2 RS: 177 RL: 0 RWTS: 0 EL: 0
CT	SROc	5439	5439	=		.	Note=medium
CT	H454	5444	5444	=		.	Note=Smoking gun  Edit: A PL: 5 RS: 160 RL: 10 RWTS: 0 EL: 10
CT	SROc	5444	5444	=		.	Note=high
CT	H454	5454	5454	=		.	Note=Smoking gun  Edit: A PL: 1 RS: 181 RL: 1 RWTS: 0 EL: 1
CT	H454	5461	5461	=		.	Note=Smoking gun  Edit: C PL: 2 RS: 193 RL: 3 RWTS: 0 EL: 3
CT	H454	5467	5467	=		.	Note=Smoking gun  Edit: C PL: 2 RS: 227 RL: 4 RWTS: 0 EL: 4
CT	H454	5475	5475	=		.	Note=Smoking gun  Edit: G PL: 2 RS: 246 RL: 1 RWTS: 0 EL: 1
CT	H454	5481	5481	=		.	Note=No edit. PL: 1 RS: 216 RL: 0 RWTS: 0 EL: 0
CT	H454	5482	5482	=		.	Note=No edit. PL: 1 RS: 216 RL: 0 RWTS: 0 EL: 0
CT	H454	5486	5486	=		.	Note=Smoking gun  Edit: A PL: 2 RS: 218 RL: 1 RWTS: 0 EL: 1
CT	H454	5491	5491	=		.	Note=No edit. PL: 4 RS: 187 RL: 0 RWTS: 0 EL: 0
CT	H454	5500	5500	=		.	Note=Smoking gun  Edit: T PL: 2 RS: 232 RL: 1 RWTS: 0 EL: 1
CT	H454	5505	5505	=		.	Note=Smoking gun  Edit: C PL: 1 RS: 232 RL: 2 RWTS: 0 EL: 2
CT	H454	5509	5509	=		.	Note=Smoking gun  Edit: A PL: 1 RS: 229 RL: 3 RWTS: 0 EL: 3
CT	H454	5519	5519	=		.	Note=No edit. PL: 4 RS: 87 RL: 0 RWTS: 0 EL: 0
CT	H454	5533	5533	=		.	Note=No edit. PL: 3 RS: 97 RL: 0 RWTS: 0 EL: 0
CT	H454	5538	5538	=		.	Note=Smoking gun  Edit: G PL: 3 RS: 137 RL: 2 RWTS: 0 EL: 2
CT	H454	5549	5549	=		.	Note=No edit. PL: 1 RS: 124 RL: 0 RWTS: 0 EL: 0
CT	H454	5551	5551	=		.	Note=Smoking gun  Edit: A PL: 6 RS: 90 RL: 2 RWTS: 0 EL: 2
CT	H454	5569	5569	=		.	Note=Smoking gun  Edit: T PL: 1 RS: 101 RL: 1 RWTS: 0 EL: 1
CT	SROc	5572	5572	=		.	Note=high
CT	H454	5582	5582	=		.	Note=Smoking gun  Edit: T PL: 1 RS: 106 RL: 1 RWTS: 0 EL: 1
CT	SROc	5589	5589	=		.	Note=high
CT	H454	5590	5590	=		.	Note=Smoking gun  Edit: T PL: 2 RS: 119 RL: 1 RWTS: 0 EL: 1
CT	H454	5600	5600	=		.	Note=Smoking gun  Edit: A PL: 2 RS: 87 RL: 5 RWTS: 0 EL: 5
CT	H454	5611	5611	=		.	Note=Smoking gun  Edit: A PL: 4 RS: 88 RL: 2 RWTS: 0 EL: 2
CT	H454	5633	5633	=		.	Note=No edit. PL: 1 RS: 88 RL: 0 RWTS: 0 EL: 0
CT	SROc	5647	5647	=		.	Note=high
CT	H454	5651	5651	=		.	Note=No edit. PL: 2 RS: 94 RL: 0 RWTS: 0 EL: 0
CT	H454	5656	5656	=		.	Note=No edit. PL: 3 RS: 92 RL: 0 RWTS: 0 EL: 0
CT	H454	5663	5663	=		.	Note=Smoking gun  Edit: G PL: 1 RS: 89 RL: 1 RWTS: 0 EL: 1
CT	H454	5669	5669	=		.	Note=No edit. PL: 3 RS: 87 RL: 0 RWTS: 0 EL: 0
CT	H454	5670	5670	=		.	Note=Smoking gun  Edit: C PL: 1 RS: 89 RL: 1 RWTS: 0 EL: 1
CT	H454	5677	5677	=		.	Note=No edit. PL: 1 RS: 95 RL: 0 RWTS: 0 EL: 0
CT	H454	5678	5678	=		.	Note=Smoking gun  Edit: T PL: 0 RS: 94 RL: 1 RWTS: 0 EL: 1
CT	SROc	5680	5680	=		.	Note=high
CT	H454	5687	5687	=		.	Note=Smoking gun  Edit: C PL: 1 RS: 53 RL: 1 RWTS: 0 EL: 1
CT	SROc	5691	5691	=		.	Note=medium
CT	SROc	5694	5694	=		.	Note=medium
CT	SROc	5700	5700	=		.	Note=medium
CT	SROc	5703	5703	=		.	Note=high
CT	H454	5711	5711	=		.	Note=No edit. PL: 3 RS: 45 RL: 0 RWTS: 0 EL: 0
CT	H454	5716	5716	=		.	Note=Funny histogram No edit. PL: 0 RS: 28 RL: 21 RWTS: 0 EL: 21
CT	H454	5719	5719	=		.	Note=No edit. PL: 0 RS: 76 RL: 16 RWTS: 0 EL: 16
CT	H454	5723	5723	=		.	Note=Smoking gun  Edit: G PL: 0 RS: 88 RL: 3 RWTS: 0 EL: 3
CT	H454	5731	5731	=		.	Note=Smoking gun  Edit: T PL: 1 RS: 147 RL: 5 RWTS: 0 EL: 5
CT	H454	5736	5736	=		.	Note=Smoking gun  Edit: C PL: 0 RS: 156 RL: 1 RWTS: 0 EL: 1
CT	H454	5753	5753	=		.	Note=Smoking gun  Edit: T PL: 2 RS: 151 RL: 4 RWTS: 0 EL: 4
CT	H454	5758	5758	=		.	Note=Smoking gun  Edit: G PL: 3 RS: 155 RL: 1 RWTS: 0 EL: 1
CT	SROc	5761	5761	=		.	Note=medium
CT	H454	5765	5765	=		.	Note=Funny histogram No edit. PL: 2 RS: 145 RL: 1 RWTS: 0 EL: 1
CT	H454	5771	5771	=		.	Note=No edit. PL: 1 RS: 138 RL: 0 RWTS: 0 EL: 0
CT	H454	5773	5773	=		.	Note=Smoking gun  Edit: A PL: 3 RS: 136 RL: 1 RWTS: 0 EL: 1
CT	SROc	5777	5777	=		.	Note=high
CT	H454	5783	5783	=		.	Note=Smoking gun  Edit: G PL: 3 RS: 134 RL: 2 RWTS: 0 EL: 2
CT	SROc	5802	5802	=		.	Note=high
CT	H454	5812	5812	=		.	Note=Funny histogram No edit. PL: 2 RS: 179 RL: 2 RWTS: 0 EL: 2
CT	H454	5820	5820	=		.	Note=Smoking gun  Edit: T PL: 2 RS: 178 RL: 2 RWTS: 0 EL: 2
CT	H454	5825	5825	=		.	Note=Smoking gun  Edit: A PL: 3 RS: 176 RL: 3 RWTS: 0 EL: 3
CT	H454	5833	5833	=		.	Note=Funny histogram No edit. PL: 2 RS: 172 RL: 1 RWTS: 0 EL: 1
CT	H454	5834	5834	=		.	Note=Funny histogram No edit. PL: 2 RS: 172 RL: 1 RWTS: 0 EL: 1
CT	H454	5837	5837	=		.	Note=No edit. PL: 1 RS: 174 RL: 0 RWTS: 0 EL: 0
CT	SROc	5837	5837	=		.	Note=high
CT	H454	5841	5841	=		.	Note=Smoking gun  Edit: T PL: 1 RS: 173 RL: 1 RWTS: 0 EL: 1
CT	SROc	5844	5844	=		.	Note=high
CT	H454	5847	5847	=		.	Note=Smoking gun  Edit: T PL: 1 RS: 172 RL: 1 RWTS: 0 EL: 1
CT	H454	5852	5852	=		.	Note=Smoking gun  Edit: C PL: 1 RS: 211 RL: 1 RWTS: 0 EL: 1
CT	H454	5857	5857	=		.	Note=Smoking gun  Edit: T PL: 1 RS: 205 RL: 1 RWTS: 0 EL: 1
CT	H454	5864	5864	=		.	Note=Smoking gun  Edit: A PL: 3 RS: 209 RL: 2 RWTS: 0 EL: 2
CT	H454	5873	5873	=		.	Note=Smoking gun  Edit: A PL: 0 RS: 224 RL: 1 RWTS: 0 EL: 1
CT	H454	5880	5880	=		.	Note=Smoking gun  Edit: A PL: 2 RS: 226 RL: 2 RWTS: 0 EL: 2
CT	H454	5888	5888	=		.	Note=Smoking gun  Edit: G PL: 2 RS: 154 RL: 3 RWTS: 0 EL: 3
CT	H454	5895	5895	=		.	Note=No edit. PL: 1 RS: 168 RL: 0 RWTS: 0 EL: 0
CT	SROc	5896	5896	=		.	Note=high
CT	SROc	5897	5897	=		.	Note=high
CT	H454	5902	5902	=		.	Note=Smoking gun  Edit: A PL: 2 RS: 173 RL: 1 RWTS: 0 EL: 1
CT	SROc	5904	5904	=		.	Note=medium
CT	SROc	5913	5913	=		.	Note=high
CT	H454	5923	5923	=		.	Note=Smoking gun  Edit: A PL: 5 RS: 205 RL: 10 RWTS: 0 EL: 10
CT	H454	5932	5932	=		.	Note=Smoking gun  Edit: A PL: 3 RS: 196 RL: 1 RWTS: 0 EL: 1
CT	SROc	5936	5936	=		.	Note=high
CT	H454	5939	5939	=		.	Note=No edit. PL: 2 RS: 171 RL: 0 RWTS: 0 EL: 0
CT	SROc	5939	5939	=		.	Note=high
CT	H454	5941	5941	=		.	Note=No edit. PL: 2 RS: 221 RL: 0 RWTS: 0 EL: 0
CT	H454	5945	5945	=		.	Note=No edit. PL: 1 RS: 224 RL: 0 RWTS: 0 EL: 0
CT	H454	5946	5946	=		.	Note=No edit. PL: 2 RS: 224 RL: 0 RWTS: 0 EL: 0
CT	H454	5949	5949	=		.	Note=Smoking gun  Edit: T PL: 1 RS: 222 RL: 2 RWTS: 0 EL: 2
CT	H454	5955	5955	=		.	Note=Smoking gun  Edit: T PL: 2 RS: 219 RL: 2 RWTS: 0 EL: 2
CT	H454	5964	5964	=		.	Note=No edit. PL: 2 RS: 214 RL: 0 RWTS: 0 EL: 0
CT	SROc	5966	5966	=		.	Note=high
CT	H454	5972	5972	=		.	Note=No edit. PL: 3 RS: 237 RL: 0 RWTS: 0 EL: 0
CT	H454	5979	5979	=		.	Note=Smoking gun  Edit: G PL: 0 RS: 225 RL: 1 RWTS: 0 EL: 1
CT	H454	5983	5983	=		.	Note=No edit. PL: 3 RS: 223 RL: 0 RWTS: 0 EL: 0
CT	H454	5990	5990	=		.	Note=Smoking gun  Edit: T PL: 2 RS: 218 RL: 1 RWTS: 0 EL: 1
CT	H454	5997	5997	=		.	Note=Smoking gun  Edit: C PL: 2 RS: 213 RL: 3 RWTS: 0 EL: 3
CT	SROc	5999	5999	=		.	Note=medium
CT	SROc	6006	6006	=		.	Note=medium
CT	H454	6010	6010	=		.	Note=Funny histogram No edit. PL: 1 RS: 209 RL: 1 RWTS: 0 EL: 1
CT	H454	6012	6012	=		.	Note=Smoking gun  Edit: T PL: 0 RS: 229 RL: 1 RWTS: 0 EL: 1
CT	H454	6021	6021	=		.	Note=Smoking gun  Edit: G PL: 0 RS: 226 RL: 1 RWTS: 0 EL: 1
CT	H454	6023	6023	=		.	Note=Funny histogram No edit. PL: 1 RS: 222 RL: 4 RWTS: 0 EL: 4
CT	H454	6027	6027	=		.	Note=Smoking gun  Edit: T PL: 0 RS: 225 RL: 1 RWTS: 0 EL: 1
CT	H454	6031	6031	=		.	Note=No edit. PL: 1 RS: 223 RL: 0 RWTS: 0 EL: 0
CT	H454	6032	6032	=		.	Note=Smoking gun  Edit: T PL: 3 RS: 203 RL: 19 RWTS: 0 EL: 19
CT	DGPc	6041	6041	=		.	Note=*: 116 C: 86  -  42%25
CT	H454	6041	6041	=		.	Note=No edit. PL: 1 RS: 202 RL: 0 RWTS: 0 EL: 0
CT	H454	6042	6042	=		.	Note=No edit. PL: 0 RS: 117 RL: 87 RWTS: 0 EL: 87
CT	H454	6044	6044	=		.	Note=No edit. PL: 1 RS: 187 RL: 0 RWTS: 0 EL: 0
CT	DGPc	6045	6045	=		.	Note=C: 116 *: 87  -  42%25
CT	H454	6045	6045	=		.	Note=Smoking gun  Edit: C PL: 1 RS: 193 RL: 1 RWTS: 0 EL: 1
CT	SROc	6045	6045	=		.	Note=high
CT	H454	6053	6053	=		.	Note=Smoking gun  Edit: T PL: 4 RS: 136 RL: 11 RWTS: 0 EL: 11
CT	H454	6061	6061	=		.	Note=Smoking gun  Edit: T PL: 0 RS: 145 RL: 3 RWTS: 0 EL: 3
CT	H454	6066	6066	=		.	Note=Smoking gun  Edit: A PL: 2 RS: 147 RL: 1 RWTS: 0 EL: 1
CT	H454	6073	6073	=		.	Note=No edit. PL: 2 RS: 145 RL: 0 RWTS: 0 EL: 0
CT	H454	6079	6079	=		.	Note=Funny histogram No edit. PL: 0 RS: 155 RL: 2 RWTS: 0 EL: 2
CT	H454	6081	6081	=		.	Note=Smoking gun  Edit: G PL: 1 RS: 128 RL: 1 RWTS: 0 EL: 1
CT	H454	6088	6088	=		.	Note=Smoking gun  Edit: A PL: 1 RS: 127 RL: 1 RWTS: 0 EL: 1
CT	H454	6096	6096	=		.	Note=Smoking gun  Edit: T PL: 0 RS: 125 RL: 1 RWTS: 0 EL: 1
CT	H454	6100	6100	=		.	Note=Funny histogram No edit. PL: 0 RS: 118 RL: 6 RWTS: 0 EL: 6
CT	H454	6102	6102	=		.	Note=Smoking gun  Edit: G PL: 0 RS: 119 RL: 5 RWTS: 0 EL: 5
CT	H454	6104	6104	=		.	Note=Smoking gun  Edit: T PL: 2 RS: 116 RL: 3 RWTS: 0 EL: 3
CT	H454	6112	6112	=		.	Note=Smoking gun  Edit: G PL: 3 RS: 121 RL: 1 RWTS: 0 EL: 1
CT	H454	6120	6120	=		.	Note=Smoking gun  Edit: C PL: 3 RS: 122 RL: 1 RWTS: 0 EL: 1
CT	H454	6132	6132	=		.	Note=Smoking gun  Edit: C PL: 2 RS: 74 RL: 2 RWTS: 0 EL: 2
CT	H454	6139	6139	=		.	Note=No edit. PL: 2 RS: 86 RL: 0 RWTS: 0 EL: 0
CT	H454	6148	6148	=		.	Note=Smoking gun  Edit: A PL: 4 RS: 147 RL: 15 RWTS: 0 EL: 15
CT	H454	6157	6157	=		.	Note=Smoking gun  Edit: A PL: 2 RS: 172 RL: 1 RWTS: 0 EL: 1
CT	H454	6164	6164	=		.	Note=Smoking gun  Edit: C PL: 1 RS: 172 RL: 1 RWTS: 0 EL: 1
CT	SROc	6166	6166	=		.	Note=high
CT	H454	6177	6177	=		.	Note=Smoking gun  Edit: T PL: 2 RS: 171 RL: 3 RWTS: 0 EL: 3
CT	H454	6186	6186	=		.	Note=Smoking gun  Edit: T PL: 1 RS: 171 RL: 2 RWTS: 0 EL: 2
CT	H454	6190	6190	=		.	Note=Smoking gun  Edit: A PL: 2 RS: 171 RL: 1 RWTS: 0 EL: 1
CT	H454	6199	6199	=		.	Note=Smoking gun  Edit: A PL: 1 RS: 205 RL: 4 RWTS: 0 EL: 4
CT	H454	6204	6204	=		.	Note=No edit. PL: 2 RS: 204 RL: 0 RWTS: 0 EL: 0
CT	H454	6207	6207	=		.	Note=No edit. PL: 1 RS: 204 RL: 0 RWTS: 0 EL: 0
CT	H454	6208	6208	=		.	Note=Smoking gun  Edit: T PL: 2 RS: 198 RL: 4 RWTS: 0 EL: 4
CT	H454	6217	6217	=		.	Note=No edit. PL: 1 RS: 183 RL: 0 RWTS: 0 EL: 0
CT	H454	6221	6221	=		.	Note=Smoking gun  Edit: C PL: 1 RS: 182 RL: 1 RWTS: 0 EL: 1
CT	SROc	6222	6222	=		.	Note=high
CT	H454	6229	6229	=		.	Note=Smoking gun  Edit: A PL: 0 RS: 230 RL: 1 RWTS: 0 EL: 1
CT	H454	6233	6233	=		.	Note=Smoking gun  Edit: C PL: 2 RS: 227 RL: 1 RWTS: 0 EL: 1
CT	H454	6239	6239	=		.	Note=Smoking gun  Edit: T PL: 2 RS: 205 RL: 6 RWTS: 0 EL: 6
CT	H454	6246	6246	=		.	Note=Smoking gun  Edit: T PL: 2 RS: 244 RL: 1 RWTS: 0 EL: 1
CT	H454	6251	6251	=		.	Note=Smoking gun  Edit: A PL: 3 RS: 241 RL: 2 RWTS: 0 EL: 2
CT	SROc	6259	6259	=		.	Note=high
CT	H454	6263	6263	=		.	Note=Smoking gun  Edit: C PL: 1 RS: 236 RL: 2 RWTS: 0 EL: 2
CT	H454	6274	6274	=		.	Note=Smoking gun  Edit: A PL: 2 RS: 313 RL: 2 RWTS: 0 EL: 2
CT	H454	6279	6279	=		.	Note=Smoking gun  Edit: A PL: 1 RS: 312 RL: 1 RWTS: 0 EL: 1
CT	H454	6284	6284	=		.	Note=No edit. PL: 2 RS: 261 RL: 0 RWTS: 0 EL: 0
CT	H454	6285	6285	=		.	Note=No edit. PL: 2 RS: 262 RL: 0 RWTS: 0 EL: 0
CT	H454	6286	6286	=		.	Note=Smoking gun  Edit: C PL: 3 RS: 296 RL: 4 RWTS: 0 EL: 4
CT	H454	6296	6296	=		.	Note=Smoking gun  Edit: T PL: 0 RS: 365 RL: 3 RWTS: 0 EL: 3
CT	H454	6301	6301	=		.	Note=Smoking gun  Edit: C PL: 0 RS: 406 RL: 2 RWTS: 0 EL: 2
CT	H454	6303	6303	=		.	Note=Smoking gun  Edit: C PL: 3 RS: 389 RL: 1 RWTS: 0 EL: 1
CT	H454	6310	6310	=		.	Note=Smoking gun  Edit: C PL: 2 RS: 399 RL: 3 RWTS: 0 EL: 3
CT	H454	6317	6317	=		.	Note=Smoking gun  Edit: C PL: 0 RS: 398 RL: 1 RWTS: 0 EL: 1
CT	H454	6321	6321	=		.	Note=Smoking gun  Edit: C PL: 1 RS: 386 RL: 2 RWTS: 0 EL: 2
CT	SROc	6327	6327	=		.	Note=medium
CT	H454	6331	6331	=		.	Note=Smoking gun  Edit: G PL: 3 RS: 355 RL: 1 RWTS: 0 EL: 1
CT	H454	6339	6339	=		.	Note=Smoking gun  Edit: C PL: 0 RS: 403 RL: 2 RWTS: 0 EL: 2
CT	H454	6344	6344	=		.	Note=Smoking gun  Edit: A PL: 2 RS: 398 RL: 1 RWTS: 0 EL: 1
CT	H454	6351	6351	=		.	Note=No edit. PL: 1 RS: 399 RL: 0 RWTS: 0 EL: 0
CT	H454	6354	6354	=		.	Note=Smoking gun  Edit: T PL: 2 RS: 396 RL: 2 RWTS: 0 EL: 2
CT	H454	6363	6363	=		.	Note=Funny histogram No edit. PL: 3 RS: 337 RL: 4 RWTS: 0 EL: 4
CT	H454	6366	6366	=		.	Note=Smoking gun  Edit: T PL: 0 RS: 357 RL: 1 RWTS: 0 EL: 1
CT	H454	6369	6369	=		.	Note=Funny histogram No edit. PL: 1 RS: 353 RL: 4 RWTS: 0 EL: 4
CT	H454	6371	6371	=		.	Note=Funny histogram No edit. PL: 2 RS: 350 RL: 1 RWTS: 0 EL: 1
CT	H454	6374	6374	=		.	Note=No edit. PL: 1 RS: 352 RL: 0 RWTS: 0 EL: 0
CT	H454	6375	6375	=		.	Note=Smoking gun  Edit: T PL: 0 RS: 352 RL: 2 RWTS: 0 EL: 2
CT	H454	6379	6379	=		.	Note=Smoking gun  Edit: G PL: 1 RS: 318 RL: 1 RWTS: 0 EL: 1
CT	H454	6383	6383	=		.	Note=No edit. PL: 2 RS: 317 RL: 0 RWTS: 0 EL: 0
CT	H454	6384	6384	=		.	Note=Smoking gun  Edit: T PL: 4 RS: 271 RL: 17 RWTS: 0 EL: 17
CT	SROc	6387	6387	=		.	Note=high
CT	H454	6393	6393	=		.	Note=No edit. PL: 1 RS: 293 RL: 0 RWTS: 0 EL: 0
CT	H454	6396	6396	=		.	Note=No edit. PL: 2 RS: 288 RL: 0 RWTS: 0 EL: 0
CT	SROc	6396	6396	=		.	Note=high
CT	H454	6398	6398	=		.	Note=Smoking gun  Edit: C PL: 1 RS: 289 RL: 3 RWTS: 0 EL: 3
CT	H454	6403	6403	=		.	Note=No edit. PL: 1 RS: 293 RL: 0 RWTS: 0 EL: 0
CT	SROc	6404	6404	=		.	Note=high
CT	H454	6411	6411	=		.	Note=No edit. PL: 2 RS: 292 RL: 0 RWTS: 0 EL: 0
CT	H454	6413	6413	=		.	Note=No edit. PL: 2 RS: 283 RL: 0 RWTS: 0 EL: 0
CT	H454	6416	6416	=		.	Note=Smoking gun  Edit: A PL: 1 RS: 264 RL: 1 RWTS: 0 EL: 1
CT	H454	6423	6423	=		.	Note=No edit. PL: 1 RS: 169 RL: 0 RWTS: 0 EL: 0
CT	H454	6425	6425	=		.	Note=Smoking gun  Edit: C PL: 0 RS: 172 RL: 2 RWTS: 0 EL: 2
CT	H454	6432	6432	=		.	Note=Smoking gun  Edit: T PL: 3 RS: 166 RL: 2 RWTS: 0 EL: 2
CT	H454	6439	6439	=		.	Note=Smoking gun  Edit: C PL: 1 RS: 157 RL: 5 RWTS: 0 EL: 5
CT	H454	6443	6443	=		.	Note=No edit. PL: 1 RS: 197 RL: 0 RWTS: 0 EL: 0
CT	H454	6444	6444	=		.	Note=Smoking gun  Edit: C PL: 0 RS: 197 RL: 3 RWTS: 0 EL: 3
CT	H454	6449	6449	=		.	Note=No edit. PL: 2 RS: 195 RL: 0 RWTS: 0 EL: 0
CT	H454	6452	6452	=		.	Note=Smoking gun  Edit: A PL: 0 RS: 187 RL: 10 RWTS: 0 EL: 10
CT	H454	6458	6458	=		.	Note=Smoking gun  Edit: G PL: 0 RS: 161 RL: 1 RWTS: 0 EL: 1
CT	H454	6461	6461	=		.	Note=No edit. PL: 2 RS: 134 RL: 0 RWTS: 0 EL: 0
CT	H454	6466	6466	=		.	Note=Smoking gun  Edit: G PL: 1 RS: 164 RL: 1 RWTS: 0 EL: 1
CT	H454	6470	6470	=		.	Note=No edit. PL: 1 RS: 160 RL: 0 RWTS: 0 EL: 0
CT	H454	6475	6475	=		.	Note=Smoking gun  Edit: A PL: 3 RS: 146 RL: 3 RWTS: 0 EL: 3
CT	H454	6487	6487	=		.	Note=Smoking gun  Edit: A PL: 1 RS: 113 RL: 7 RWTS: 0 EL: 7
CT	H454	6491	6491	=		.	Note=Smoking gun  Edit: G PL: 0 RS: 60 RL: 2 RWTS: 0 EL: 2
CT	H454	6501	6501	=		.	Note=Smoking gun  Edit: C PL: 1 RS: 197 RL: 1 RWTS: 0 EL: 1
CT	H454	6505	6505	=		.	Note=No edit. PL: 2 RS: 197 RL: 0 RWTS: 0 EL: 0
CT	H454	6507	6507	=		.	Note=No edit. PL: 2 RS: 197 RL: 0 RWTS: 0 EL: 0
CT	H454	6509	6509	=		.	Note=Smoking gun  Edit: G PL: 0 RS: 197 RL: 1 RWTS: 0 EL: 1
CT	H454	6512	6512	=		.	Note=No edit. PL: 1 RS: 193 RL: 0 RWTS: 0 EL: 0
CT	H454	6513	6513	=		.	Note=Smoking gun  Edit: G PL: 0 RS: 239 RL: 1 RWTS: 0 EL: 1
CT	H454	6520	6520	=		.	Note=Smoking gun  Edit: T PL: 1 RS: 245 RL: 3 RWTS: 0 EL: 3
CT	H454	6526	6526	=		.	Note=Smoking gun  Edit: G PL: 2 RS: 233 RL: 4 RWTS: 0 EL: 4
CT	H454	6536	6536	=		.	Note=Smoking gun  Edit: A PL: 0 RS: 238 RL: 1 RWTS: 0 EL: 1
CT	H454	6540	6540	=		.	Note=Smoking gun  Edit: T PL: 2 RS: 266 RL: 1 RWTS: 0 EL: 1
CT	SROc	6547	6547	=		.	Note=medium
CT	H454	6551	6551	=		.	Note=Smoking gun  Edit: A PL: 4 RS: 239 RL: 1 RWTS: 0 EL: 1
CT	H454	6560	6560	=		.	Note=Smoking gun  Edit: C PL: 0 RS: 253 RL: 3 RWTS: 0 EL: 3
CT	H454	6564	6564	=		.	Note=Smoking gun  Edit: G PL: 2 RS: 232 RL: 1 RWTS: 0 EL: 1
CT	H454	6574	6574	=		.	Note=Smoking gun  Edit: C PL: 4 RS: 245 RL: 31 RWTS: 0 EL: 31
CT	SROc	6574	6574	=		.	Note=medium
CT	H454	6581	6581	=		.	Note=Smoking gun  Edit: T PL: 1 RS: 281 RL: 1 RWTS: 0 EL: 1
CT	SROc	6583	6583	=		.	Note=high
CT	H454	6588	6588	=		.	Note=Smoking gun  Edit: C PL: 2 RS: 262 RL: 2 RWTS: 0 EL: 2
CT	H454	6593	6593	=		.	Note=No edit. PL: 3 RS: 254 RL: 0 RWTS: 0 EL: 0
CT	H454	6602	6602	=		.	Note=Smoking gun  Edit: A PL: 1 RS: 274 RL: 1 RWTS: 0 EL: 1
CT	H454	6606	6606	=		.	Note=Smoking gun  Edit: A PL: 3 RS: 261 RL: 3 RWTS: 0 EL: 3
CT	H454	6615	6615	=		.	Note=Smoking gun  Edit: T PL: 2 RS: 262 RL: 3 RWTS: 0 EL: 3
CT	SROc	6625	6625	=		.	Note=high
CT	H454	6626	6626	=		.	Note=No edit. PL: 1 RS: 264 RL: 0 RWTS: 0 EL: 0
CT	H454	6630	6630	=		.	Note=Smoking gun  Edit: G PL: 3 RS: 259 RL: 5 RWTS: 0 EL: 5
CT	H454	6639	6639	=		.	Note=Smoking gun  Edit: G PL: 2 RS: 220 RL: 2 RWTS: 0 EL: 2
CT	SROc	6639	6639	=		.	Note=high
CT	H454	6655	6655	=		.	Note=Smoking gun  Edit: T PL: 1 RS: 188 RL: 2 RWTS: 0 EL: 2
CT	H454	6665	6665	=		.	Note=Smoking gun  Edit: T PL: 4 RS: 137 RL: 7 RWTS: 0 EL: 7
CT	SROc	6672	6672	=		.	Note=high
CT	H454	6679	6679	=		.	Note=Smoking gun  Edit: C PL: 0 RS: 97 RL: 1 RWTS: 0 EL: 1
CT	H454	6689	6689	=		.	Note=Smoking gun  Edit: A PL: 1 RS: 299 RL: 1 RWTS: 0 EL: 1
CT	H454	6693	6693	=		.	Note=Smoking gun  Edit: A PL: 3 RS: 291 RL: 22 RWTS: 0 EL: 22
CT	H454	6701	6701	=		.	Note=Smoking gun  Edit: A PL: 3 RS: 295 RL: 17 RWTS: 0 EL: 17
CT	SROc	6701	6701	=		.	Note=high
CT	H454	6707	6707	=		.	Note=Smoking gun  Edit: T PL: 2 RS: 382 RL: 5 RWTS: 0 EL: 5
CT	H454	6716	6716	=		.	Note=Smoking gun  Edit: T PL: 3 RS: 378 RL: 7 RWTS: 0 EL: 7
CT	H454	6722	6722	=		.	Note=Smoking gun  Edit: G PL: 2 RS: 383 RL: 2 RWTS: 0 EL: 2
CT	H454	6730	6730	=		.	Note=Smoking gun  Edit: A PL: 2 RS: 374 RL: 1 RWTS: 0 EL: 1
CT	H454	6735	6735	=		.	Note=Smoking gun  Edit: G PL: 1 RS: 388 RL: 1 RWTS: 0 EL: 1
CT	H454	6745	6745	=		.	Note=Funny histogram No edit. PL: 1 RS: 369 RL: 3 RWTS: 0 EL: 3
CT	H454	6746	6746	=		.	Note=Smoking gun  Edit: G PL: 0 RS: 390 RL: 1 RWTS: 0 EL: 1
CT	H454	6753	6753	=		.	Note=Funny histogram No edit. PL: 3 RS: 383 RL: 4 RWTS: 0 EL: 4
CT	H454	6754	6754	=		.	Note=Smoking gun  Edit: T PL: 1 RS: 383 RL: 2 RWTS: 0 EL: 2
CT	H454	6762	6762	=		.	Note=No edit. PL: 2 RS: 383 RL: 0 RWTS: 0 EL: 0
CT	H454	6763	6763	=		.	Note=No edit. PL: 2 RS: 380 RL: 0 RWTS: 0 EL: 0
CT	H454	6764	6764	=		.	Note=Smoking gun  Edit: A PL: 2 RS: 411 RL: 2 RWTS: 0 EL: 2
CT	H454	6770	6770	=		.	Note=Smoking gun  Edit: A PL: 3 RS: 406 RL: 3 RWTS: 0 EL: 3
CT	H454	6778	6778	=		.	Note=No edit. PL: 1 RS: 412 RL: 0 RWTS: 0 EL: 0
CT	H454	6785	6785	=		.	Note=Smoking gun  Edit: T PL: 1 RS: 416 RL: 3 RWTS: 0 EL: 3
CT	H454	6789	6789	=		.	Note=No edit. PL: 1 RS: 418 RL: 0 RWTS: 0 EL: 0
CT	H454	6790	6790	=		.	Note=Smoking gun  Edit: T PL: 2 RS: 412 RL: 7 RWTS: 0 EL: 7
CT	SROc	6792	6792	=		.	Note=medium
CT	H454	6798	6798	=		.	Note=No edit. PL: 3 RS: 407 RL: 0 RWTS: 0 EL: 0
CT	H454	6799	6799	=		.	Note=Funny histogram No edit. PL: 2 RS: 396 RL: 17 RWTS: 0 EL: 17
CT	H454	6803	6803	=		.	Note=Funny histogram No edit. PL: 2 RS: 439 RL: 4 RWTS: 0 EL: 4
CT	H454	6807	6807	=		.	Note=Smoking gun  Edit: A PL: 1 RS: 439 RL: 1 RWTS: 0 EL: 1
CT	H454	6811	6811	=		.	Note=Smoking gun  Edit: T PL: 1 RS: 437 RL: 1 RWTS: 0 EL: 1
CT	H454	6815	6815	=		.	Note=Smoking gun  Edit: A PL: 4 RS: 417 RL: 9 RWTS: 0 EL: 9
CT	SROc	6816	6816	=		.	Note=high
CT	H454	6824	6824	=		.	Note=No edit. PL: 1 RS: 436 RL: 0 RWTS: 0 EL: 0
CT	H454	6827	6827	=		.	Note=No edit. PL: 1 RS: 434 RL: 0 RWTS: 0 EL: 0
CT	H454	6828	6828	=		.	Note=Smoking gun  Edit: G PL: 0 RS: 434 RL: 2 RWTS: 0 EL: 2
CT	SROc	6831	6831	=		.	Note=high
CT	H454	6834	6834	=		.	Note=No edit. PL: 1 RS: 452 RL: 0 RWTS: 0 EL: 0
CT	H454	6835	6835	=		.	Note=Smoking gun  Edit: A PL: 1 RS: 449 RL: 1 RWTS: 0 EL: 1
CT	H454	6840	6840	=		.	Note=Smoking gun  Edit: A PL: 1 RS: 461 RL: 1 RWTS: 0 EL: 1
CT	H454	6846	6846	=		.	Note=Smoking gun  Edit: T PL: 0 RS: 449 RL: 1 RWTS: 0 EL: 1
CT	H454	6851	6851	=		.	Note=Smoking gun  Edit: T PL: 0 RS: 392 RL: 1 RWTS: 0 EL: 1
CT	H454	6855	6855	=		.	Note=Smoking gun  Edit: G PL: 3 RS: 277 RL: 2 RWTS: 0 EL: 2
CT	H454	6861	6861	=		.	Note=No edit. PL: 1 RS: 333 RL: 0 RWTS: 0 EL: 0
CT	H454	6862	6862	=		.	Note=No edit. PL: 1 RS: 333 RL: 0 RWTS: 0 EL: 0
CT	H454	6867	6867	=		.	Note=Smoking gun  Edit: G PL: 2 RS: 317 RL: 1 RWTS: 0 EL: 1
CT	SROc	6870	6870	=		.	Note=high
CT	H454	6874	6874	=		.	Note=No edit. PL: 1 RS: 324 RL: 0 RWTS: 0 EL: 0
CT	H454	6875	6875	=		.	Note=Smoking gun  Edit: C PL: 2 RS: 275 RL: 3 RWTS: 0 EL: 3
CT	H454	6881	6881	=		.	Note=No edit. PL: 1 RS: 270 RL: 0 RWTS: 0 EL: 0
CT	H454	6882	6882	=		.	Note=Smoking gun  Edit: C PL: 2 RS: 265 RL: 3 RWTS: 0 EL: 3
CT	H454	6889	6889	=		.	Note=Smoking gun  Edit: G PL: 0 RS: 263 RL: 1 RWTS: 0 EL: 1
CT	H454	6891	6891	=		.	Note=Smoking gun  Edit: C PL: 2 RS: 251 RL: 8 RWTS: 0 EL: 8
CT	H454	6896	6896	=		.	Note=No edit. PL: 2 RS: 254 RL: 0 RWTS: 0 EL: 0
CT	H454	6897	6897	=		.	Note=No edit. PL: 2 RS: 254 RL: 0 RWTS: 0 EL: 0
CT	H454	6898	6898	=		.	Note=Smoking gun  Edit: A PL: 0 RS: 255 RL: 1 RWTS: 0 EL: 1
CT	H454	6902	6902	=		.	Note=Smoking gun  Edit: T PL: 0 RS: 245 RL: 6 RWTS: 0 EL: 6
CT	H454	6910	6910	=		.	Note=Smoking gun  Edit: G PL: 1 RS: 247 RL: 2 RWTS: 0 EL: 2
CT	H454	6917	6917	=		.	Note=Smoking gun  Edit: A PL: 3 RS: 240 RL: 2 RWTS: 0 EL: 2
CT	H454	6923	6923	=		.	Note=Smoking gun  Edit: A PL: 1 RS: 239 RL: 1 RWTS: 0 EL: 1
CT	H454	6929	6929	=		.	Note=Smoking gun  Edit: G PL: 1 RS: 200 RL: 1 RWTS: 0 EL: 1
CT	H454	6933	6933	=		.	Note=No edit. PL: 1 RS: 192 RL: 0 RWTS: 0 EL: 0
CT	H454	6934	6934	=		.	Note=Smoking gun  Edit: T PL: 2 RS: 184 RL: 1 RWTS: 0 EL: 1
CT	H454	6940	6940	=		.	Note=Smoking gun  Edit: G PL: 1 RS: 228 RL: 5 RWTS: 0 EL: 5
CT	SROc	6942	6942	=		.	Note=high
CT	H454	6948	6948	=		.	Note=Smoking gun  Edit: C PL: 3 RS: 219 RL: 2 RWTS: 0 EL: 2
CT	SROc	6955	6955	=		.	Note=high
CT	H454	6957	6957	=		.	Note=Smoking gun  Edit: A PL: 4 RS: 188 RL: 9 RWTS: 0 EL: 9
CT	SROc	6959	6959	=		.	Note=high
CT	H454	6968	6968	=		.	Note=No edit. PL: 2 RS: 209 RL: 0 RWTS: 0 EL: 0
CT	H454	6973	6973	=		.	Note=Smoking gun  Edit: C PL: 1 RS: 282 RL: 2 RWTS: 0 EL: 2
CT	H454	6978	6978	=		.	Note=Smoking gun  Edit: A PL: 1 RS: 268 RL: 12 RWTS: 0 EL: 12
CT	H454	6984	6984	=		.	Note=Smoking gun  Edit: C PL: 1 RS: 278 RL: 1 RWTS: 0 EL: 1
CT	H454	6991	6991	=		.	Note=No edit. PL: 1 RS: 232 RL: 0 RWTS: 0 EL: 0
CT	H454	6992	6992	=		.	Note=No edit. PL: 1 RS: 227 RL: 0 RWTS: 0 EL: 0
CT	H454	6993	6993	=		.	Note=Smoking gun  Edit: C PL: 2 RS: 232 RL: 1 RWTS: 0 EL: 1
CT	H454	6999	6999	=		.	Note=Smoking gun  Edit: A PL: 0 RS: 218 RL: 1 RWTS: 0 EL: 1
CT	H454	7004	7004	=		.	Note=No edit. PL: 2 RS: 278 RL: 0 RWTS: 0 EL: 0
CT	H454	7007	7007	=		.	Note=Smoking gun  Edit: T PL: 1 RS: 280 RL: 1 RWTS: 0 EL: 1
CT	H454	7012	7012	=		.	Note=Smoking gun  Edit: G PL: 1 RS: 280 RL: 1 RWTS: 0 EL: 1
CT	H454	7023	7023	=		.	Note=Smoking gun  Edit: T PL: 0 RS: 326 RL: 1 RWTS: 0 EL: 1
CT	H454	7026	7026	=		.	Note=Smoking gun  Edit: C PL: 1 RS: 324 RL: 1 RWTS: 0 EL: 1
CT	H454	7030	7030	=		.	Note=Smoking gun  Edit: T PL: 1 RS: 404 RL: 1 RWTS: 0 EL: 1
CT	H454	7036	7036	=		.	Note=Smoking gun  Edit: A PL: 1 RS: 402 RL: 2 RWTS: 0 EL: 2
CT	H454	7041	7041	=		.	Note=Smoking gun  Edit: A PL: 2 RS: 394 RL: 4 RWTS: 0 EL: 4
CT	H454	7046	7046	=		.	Note=Funny histogram No edit. PL: 5 RS: 342 RL: 23 RWTS: 0 EL: 23
CT	H454	7052	7052	=		.	Note=Smoking gun  Edit: A PL: 0 RS: 379 RL: 15 RWTS: 0 EL: 15
CT	SROc	7054	7054	=		.	Note=high
CT	H454	7057	7057	=		.	Note=No edit. PL: 1 RS: 386 RL: 0 RWTS: 0 EL: 0
CT	H454	7062	7062	=		.	Note=No edit. PL: 1 RS: 380 RL: 0 RWTS: 0 EL: 0
CT	H454	7063	7063	=		.	Note=Smoking gun  Edit: C PL: 1 RS: 375 RL: 2 RWTS: 0 EL: 2
CT	H454	7068	7068	=		.	Note=Smoking gun  Edit: A PL: 1 RS: 373 RL: 3 RWTS: 0 EL: 3
CT	H454	7073	7073	=		.	Note=Smoking gun  Edit: A PL: 2 RS: 370 RL: 1 RWTS: 0 EL: 1
CT	H454	7078	7078	=		.	Note=No edit. PL: 1 RS: 369 RL: 0 RWTS: 0 EL: 0
CT	SROc	7079	7079	=		.	Note=high
CT	H454	7084	7084	=		.	Note=No edit. PL: 2 RS: 340 RL: 0 RWTS: 0 EL: 0
CT	H454	7086	7086	=		.	Note=No edit. PL: 2 RS: 341 RL: 0 RWTS: 0 EL: 0
CT	SROc	7088	7088	=		.	Note=high
CT	H454	7090	7090	=		.	Note=Smoking gun  Edit: T PL: 2 RS: 292 RL: 46 RWTS: 0 EL: 46
CT	H454	7095	7095	=		.	Note=Smoking gun  Edit: A PL: 1 RS: 316 RL: 18 RWTS: 0 EL: 18
CT	H454	7100	7100	=		.	Note=No edit. PL: 1 RS: 327 RL: 0 RWTS: 0 EL: 0
CT	H454	7101	7101	=		.	Note=Smoking gun  Edit: C PL: 1 RS: 284 RL: 1 RWTS: 0 EL: 1
CT	H454	7106	7106	=		.	Note=No edit. PL: 1 RS: 286 RL: 0 RWTS: 0 EL: 0
CT	H454	7107	7107	=		.	Note=Smoking gun  Edit: C PL: 1 RS: 288 RL: 2 RWTS: 0 EL: 2
CT	H454	7113	7113	=		.	Note=No edit. PL: 1 RS: 257 RL: 0 RWTS: 0 EL: 0
CT	H454	7114	7114	=		.	Note=No edit. PL: 2 RS: 258 RL: 0 RWTS: 0 EL: 0
CT	H454	7121	7121	=		.	Note=Smoking gun  Edit: A PL: 3 RS: 281 RL: 1 RWTS: 0 EL: 1
CT	SROc	7126	7126	=		.	Note=high
CT	H454	7132	7132	=		.	Note=Smoking gun  Edit: G PL: 1 RS: 374 RL: 1 RWTS: 0 EL: 1
CT	H454	7137	7137	=		.	Note=Smoking gun  Edit: G PL: 1 RS: 372 RL: 2 RWTS: 0 EL: 2
CT	H454	7144	7144	=		.	Note=Smoking gun  Edit: C PL: 2 RS: 374 RL: 1 RWTS: 0 EL: 1
CT	H454	7151	7151	=		.	Note=Smoking gun  Edit: C PL: 1 RS: 376 RL: 1 RWTS: 0 EL: 1
CT	H454	7157	7157	=		.	Note=Smoking gun  Edit: T PL: 1 RS: 328 RL: 2 RWTS: 0 EL: 2
CT	SROc	7160	7160	=		.	Note=medium
CT	H454	7164	7164	=		.	Note=Smoking gun  Edit: T PL: 1 RS: 328 RL: 1 RWTS: 0 EL: 1
CT	H454	7168	7168	=		.	Note=Smoking gun  Edit: C PL: 2 RS: 295 RL: 1 RWTS: 0 EL: 1
CT	H454	7175	7175	=		.	Note=Smoking gun  Edit: A PL: 3 RS: 282 RL: 2 RWTS: 0 EL: 2
CT	SROc	7175	7175	=		.	Note=medium
CT	SROc	7181	7181	=		.	Note=high
CT	H454	7182	7182	=		.	Note=No edit. PL: 1 RS: 299 RL: 0 RWTS: 0 EL: 0
CT	H454	7183	7183	=		.	Note=Smoking gun  Edit: C PL: 2 RS: 230 RL: 1 RWTS: 0 EL: 1
CT	H454	7190	7190	=		.	Note=No edit. PL: 2 RS: 245 RL: 0 RWTS: 0 EL: 0
CT	H454	7191	7191	=		.	Note=Smoking gun  Edit: G PL: 1 RS: 246 RL: 1 RWTS: 0 EL: 1
CT	H454	7198	7198	=		.	Note=Smoking gun  Edit: T PL: 4 RS: 238 RL: 10 RWTS: 0 EL: 10
CT	SROc	7198	7198	=		.	Note=medium
CT	H454	7206	7206	=		.	Note=No edit. PL: 1 RS: 245 RL: 0 RWTS: 0 EL: 0
CT	H454	7207	7207	=		.	Note=No edit. PL: 1 RS: 246 RL: 0 RWTS: 0 EL: 0
CT	H454	7211	7211	=		.	Note=Smoking gun  Edit: T PL: 1 RS: 245 RL: 1 RWTS: 0 EL: 1
CT	H454	7216	7216	=		.	Note=Smoking gun  Edit: A PL: 0 RS: 245 RL: 1 RWTS: 0 EL: 1
CT	H454	7219	7219	=		.	Note=Smoking gun  Edit: G PL: 4 RS: 213 RL: 1 RWTS: 0 EL: 1
CT	H454	7227	7227	=		.	Note=No edit. PL: 1 RS: 251 RL: 0 RWTS: 0 EL: 0
CT	H454	7230	7230	=		.	Note=Smoking gun  Edit: C PL: 2 RS: 246 RL: 4 RWTS: 0 EL: 4
CT	H454	7237	7237	=		.	Note=Smoking gun  Edit: T PL: 3 RS: 241 RL: 7 RWTS: 0 EL: 7
CT	H454	7243	7243	=		.	Note=Smoking gun  Edit: T PL: 2 RS: 166 RL: 5 RWTS: 0 EL: 5
CT	H454	7248	7248	=		.	Note=Smoking gun  Edit: A PL: 0 RS: 170 RL: 1 RWTS: 0 EL: 1
CT	H454	7253	7253	=		.	Note=No edit. PL: 1 RS: 171 RL: 0 RWTS: 0 EL: 0
CT	SROc	7253	7253	=		.	Note=high
CT	H454	7258	7258	=		.	Note=Smoking gun  Edit: T PL: 1 RS: 154 RL: 3 RWTS: 0 EL: 3
CT	H454	7270	7270	=		.	Note=Smoking gun  Edit: G PL: 3 RS: 158 RL: 1 RWTS: 0 EL: 1
CT	SROc	7273	7273	=		.	Note=medium
CT	H454	7277	7277	=		.	Note=No edit. PL: 3 RS: 120 RL: 0 RWTS: 0 EL: 0
CT	H454	7283	7283	=		.	Note=Smoking gun  Edit: A PL: 1 RS: 154 RL: 1 RWTS: 0 EL: 1
CT	H454	7290	7290	=		.	Note=No edit. PL: 1 RS: 151 RL: 0 RWTS: 0 EL: 0
CT	H454	7293	7293	=		.	Note=No edit. PL: 2 RS: 150 RL: 0 RWTS: 0 EL: 0
CT	SROc	7293	7293	=		.	Note=medium
CT	H454	7298	7298	=		.	Note=Smoking gun  Edit: A PL: 0 RS: 144 RL: 2 RWTS: 0 EL: 2
CT	H454	7303	7303	=		.	Note=Smoking gun  Edit: A PL: 0 RS: 133 RL: 12 RWTS: 0 EL: 12
CT	H454	7308	7308	=		.	Note=Smoking gun  Edit: G PL: 1 RS: 84 RL: 3 RWTS: 0 EL: 3
CT	SROc	7314	7314	=		.	Note=high
CT	H454	7315	7315	=		.	Note=No edit. PL: 1 RS: 137 RL: 0 RWTS: 0 EL: 0
CT	SROc	7317	7317	=		.	Note=high
CT	H454	7319	7319	=		.	Note=Smoking gun  Edit: T PL: 0 RS: 132 RL: 3 RWTS: 0 EL: 3
CT	SROc	7324	7324	=		.	Note=high
CT	H454	7329	7329	=		.	Note=No edit. PL: 3 RS: 118 RL: 0 RWTS: 0 EL: 0
CT	H454	7333	7333	=		.	Note=No edit. PL: 1 RS: 186 RL: 0 RWTS: 0 EL: 0
CT	SROc	7334	7334	=		.	Note=high
CT	H454	7339	7339	=		.	Note=Smoking gun  Edit: A PL: 1 RS: 172 RL: 6 RWTS: 0 EL: 6
CT	H454	7344	7344	=		.	Note=No edit. PL: 4 RS: 155 RL: 0 RWTS: 0 EL: 0
CT	SROc	7344	7344	=		.	Note=high
CT	H454	7347	7347	=		.	Note=No edit. PL: 4 RS: 154 RL: 0 RWTS: 0 EL: 0
CT	H454	7348	7348	=		.	Note=No edit. PL: 4 RS: 154 RL: 0 RWTS: 0 EL: 0
CT	H454	7350	7350	=		.	Note=Funny histogram No edit. PL: 1 RS: 194 RL: 1 RWTS: 0 EL: 1
CT	SROc	7356	7356	=		.	Note=high
CT	H454	7358	7358	=		.	Note=Smoking gun  Edit: T PL: 1 RS: 183 RL: 1 RWTS: 0 EL: 1
CT	H454	7366	7366	=		.	Note=Smoking gun  Edit: A PL: 0 RS: 181 RL: 4 RWTS: 0 EL: 4
CT	SROc	7367	7367	=		.	Note=high
CT	H454	7371	7371	=		.	Note=No edit. PL: 1 RS: 184 RL: 0 RWTS: 0 EL: 0
CT	H454	7376	7376	=		.	Note=Smoking gun  Edit: A PL: 3 RS: 183 RL: 1 RWTS: 0 EL: 1
CT	H454	7386	7386	=		.	Note=Smoking gun  Edit: A PL: 4 RS: 196 RL: 10 RWTS: 0 EL: 10
CT	H454	7400	7400	=		.	Note=Smoking gun  Edit: T PL: 2 RS: 205 RL: 2 RWTS: 0 EL: 2
CT	SROc	7401	7401	=		.	Note=high
CT	H454	7405	7405	=		.	Note=Smoking gun  Edit: A PL: 1 RS: 205 RL: 2 RWTS: 0 EL: 2
CT	H454	7409	7409	=		.	Note=Smoking gun  Edit: G PL: 0 RS: 207 RL: 1 RWTS: 0 EL: 1
CT	H454	7411	7411	=		.	Note=No edit. PL: 2 RS: 200 RL: 0 RWTS: 0 EL: 0
CT	H454	7415	7415	=		.	Note=No edit. PL: 2 RS: 200 RL: 0 RWTS: 0 EL: 0
CT	H454	7416	7416	=		.	Note=Smoking gun  Edit: A PL: 0 RS: 200 RL: 2 RWTS: 0 EL: 2
CT	H454	7422	7422	=		.	Note=Smoking gun  Edit: C PL: 0 RS: 176 RL: 1 RWTS: 0 EL: 1
CT	H454	7429	7429	=		.	Note=Smoking gun  Edit: T PL: 0 RS: 176 RL: 1 RWTS: 0 EL: 1
CT	H454	7432	7432	=		.	Note=Smoking gun  Edit: C PL: 1 RS: 174 RL: 3 RWTS: 0 EL: 3
CT	H454	7436	7436	=		.	Note=Smoking gun  Edit: A PL: 1 RS: 161 RL: 1 RWTS: 0 EL: 1
CT	H454	7444	7444	=		.	Note=Smoking gun  Edit: C PL: 4 RS: 123 RL: 1 RWTS: 0 EL: 1
CT	SROc	7445	7445	=		.	Note=high
CT	SROc	7448	7448	=		.	Note=medium
CT	H454	7451	7451	=		.	Note=No edit. PL: 1 RS: 126 RL: 0 RWTS: 0 EL: 0
CT	SROc	7451	7451	=		.	Note=high
CT	H454	7456	7456	=		.	Note=No edit. PL: 1 RS: 116 RL: 0 RWTS: 0 EL: 0
CT	H454	7464	7464	=		.	Note=Smoking gun  Edit: T PL: 2 RS: 114 RL: 1 RWTS: 0 EL: 1
CT	H454	7473	7473	=		.	Note=Smoking gun  Edit: T PL: 0 RS: 37 RL: 1 RWTS: 0 EL: 1
CT	H454	7493	7493	=		.	Note=No edit. PL: 1 RS: 96 RL: 0 RWTS: 0 EL: 0
CT	H454	7495	7495	=		.	Note=Smoking gun  Edit: G PL: 0 RS: 96 RL: 1 RWTS: 0 EL: 1
CT	SROc	7497	7497	=		.	Note=high
CT	H454	7498	7498	=		.	Note=No edit. PL: 1 RS: 97 RL: 0 RWTS: 0 EL: 0
CT	H454	7503	7503	=		.	Note=Smoking gun  Edit: C PL: 3 RS: 90 RL: 5 RWTS: 0 EL: 5
CT	H454	7516	7516	=		.	Note=No edit. PL: 1 RS: 93 RL: 0 RWTS: 0 EL: 0
CT	H454	7523	7523	=		.	Note=Smoking gun  Edit: A PL: 3 RS: 123 RL: 2 RWTS: 0 EL: 2
CT	H454	7529	7529	=		.	Note=Smoking gun  Edit: G PL: 2 RS: 124 RL: 1 RWTS: 0 EL: 1
CT	H454	7541	7541	=		.	Note=Smoking gun  Edit: T PL: 2 RS: 122 RL: 2 RWTS: 0 EL: 2
CT	H454	7549	7549	=		.	Note=Smoking gun  Edit: C PL: 2 RS: 121 RL: 2 RWTS: 0 EL: 2
CT	SROc	7550	7550	=		.	Note=high
CT	H454	7554	7554	=		.	Note=Funny histogram No edit. PL: 0 RS: 140 RL: 12 RWTS: 0 EL: 12
CT	H454	7555	7555	=		.	Note=No edit. PL: 1 RS: 147 RL: 0 RWTS: 0 EL: 0
CT	H454	7561	7561	=		.	Note=Smoking gun  Edit: C PL: 1 RS: 146 RL: 4 RWTS: 0 EL: 4
CT	SROc	7568	7568	=		.	Note=high
CT	H454	7569	7569	=		.	Note=No edit. PL: 1 RS: 214 RL: 0 RWTS: 0 EL: 0
CT	H454	7572	7572	=		.	Note=Smoking gun  Edit: A PL: 3 RS: 204 RL: 2 RWTS: 0 EL: 2
CT	H454	7583	7583	=		.	Note=No edit. PL: 2 RS: 212 RL: 0 RWTS: 0 EL: 0
CT	H454	7587	7587	=		.	Note=No edit. PL: 2 RS: 220 RL: 0 RWTS: 0 EL: 0
CT	H454	7599	7599	=		.	Note=Smoking gun  Edit: A PL: 0 RS: 221 RL: 1 RWTS: 0 EL: 1
CT	SROc	7605	7605	=		.	Note=high
CT	H454	7608	7608	=		.	Note=No edit. PL: 1 RS: 221 RL: 0 RWTS: 0 EL: 0
CT	H454	7610	7610	=		.	Note=Smoking gun  Edit: G PL: 0 RS: 221 RL: 1 RWTS: 0 EL: 1
CT	H454	7616	7616	=		.	Note=No edit. PL: 1 RS: 222 RL: 0 RWTS: 0 EL: 0
CT	SROc	7617	7617	=		.	Note=high
CT	H454	7622	7622	=		.	Note=Smoking gun  Edit: C PL: 1 RS: 221 RL: 1 RWTS: 0 EL: 1
CT	H454	7628	7628	=		.	Note=Smoking gun  Edit: G PL: 3 RS: 220 RL: 2 RWTS: 0 EL: 2
CT	SROc	7633	7633	=		.	Note=medium
CT	H454	7645	7645	=		.	Note=No edit. PL: 2 RS: 221 RL: 0 RWTS: 0 EL: 0
CT	H454	7651	7651	=		.	Note=Smoking gun  Edit: C PL: 0 RS: 220 RL: 1 RWTS: 0 EL: 1
CT	H454	7657	7657	=		.	Note=No edit. PL: 1 RS: 244 RL: 0 RWTS: 0 EL: 0
CT	H454	7669	7669	=		.	Note=Smoking gun  Edit: T PL: 1 RS: 197 RL: 1 RWTS: 0 EL: 1
CT	H454	7680	7680	=		.	Note=Smoking gun  Edit: A PL: 0 RS: 192 RL: 1 RWTS: 0 EL: 1
CT	H454	7685	7685	=		.	Note=No edit. PL: 1 RS: 91 RL: 0 RWTS: 0 EL: 0
CT	H454	7690	7690	=		.	Note=Smoking gun  Edit: T PL: 2 RS: 92 RL: 1 RWTS: 0 EL: 1
CT	H454	7698	7698	=		.	Note=No edit. PL: 1 RS: 113 RL: 0 RWTS: 0 EL: 0
CT	SROc	7699	7699	=		.	Note=high
CT	H454	7702	7702	=		.	Note=Smoking gun  Edit: G PL: 1 RS: 108 RL: 4 RWTS: 0 EL: 4
CT	H454	7706	7706	=		.	Note=Smoking gun  Edit: T PL: 2 RS: 111 RL: 2 RWTS: 0 EL: 2
CT	SROc	7709	7709	=		.	Note=high
CT	SROc	7710	7710	=		.	Note=high
CT	H454	7719	7719	=		.	Note=No edit. PL: 2 RS: 92 RL: 0 RWTS: 0 EL: 0
CT	H454	7722	7722	=		.	Note=No edit. PL: 1 RS: 91 RL: 0 RWTS: 0 EL: 0
CT	H454	7727	7727	=		.	Note=Smoking gun  Edit: C PL: 0 RS: 90 RL: 1 RWTS: 0 EL: 1
CT	H454	7729	7729	=		.	Note=No edit. PL: 1 RS: 46 RL: 0 RWTS: 0 EL: 0
CT	H454	7735	7735	=		.	Note=No edit. PL: 1 RS: 42 RL: 0 RWTS: 0 EL: 0
CT	H454	7747	7747	=		.	Note=Smoking gun  Edit: T PL: 1 RS: 122 RL: 1 RWTS: 0 EL: 1
CT	H454	7752	7752	=		.	Note=Smoking gun  Edit: G PL: 3 RS: 146 RL: 1 RWTS: 0 EL: 1
CT	H454	7759	7759	=		.	Note=Smoking gun  Edit: A PL: 0 RS: 193 RL: 1 RWTS: 0 EL: 1
CT	H454	7766	7766	=		.	Note=Smoking gun  Edit: C PL: 0 RS: 193 RL: 1 RWTS: 0 EL: 1
CT	H454	7769	7769	=		.	Note=Smoking gun  Edit: T PL: 2 RS: 193 RL: 1 RWTS: 0 EL: 1
CT	H454	7775	7775	=		.	Note=Smoking gun  Edit: T PL: 1 RS: 193 RL: 1 RWTS: 0 EL: 1
CT	H454	7782	7782	=		.	Note=Smoking gun  Edit: T PL: 1 RS: 197 RL: 2 RWTS: 0 EL: 2
CT	H454	7791	7791	=		.	Note=Smoking gun  Edit: T PL: 1 RS: 200 RL: 1 RWTS: 0 EL: 1
CT	H454	7795	7795	=		.	Note=No edit. PL: 1 RS: 202 RL: 0 RWTS: 0 EL: 0
CT	SROc	7796	7796	=		.	Note=high
CT	SROc	7799	7799	=		.	Note=medium
CT	H454	7802	7802	=		.	Note=No edit. PL: 2 RS: 201 RL: 0 RWTS: 0 EL: 0
CT	H454	7804	7804	=		.	Note=Smoking gun  Edit: C PL: 2 RS: 200 RL: 2 RWTS: 0 EL: 2
CT	H454	7810	7810	=		.	Note=No edit. PL: 2 RS: 179 RL: 0 RWTS: 0 EL: 0
CT	SROc	7812	7812	=		.	Note=high
CT	H454	7816	7816	=		.	Note=Smoking gun  Edit: C PL: 1 RS: 181 RL: 1 RWTS: 0 EL: 1
CT	SROc	7817	7817	=		.	Note=high
CT	H454	7827	7827	=		.	Note=Smoking gun  Edit: T PL: 0 RS: 179 RL: 1 RWTS: 0 EL: 1
CT	H454	7830	7830	=		.	Note=No edit. PL: 1 RS: 177 RL: 0 RWTS: 0 EL: 0
CT	H454	7831	7831	=		.	Note=No edit. PL: 3 RS: 180 RL: 0 RWTS: 0 EL: 0
CT	SROc	7834	7834	=		.	Note=medium
CT	H454	7835	7835	=		.	Note=Smoking gun  Edit: T PL: 1 RS: 179 RL: 1 RWTS: 0 EL: 1
CT	SROc	7837	7837	=		.	Note=high
CT	H454	7841	7841	=		.	Note=Smoking gun  Edit: C PL: 1 RS: 177 RL: 1 RWTS: 0 EL: 1
CT	H454	7847	7847	=		.	Note=No edit. PL: 2 RS: 173 RL: 0 RWTS: 0 EL: 0
CT	H454	7849	7849	=		.	Note=Smoking gun  Edit: C PL: 0 RS: 188 RL: 2 RWTS: 0 EL: 2
CT	H454	7851	7851	=		.	Note=No edit. PL: 2 RS: 187 RL: 0 RWTS: 0 EL: 0
CT	H454	7853	7853	=		.	Note=No edit. PL: 1 RS: 189 RL: 0 RWTS: 0 EL: 0
CT	H454	7857	7857	=		.	Note=Smoking gun  Edit: T PL: 0 RS: 187 RL: 2 RWTS: 0 EL: 2
CT	H454	7859	7859	=		.	Note=No edit. PL: 1 RS: 188 RL: 0 RWTS: 0 EL: 0
CT	H454	7861	7861	=		.	Note=Smoking gun  Edit: T PL: 1 RS: 184 RL: 3 RWTS: 0 EL: 3
CT	H454	7868	7868	=		.	Note=Smoking gun  Edit: C PL: 0 RS: 186 RL: 1 RWTS: 0 EL: 1
CT	H454	7871	7871	=		.	Note=Smoking gun  Edit: C PL: 0 RS: 185 RL: 1 RWTS: 0 EL: 1
CT	H454	7875	7875	=		.	Note=Smoking gun  Edit: T PL: 2 RS: 164 RL: 2 RWTS: 0 EL: 2
CT	SROc	7876	7876	=		.	Note=high
CT	H454	7881	7881	=		.	Note=No edit. PL: 1 RS: 162 RL: 0 RWTS: 0 EL: 0
CT	H454	7882	7882	=		.	Note=Funny histogram No edit. PL: 6 RS: 127 RL: 17 RWTS: 0 EL: 17
CT	H454	7883	7883	=		.	Note=Funny histogram No edit. PL: 6 RS: 127 RL: 17 RWTS: 0 EL: 17
CT	H454	7884	7884	=		.	Note=Funny histogram No edit. PL: 6 RS: 127 RL: 17 RWTS: 0 EL: 17
CT	H454	7893	7893	=		.	Note=Smoking gun  Edit: T PL: 0 RS: 160 RL: 1 RWTS: 0 EL: 1
CT	H454	7896	7896	=		.	Note=No edit. PL: 2 RS: 107 RL: 0 RWTS: 0 EL: 0
CT	H454	7900	7900	=		.	Note=No edit. PL: 1 RS: 101 RL: 0 RWTS: 0 EL: 0
CT	H454	7905	7905	=		.	Note=Smoking gun  Edit: T PL: 3 RS: 71 RL: 1 RWTS: 0 EL: 1
CT	SROc	7906	7906	=		.	Note=medium
CT	SROc	7908	7908	=		.	Note=medium
CT	H454	7913	7913	=		.	Note=No edit. PL: 2 RS: 96 RL: 0 RWTS: 0 EL: 0
CT	H454	7914	7914	=		.	Note=Smoking gun  Edit: G PL: 0 RS: 94 RL: 3 RWTS: 0 EL: 3
CT	H454	7918	7918	=		.	Note=No edit. PL: 2 RS: 91 RL: 0 RWTS: 0 EL: 0
CT	H454	7920	7920	=		.	Note=No edit. PL: 2 RS: 90 RL: 0 RWTS: 0 EL: 0
CT	H454	7922	7922	=		.	Note=Smoking gun  Edit: G PL: 0 RS: 90 RL: 1 RWTS: 0 EL: 1
CT	H454	7924	7924	=		.	Note=Smoking gun  Edit: C PL: 0 RS: 89 RL: 1 RWTS: 0 EL: 1
CT	H454	7931	7931	=		.	Note=Smoking gun  Edit: C PL: 1 RS: 46 RL: 1 RWTS: 0 EL: 1
CT	H454	7935	7935	=		.	Note=Smoking gun  Edit: A PL: 1 RS: 82 RL: 1 RWTS: 0 EL: 1
CT	H454	7940	7940	=		.	Note=Smoking gun  Edit: C PL: 6 RS: 67 RL: 6 RWTS: 0 EL: 6
CT	H454	7952	7952	=		.	Note=No edit. PL: 2 RS: 107 RL: 0 RWTS: 0 EL: 0
CT	H454	7960	7960	=		.	Note=Smoking gun  Edit: C PL: 1 RS: 104 RL: 3 RWTS: 0 EL: 3
CT	H454	7970	7970	=		.	Note=Smoking gun  Edit: T PL: 1 RS: 105 RL: 1 RWTS: 0 EL: 1
CT	H454	7974	7974	=		.	Note=No edit. PL: 2 RS: 104 RL: 0 RWTS: 0 EL: 0
CT	SROc	7974	7974	=		.	Note=high
CT	H454	7976	7976	=		.	Note=Smoking gun  Edit: G PL: 0 RS: 105 RL: 1 RWTS: 0 EL: 1
CT	H454	7981	7981	=		.	Note=No edit. PL: 1 RS: 105 RL: 0 RWTS: 0 EL: 0
CT	H454	7983	7983	=		.	Note=Smoking gun  Edit: T PL: 1 RS: 105 RL: 1 RWTS: 0 EL: 1
CT	H454	7987	7987	=		.	Note=Smoking gun  Edit: T PL: 2 RS: 103 RL: 2 RWTS: 0 EL: 2
CT	SROc	7994	7994	=		.	Note=high
CT	H454	7996	7996	=		.	Note=No edit. PL: 2 RS: 87 RL: 0 RWTS: 0 EL: 0
CT	H454	7999	7999	=		.	Note=Smoking gun  Edit: G PL: 0 RS: 105 RL: 1 RWTS: 0 EL: 1
CT	H454	8002	8002	=		.	Note=Smoking gun  Edit: A PL: 0 RS: 105 RL: 1 RWTS: 0 EL: 1
CT	H454	8006	8006	=		.	Note=Smoking gun  Edit: T PL: 1 RS: 104 RL: 1 RWTS: 0 EL: 1
CT	SROc	8007	8007	=		.	Note=high
CT	H454	8014	8014	=		.	Note=No edit. PL: 2 RS: 102 RL: 0 RWTS: 0 EL: 0
CT	SROc	8014	8014	=		.	Note=high
CT	H454	8018	8018	=		.	Note=Smoking gun  Edit: A PL: 2 RS: 133 RL: 2 RWTS: 0 EL: 2
CT	H454	8034	8034	=		.	Note=Smoking gun  Edit: T PL: 2 RS: 159 RL: 3 RWTS: 0 EL: 3
CT	SROc	8035	8035	=		.	Note=high
CT	H454	8043	8043	=		.	Note=Smoking gun  Edit: T PL: 1 RS: 156 RL: 4 RWTS: 0 EL: 4
CT	SROc	8044	8044	=		.	Note=high
CT	H454	8047	8047	=		.	Note=Smoking gun  Edit: A PL: 3 RS: 156 RL: 6 RWTS: 0 EL: 6
CT	H454	8053	8053	=		.	Note=Smoking gun  Edit: G PL: 1 RS: 161 RL: 1 RWTS: 0 EL: 1
CT	H454	8057	8057	=		.	Note=Smoking gun  Edit: A PL: 1 RS: 160 RL: 1 RWTS: 0 EL: 1
CT	SROc	8061	8061	=		.	Note=high
CT	H454	8064	8064	=		.	Note=Smoking gun  Edit: G PL: 2 RS: 147 RL: 1 RWTS: 0 EL: 1
CT	H454	8074	8074	=		.	Note=Smoking gun  Edit: C PL: 0 RS: 146 RL: 1 RWTS: 0 EL: 1
CT	H454	8080	8080	=		.	Note=Smoking gun  Edit: C PL: 0 RS: 145 RL: 1 RWTS: 0 EL: 1
CT	H454	8082	8082	=		.	Note=Smoking gun  Edit: C PL: 2 RS: 116 RL: 2 RWTS: 0 EL: 2
CT	H454	8089	8089	=		.	Note=Smoking gun  Edit: T PL: 2 RS: 112 RL: 4 RWTS: 0 EL: 4
CT	H454	8098	8098	=		.	Note=Smoking gun  Edit: T PL: 1 RS: 112 RL: 1 RWTS: 0 EL: 1
CT	SROc	8105	8105	=		.	Note=high
CT	H454	8107	8107	=		.	Note=Smoking gun  Edit: T PL: 0 RS: 72 RL: 2 RWTS: 0 EL: 2
CT	H454	8112	8112	=		.	Note=Smoking gun  Edit: T PL: 3 RS: 64 RL: 5 RWTS: 0 EL: 5
CT	H454	8119	8119	=		.	Note=Smoking gun  Edit: T PL: 1 RS: 67 RL: 3 RWTS: 0 EL: 3
CT	H454	8123	8123	=		.	Note=No edit. PL: 2 RS: 66 RL: 0 RWTS: 0 EL: 0
CT	H454	8127	8127	=		.	Note=Smoking gun  Edit: T PL: 2 RS: 65 RL: 2 RWTS: 0 EL: 2
CT	H454	8132	8132	=		.	Note=No edit. PL: 1 RS: 65 RL: 0 RWTS: 0 EL: 0
CT	H454	8138	8138	=		.	Note=Smoking gun  Edit: T PL: 0 RS: 65 RL: 1 RWTS: 0 EL: 1
CT	H454	8145	8145	=		.	Note=No edit. PL: 1 RS: 64 RL: 0 RWTS: 0 EL: 0
CT	H454	8146	8146	=		.	Note=No edit. PL: 2 RS: 63 RL: 0 RWTS: 0 EL: 0
CT	H454	8151	8151	=		.	Note=No edit. PL: 1 RS: 63 RL: 0 RWTS: 0 EL: 0
CT	H454	8154	8154	=		.	Note=Smoking gun  Edit: C PL: 0 RS: 58 RL: 6 RWTS: 0 EL: 6
CT	H454	8166	8166	=		.	Note=No edit. PL: 2 RS: 52 RL: 0 RWTS: 0 EL: 0
CT	H454	8167	8167	=		.	Note=No edit. PL: 2 RS: 52 RL: 0 RWTS: 0 EL: 0
CT	H454	8168	8168	=		.	Note=No edit. PL: 2 RS: 55 RL: 0 RWTS: 0 EL: 0
CT	H454	8172	8172	=		.	Note=Smoking gun  Edit: T PL: 1 RS: 55 RL: 2 RWTS: 0 EL: 2
CT	H454	8179	8179	=		.	Note=No edit. PL: 2 RS: 53 RL: 0 RWTS: 0 EL: 0
CT	H454	8188	8188	=		.	Note=Smoking gun  Edit: C PL: 2 RS: 29 RL: 1 RWTS: 0 EL: 1
CT	H454	8204	8204	=		.	Note=No edit. PL: 2 RS: 83 RL: 0 RWTS: 0 EL: 0
CT	H454	8214	8214	=		.	Note=Smoking gun  Edit: C PL: 0 RS: 128 RL: 1 RWTS: 0 EL: 1
CT	H454	8222	8222	=		.	Note=No edit. PL: 1 RS: 128 RL: 0 RWTS: 0 EL: 0
CT	H454	8232	8232	=		.	Note=Smoking gun  Edit: C PL: 3 RS: 127 RL: 2 RWTS: 0 EL: 2
CT	H454	8247	8247	=		.	Note=No edit. PL: 1 RS: 163 RL: 0 RWTS: 0 EL: 0
CT	H454	8248	8248	=		.	Note=Smoking gun  Edit: C PL: 2 RS: 164 RL: 1 RWTS: 0 EL: 1
CT	H454	8255	8255	=		.	Note=Smoking gun  Edit: A PL: 1 RS: 173 RL: 1 RWTS: 0 EL: 1
CT	H454	8259	8259	=		.	Note=Smoking gun  Edit: C PL: 1 RS: 252 RL: 1 RWTS: 0 EL: 1
CT	H454	8263	8263	=		.	Note=Smoking gun  Edit: T PL: 1 RS: 249 RL: 3 RWTS: 0 EL: 3
CT	H454	8274	8274	=		.	Note=Smoking gun  Edit: G PL: 3 RS: 255 RL: 1 RWTS: 0 EL: 1
CT	H454	8281	8281	=		.	Note=No edit. PL: 2 RS: 254 RL: 0 RWTS: 0 EL: 0
CT	H454	8285	8285	=		.	Note=No edit. PL: 2 RS: 256 RL: 0 RWTS: 0 EL: 0
CT	SROc	8287	8287	=		.	Note=high
CT	H454	8291	8291	=		.	Note=Smoking gun  Edit: G PL: 0 RS: 254 RL: 1 RWTS: 0 EL: 1
CT	H454	8293	8293	=		.	Note=No edit. PL: 2 RS: 252 RL: 0 RWTS: 0 EL: 0
CT	H454	8297	8297	=		.	Note=Smoking gun  Edit: A PL: 2 RS: 222 RL: 1 RWTS: 0 EL: 1
CT	H454	8304	8304	=		.	Note=Smoking gun  Edit: C PL: 1 RS: 223 RL: 2 RWTS: 0 EL: 2
CT	H454	8314	8314	=		.	Note=Smoking gun  Edit: C PL: 1 RS: 223 RL: 1 RWTS: 0 EL: 1
CT	H454	8322	8322	=		.	Note=No edit. PL: 1 RS: 223 RL: 0 RWTS: 0 EL: 0
CT	H454	8324	8324	=		.	Note=No edit. PL: 1 RS: 223 RL: 0 RWTS: 0 EL: 0
CT	SROc	8325	8325	=		.	Note=high
CT	H454	8330	8330	=		.	Note=Smoking gun  Edit: T PL: 1 RS: 172 RL: 1 RWTS: 0 EL: 1
CT	SROc	8335	8335	=		.	Note=high
CT	H454	8338	8338	=		.	Note=Smoking gun  Edit: T PL: 0 RS: 168 RL: 1 RWTS: 0 EL: 1
CT	H454	8340	8340	=		.	Note=No edit. PL: 2 RS: 166 RL: 0 RWTS: 0 EL: 0
CT	SROc	8340	8340	=		.	Note=high
CT	H454	8345	8345	=		.	Note=Smoking gun  Edit: T PL: 2 RS: 108 RL: 1 RWTS: 0 EL: 1
CT	H454	8350	8350	=		.	Note=Smoking gun  Edit: T PL: 1 RS: 100 RL: 1 RWTS: 0 EL: 1
CT	H454	8356	8356	=		.	Note=No edit. PL: 1 RS: 100 RL: 0 RWTS: 0 EL: 0
CT	H454	8359	8359	=		.	Note=Smoking gun  Edit: A PL: 2 RS: 100 RL: 1 RWTS: 0 EL: 1
CT	H454	8365	8365	=		.	Note=No edit. PL: 2 RS: 107 RL: 0 RWTS: 0 EL: 0
CT	H454	8367	8367	=		.	Note=Smoking gun  Edit: C PL: 3 RS: 93 RL: 1 RWTS: 0 EL: 1
CT	H454	8374	8374	=		.	Note=Smoking gun  Edit: C PL: 0 RS: 98 RL: 1 RWTS: 0 EL: 1
CT	H454	8376	8376	=		.	Note=No edit. PL: 1 RS: 97 RL: 0 RWTS: 0 EL: 0
CT	H454	8378	8378	=		.	Note=Smoking gun  Edit: T PL: 1 RS: 103 RL: 1 RWTS: 0 EL: 1
CT	H454	8384	8384	=		.	Note=No edit. PL: 1 RS: 103 RL: 0 RWTS: 0 EL: 0
CT	H454	8385	8385	=		.	Note=No edit. PL: 2 RS: 103 RL: 0 RWTS: 0 EL: 0
CT	SROc	8385	8385	=		.	Note=high
CT	H454	8388	8388	=		.	Note=No edit. PL: 2 RS: 97 RL: 0 RWTS: 0 EL: 0
CT	H454	8389	8389	=		.	Note=No edit. PL: 2 RS: 97 RL: 0 RWTS: 0 EL: 0
CT	H454	8390	8390	=		.	Note=Smoking gun  Edit: T PL: 0 RS: 103 RL: 1 RWTS: 0 EL: 1
CT	H454	8394	8394	=		.	Note=Smoking gun  Edit: T PL: 1 RS: 102 RL: 2 RWTS: 0 EL: 2
CT	H454	8398	8398	=		.	Note=No edit. PL: 4 RS: 80 RL: 23 RWTS: 0 EL: 23
CT	H454	8405	8405	=		.	Note=Smoking gun  Edit: T PL: 1 RS: 101 RL: 1 RWTS: 0 EL: 1
CT	SROc	8410	8410	=		.	Note=medium
CT	H454	8414	8414	=		.	Note=Smoking gun  Edit: C PL: 1 RS: 50 RL: 2 RWTS: 0 EL: 2
CT	SROc	8424	8424	=		.	Note=medium
CT	SROc	8427	8427	=		.	Note=medium
CT	H454	8431	8431	=		.	Note=No edit. PL: 2 RS: 33 RL: 0 RWTS: 0 EL: 0
CT	H454	8432	8432	=		.	Note=No edit. PL: 2 RS: 33 RL: 0 RWTS: 0 EL: 0
CT	H454	8433	8433	=		.	Note=No edit. PL: 1 RS: 46 RL: 0 RWTS: 0 EL: 0
CT	H454	8439	8439	=		.	Note=Smoking gun  Edit: T PL: 0 RS: 47 RL: 2 RWTS: 0 EL: 2
CT	SROc	8441	8441	=		.	Note=high
CT	H454	8445	8445	=		.	Note=Smoking gun  Edit: A PL: 1 RS: 48 RL: 1 RWTS: 0 EL: 1
CT	SROc	8446	8446	=		.	Note=high
CT	H454	8455	8455	=		.	Note=Smoking gun  Edit: C PL: 2 RS: 336 RL: 8 RWTS: 0 EL: 8
CT	SROc	8461	8461	=		.	Note=high
CT	H454	8463	8463	=		.	Note=No edit. PL: 1 RS: 346 RL: 0 RWTS: 0 EL: 0
CT	H454	8464	8464	=		.	Note=Smoking gun  Edit: T PL: 1 RS: 345 RL: 1 RWTS: 0 EL: 1
CT	H454	8471	8471	=		.	Note=No edit. PL: 1 RS: 352 RL: 0 RWTS: 0 EL: 0
CT	H454	8475	8475	=		.	Note=Smoking gun  Edit: A PL: 6 RS: 305 RL: 25 RWTS: 0 EL: 25
CT	SROc	8477	8477	=		.	Note=high
CT	H454	8510	8510	=		.	Note=Smoking gun  Edit: A PL: 2 RS: 353 RL: 4 RWTS: 0 EL: 4
CT	SROc	8514	8514	=		.	Note=high
CT	H454	8521	8521	=		.	Note=Smoking gun  Edit: G PL: 3 RS: 355 RL: 1 RWTS: 0 EL: 1
CT	H454	8527	8527	=		.	Note=No edit. PL: 2 RS: 356 RL: 0 RWTS: 0 EL: 0
CT	H454	8529	8529	=		.	Note=Smoking gun  Edit: T PL: 1 RS: 356 RL: 1 RWTS: 0 EL: 1
CT	H454	8533	8533	=		.	Note=No edit. PL: 1 RS: 355 RL: 0 RWTS: 0 EL: 0
CT	SROc	8534	8534	=		.	Note=high
CT	H454	8537	8537	=		.	Note=Smoking gun  Edit: A PL: 1 RS: 355 RL: 1 RWTS: 0 EL: 1
CT	H454	8541	8541	=		.	Note=No edit. PL: 2 RS: 354 RL: 0 RWTS: 0 EL: 0
CT	H454	8543	8543	=		.	Note=Smoking gun  Edit: T PL: 1 RS: 354 RL: 1 RWTS: 0 EL: 1
CT	SROc	8549	8549	=		.	Note=high
CT	H454	8551	8551	=		.	Note=Smoking gun  Edit: T PL: 1 RS: 350 RL: 1 RWTS: 0 EL: 1
CT	H454	8557	8557	=		.	Note=Smoking gun  Edit: T PL: 1 RS: 347 RL: 4 RWTS: 0 EL: 4
CT	H454	8561	8561	=		.	Note=Smoking gun  Edit: A PL: 1 RS: 347 RL: 2 RWTS: 0 EL: 2
CT	SROc	8562	8562	=		.	Note=high
CT	H454	8565	8565	=		.	Note=Smoking gun  Edit: A PL: 1 RS: 344 RL: 1 RWTS: 0 EL: 1
CT	H454	8570	8570	=		.	Note=Smoking gun  Edit: A PL: 4 RS: 315 RL: 3 RWTS: 0 EL: 3
CT	H454	8579	8579	=		.	Note=No edit. PL: 4 RS: 215 RL: 0 RWTS: 0 EL: 0
CT	SROc	8583	8583	=		.	Note=high
CT	H454	8588	8588	=		.	Note=Smoking gun  Edit: A PL: 0 RS: 314 RL: 2 RWTS: 0 EL: 2
CT	H454	8590	8590	=		.	Note=No edit. PL: 3 RS: 311 RL: 0 RWTS: 0 EL: 0
CT	H454	8596	8596	=		.	Note=No edit. PL: 2 RS: 309 RL: 0 RWTS: 0 EL: 0
CT	SROc	8599	8599	=		.	Note=high
CT	H454	8602	8602	=		.	Note=Smoking gun  Edit: G PL: 1 RS: 316 RL: 4 RWTS: 0 EL: 4
CT	H454	8610	8610	=		.	Note=Smoking gun  Edit: G PL: 2 RS: 315 RL: 2 RWTS: 0 EL: 2
CT	H454	8616	8616	=		.	Note=Smoking gun  Edit: G PL: 0 RS: 305 RL: 13 RWTS: 0 EL: 13
CT	H454	8620	8620	=		.	Note=No edit. PL: 0 RS: 274 RL: 0 RWTS: 0 EL: 0
CT	SROc	8622	8622	=		.	Note=high
CT	H454	8624	8624	=		.	Note=Smoking gun  Edit: T PL: 0 RS: 260 RL: 1 RWTS: 0 EL: 1
CT	H454	8628	8628	=		.	Note=Smoking gun  Edit: T PL: 2 RS: 235 RL: 10 RWTS: 0 EL: 10
CT	SROc	8630	8630	=		.	Note=medium
CT	H454	8636	8636	=		.	Note=Smoking gun  Edit: G PL: 1 RS: 250 RL: 1 RWTS: 0 EL: 1
CT	SROc	8636	8636	=		.	Note=medium
CT	SROc	8639	8639	=		.	Note=high
CT	SROc	8640	8640	=		.	Note=high
CT	H454	8642	8642	=		.	Note=No edit. PL: 2 RS: 250 RL: 0 RWTS: 0 EL: 0
CT	H454	8646	8646	=		.	Note=Funny histogram No edit. PL: 1 RS: 245 RL: 1 RWTS: 0 EL: 1
CT	H454	8649	8649	=		.	Note=No edit. PL: 2 RS: 250 RL: 0 RWTS: 0 EL: 0
CT	H454	8653	8653	=		.	Note=Smoking gun  Edit: T PL: 1 RS: 252 RL: 1 RWTS: 0 EL: 1
CT	H454	8657	8657	=		.	Note=Smoking gun  Edit: T PL: 1 RS: 253 RL: 1 RWTS: 0 EL: 1
CT	H454	8668	8668	=		.	Note=No edit. PL: 1 RS: 253 RL: 0 RWTS: 0 EL: 0
CT	H454	8672	8672	=		.	Note=No edit. PL: 2 RS: 262 RL: 0 RWTS: 0 EL: 0
CT	H454	8676	8676	=		.	Note=Smoking gun  Edit: T PL: 3 RS: 263 RL: 1 RWTS: 0 EL: 1
CT	H454	8683	8683	=		.	Note=Smoking gun  Edit: T PL: 3 RS: 258 RL: 2 RWTS: 0 EL: 2
CT	SROc	8685	8685	=		.	Note=high
CT	H454	8697	8697	=		.	Note=No edit. PL: 2 RS: 264 RL: 0 RWTS: 0 EL: 0
CT	H454	8700	8700	=		.	Note=Smoking gun  Edit: A PL: 2 RS: 303 RL: 1 RWTS: 0 EL: 1
CT	H454	8708	8708	=		.	Note=Smoking gun  Edit: T PL: 0 RS: 357 RL: 2 RWTS: 0 EL: 2
CT	H454	8711	8711	=		.	Note=No edit. PL: 1 RS: 358 RL: 0 RWTS: 0 EL: 0
CT	H454	8714	8714	=		.	Note=Smoking gun  Edit: G PL: 0 RS: 357 RL: 2 RWTS: 0 EL: 2
CT	H454	8716	8716	=		.	Note=No edit. PL: 3 RS: 358 RL: 0 RWTS: 0 EL: 0
CT	H454	8719	8719	=		.	Note=No edit. PL: 2 RS: 357 RL: 0 RWTS: 0 EL: 0
CT	H454	8724	8724	=		.	Note=Smoking gun  Edit: T PL: 1 RS: 358 RL: 1 RWTS: 0 EL: 1
CT	H454	8728	8728	=		.	Note=No edit. PL: 2 RS: 195 RL: 0 RWTS: 0 EL: 0
CT	H454	8731	8731	=		.	Note=Funny histogram No edit. PL: 0 RS: 222 RL: 194 RWTS: 0 EL: 194
CT	H454	8734	8734	=		.	Note=Funny histogram No edit. PL: 0 RS: 220 RL: 195 RWTS: 0 EL: 195
CT	SROc	8734	8734	=		.	Note=medium
CT	H454	8737	8737	=		.	Note=No edit. PL: 1 RS: 413 RL: 0 RWTS: 0 EL: 0
CT	H454	8738	8738	=		.	Note=Smoking gun  Edit: T PL: 4 RS: 349 RL: 65 RWTS: 0 EL: 65
CT	SROc	8741	8741	=		.	Note=high
CT	H454	8752	8752	=		.	Note=Smoking gun  Edit: C PL: 1 RS: 466 RL: 1 RWTS: 0 EL: 1
CT	H454	8758	8758	=		.	Note=No edit. PL: 1 RS: 528 RL: 0 RWTS: 0 EL: 0
CT	H454	8762	8762	=		.	Note=Smoking gun  Edit: T PL: 3 RS: 474 RL: 6 RWTS: 0 EL: 6
CT	H454	8769	8769	=		.	Note=Smoking gun  Edit: G PL: 0 RS: 467 RL: 1 RWTS: 0 EL: 1
CT	H454	8774	8774	=		.	Note=Smoking gun  Edit: A PL: 3 RS: 459 RL: 1 RWTS: 0 EL: 1
CT	SROc	8775	8775	=		.	Note=high
CT	H454	8780	8780	=		.	Note=Smoking gun  Edit: T PL: 6 RS: 235 RL: 1 RWTS: 0 EL: 1
CT	SROc	8781	8781	=		.	Note=high
CT	H454	8791	8791	=		.	Note=Funny histogram No edit. PL: 3 RS: 425 RL: 2 RWTS: 0 EL: 2
CT	H454	8794	8794	=		.	Note=Smoking gun  Edit: A PL: 1 RS: 427 RL: 1 RWTS: 0 EL: 1
CT	H454	8798	8798	=		.	Note=No edit. PL: 1 RS: 427 RL: 0 RWTS: 0 EL: 0
CT	H454	8801	8801	=		.	Note=Smoking gun  Edit: T PL: 3 RS: 411 RL: 15 RWTS: 0 EL: 15
CT	H454	8807	8807	=		.	Note=Smoking gun  Edit: T PL: 0 RS: 426 RL: 1 RWTS: 0 EL: 1
CT	SROc	8809	8809	=		.	Note=high
CT	H454	8811	8811	=		.	Note=Smoking gun  Edit: T PL: 0 RS: 424 RL: 3 RWTS: 0 EL: 3
CT	H454	8818	8818	=		.	Note=Smoking gun  Edit: G PL: 3 RS: 423 RL: 2 RWTS: 0 EL: 2
CT	SROc	8824	8824	=		.	Note=high
CT	H454	8826	8826	=		.	Note=Smoking gun  Edit: C PL: 2 RS: 416 RL: 1 RWTS: 0 EL: 1
CT	SROc	8829	8829	=		.	Note=medium
CT	H454	8837	8837	=		.	Note=No edit. PL: 1 RS: 422 RL: 0 RWTS: 0 EL: 0
CT	H454	8843	8843	=		.	Note=Funny histogram No edit. PL: 3 RS: 396 RL: 2 RWTS: 0 EL: 2
CT	H454	8844	8844	=		.	Note=Funny histogram No edit. PL: 3 RS: 396 RL: 2 RWTS: 0 EL: 2
CT	H454	8845	8845	=		.	Note=Funny histogram No edit. PL: 3 RS: 396 RL: 2 RWTS: 0 EL: 2
CT	H454	8846	8846	=		.	Note=Funny histogram No edit. PL: 3 RS: 396 RL: 2 RWTS: 0 EL: 2
CT	H454	8852	8852	=		.	Note=Smoking gun  Edit: T PL: 0 RS: 419 RL: 1 RWTS: 0 EL: 1
CT	H454	8854	8854	=		.	Note=Smoking gun  Edit: T PL: 1 RS: 418 RL: 1 RWTS: 0 EL: 1
CT	SROc	8855	8855	=		.	Note=high
CT	H454	8860	8860	=		.	Note=No edit. PL: 2 RS: 397 RL: 0 RWTS: 0 EL: 0
CT	H454	8861	8861	=		.	Note=Smoking gun  Edit: C PL: 1 RS: 398 RL: 1 RWTS: 0 EL: 1
CT	H454	8867	8867	=		.	Note=No edit. PL: 5 RS: 244 RL: 0 RWTS: 0 EL: 0
CT	H454	8871	8871	=		.	Note=No edit. PL: 5 RS: 244 RL: 0 RWTS: 0 EL: 0
CT	H454	8872	8872	=		.	Note=Smoking gun  Edit: G PL: 1 RS: 342 RL: 2 RWTS: 0 EL: 2
CT	H454	8880	8880	=		.	Note=Smoking gun  Edit: G PL: 0 RS: 364 RL: 1 RWTS: 0 EL: 1
CT	H454	8882	8882	=		.	Note=No edit. PL: 2 RS: 363 RL: 0 RWTS: 0 EL: 0
CT	H454	8885	8885	=		.	Note=No edit. PL: 1 RS: 362 RL: 0 RWTS: 0 EL: 0
CT	H454	8886	8886	=		.	Note=Funny histogram No edit. PL: 1 RS: 362 RL: 2 RWTS: 0 EL: 2
CT	H454	8889	8889	=		.	Note=No edit. PL: 1 RS: 352 RL: 0 RWTS: 0 EL: 0
CT	SROc	8890	8890	=		.	Note=high
CT	H454	8898	8898	=		.	Note=No edit. PL: 3 RS: 228 RL: 0 RWTS: 0 EL: 0
CT	H454	8902	8902	=		.	Note=Smoking gun  Edit: T PL: 3 RS: 221 RL: 7 RWTS: 0 EL: 7
CT	H454	8911	8911	=		.	Note=Smoking gun  Edit: A PL: 5 RS: 201 RL: 10 RWTS: 0 EL: 10
CT	H454	8919	8919	=		.	Note=No edit. PL: 2 RS: 221 RL: 0 RWTS: 0 EL: 0
CT	H454	8920	8920	=		.	Note=Smoking gun  Edit: A PL: 5 RS: 174 RL: 4 RWTS: 0 EL: 4
CT	H454	8933	8933	=		.	Note=Smoking gun  Edit: A PL: 3 RS: 167 RL: 13 RWTS: 0 EL: 13
CT	H454	8941	8941	=		.	Note=Smoking gun  Edit: T PL: 2 RS: 174 RL: 8 RWTS: 0 EL: 8
CT	H454	8947	8947	=		.	Note=Smoking gun  Edit: A PL: 0 RS: 183 RL: 1 RWTS: 0 EL: 1
CT	SROc	8949	8949	=		.	Note=high
CT	H454	8953	8953	=		.	Note=No edit. PL: 3 RS: 180 RL: 0 RWTS: 0 EL: 0
CT	H454	8958	8958	=		.	Note=No edit. PL: 1 RS: 182 RL: 0 RWTS: 0 EL: 0
CT	H454	8959	8959	=		.	Note=Smoking gun  Edit: T PL: 3 RS: 178 RL: 5 RWTS: 0 EL: 5
CT	SROc	8968	8968	=		.	Note=high
CT	H454	8969	8969	=		.	Note=Funny histogram No edit. PL: 1 RS: 162 RL: 2 RWTS: 0 EL: 2
CT	SROc	8978	8978	=		.	Note=high
CT	H454	8981	8981	=		.	Note=Smoking gun  Edit: G PL: 0 RS: 184 RL: 1 RWTS: 0 EL: 1
CT	H454	8985	8985	=		.	Note=No edit. PL: 2 RS: 182 RL: 0 RWTS: 0 EL: 0
CT	H454	8986	8986	=		.	Note=No edit. PL: 2 RS: 182 RL: 0 RWTS: 0 EL: 0
CT	H454	8987	8987	=		.	Note=Smoking gun  Edit: C PL: 0 RS: 193 RL: 1 RWTS: 0 EL: 1
CT	H454	8993	8993	=		.	Note=Smoking gun  Edit: T PL: 1 RS: 192 RL: 2 RWTS: 0 EL: 2
CT	SROc	9003	9003	=		.	Note=high
CT	H454	9011	9011	=		.	Note=Smoking gun  Edit: A PL: 2 RS: 206 RL: 1 RWTS: 0 EL: 1
CT	H454	9016	9016	=		.	Note=No edit. PL: 2 RS: 205 RL: 0 RWTS: 0 EL: 0
CT	H454	9017	9017	=		.	Note=Smoking gun  Edit: A PL: 3 RS: 185 RL: 21 RWTS: 0 EL: 21
CT	H454	9025	9025	=		.	Note=No edit. PL: 3 RS: 203 RL: 0 RWTS: 0 EL: 0
CT	H454	9030	9030	=		.	Note=No edit. PL: 5 RS: 161 RL: 34 RWTS: 0 EL: 34
CT	H454	9031	9031	=		.	Note=No edit. PL: 5 RS: 162 RL: 34 RWTS: 0 EL: 34
CT	SROc	9031	9031	=		.	Note=high
CT	H454	9042	9042	=		.	Note=Smoking gun  Edit: A PL: 3 RS: 165 RL: 1 RWTS: 0 EL: 1
CT	SROc	9044	9044	=		.	Note=high
CT	H454	9050	9050	=		.	Note=Smoking gun  Edit: A PL: 1 RS: 159 RL: 2 RWTS: 0 EL: 2
CT	H454	9057	9057	=		.	Note=Smoking gun  Edit: T PL: 1 RS: 160 RL: 1 RWTS: 0 EL: 1
CT	SROc	9068	9068	=		.	Note=high
CT	H454	9073	9073	=		.	Note=Smoking gun  Edit: T PL: 1 RS: 107 RL: 1 RWTS: 0 EL: 1
CT	SROc	9077	9077	=		.	Note=high
CT	H454	9080	9080	=		.	Note=Smoking gun  Edit: A PL: 4 RS: 110 RL: 1 RWTS: 0 EL: 1
CT	H454	9091	9091	=		.	Note=Smoking gun  Edit: T PL: 1 RS: 142 RL: 6 RWTS: 0 EL: 6
CT	H454	9095	9095	=		.	Note=Smoking gun  Edit: T PL: 3 RS: 144 RL: 4 RWTS: 0 EL: 4
CT	H454	9101	9101	=		.	Note=Smoking gun  Edit: T PL: 1 RS: 147 RL: 1 RWTS: 0 EL: 1
CT	SROc	9105	9105	=		.	Note=high
CT	H454	9108	9108	=		.	Note=Smoking gun  Edit: A PL: 3 RS: 125 RL: 2 RWTS: 0 EL: 2
CT	H454	9117	9117	=		.	Note=Smoking gun  Edit: T PL: 1 RS: 126 RL: 1 RWTS: 0 EL: 1
CT	SROc	9120	9120	=		.	Note=high
CT	H454	9129	9129	=		.	Note=No edit. PL: 2 RS: 135 RL: 0 RWTS: 0 EL: 0
CT	H454	9141	9141	=		.	Note=Smoking gun  Edit: C PL: 0 RS: 135 RL: 1 RWTS: 0 EL: 1
CT	H454	9143	9143	=		.	Note=No edit. PL: 1 RS: 135 RL: 0 RWTS: 0 EL: 0
CT	H454	9144	9144	=		.	Note=Smoking gun  Edit: C PL: 2 RS: 135 RL: 1 RWTS: 0 EL: 1
CT	SROc	9146	9146	=		.	Note=medium
CT	H454	9153	9153	=		.	Note=Smoking gun  Edit: G PL: 1 RS: 191 RL: 1 RWTS: 0 EL: 1
CT	H454	9158	9158	=		.	Note=No edit. PL: 2 RS: 164 RL: 0 RWTS: 0 EL: 0
CT	H454	9165	9165	=		.	Note=Smoking gun  Edit: C PL: 0 RS: 188 RL: 1 RWTS: 0 EL: 1
CT	H454	9172	9172	=		.	Note=Smoking gun  Edit: T PL: 1 RS: 187 RL: 1 RWTS: 0 EL: 1
CT	H454	9178	9178	=		.	Note=Smoking gun  Edit: T PL: 2 RS: 186 RL: 2 RWTS: 0 EL: 2
CT	H454	9184	9184	=		.	Note=Smoking gun  Edit: G PL: 1 RS: 186 RL: 1 RWTS: 0 EL: 1
CT	H454	9188	9188	=		.	Note=No edit. PL: 1 RS: 214 RL: 0 RWTS: 0 EL: 0
CT	H454	9190	9190	=		.	Note=No edit. PL: 2 RS: 244 RL: 0 RWTS: 0 EL: 0
CT	H454	9196	9196	=		.	Note=Funny histogram No edit. PL: 6 RS: 184 RL: 9 RWTS: 0 EL: 9
CT	H454	9197	9197	=		.	Note=Funny histogram No edit. PL: 6 RS: 184 RL: 9 RWTS: 0 EL: 9
CT	H454	9198	9198	=		.	Note=Funny histogram No edit. PL: 6 RS: 184 RL: 9 RWTS: 0 EL: 9
CT	H454	9199	9199	=		.	Note=Funny histogram No edit. PL: 6 RS: 186 RL: 9 RWTS: 0 EL: 9
CT	H454	9207	9207	=		.	Note=Smoking gun  Edit: C PL: 1 RS: 241 RL: 1 RWTS: 0 EL: 1
CT	H454	9211	9211	=		.	Note=No edit. PL: 1 RS: 241 RL: 0 RWTS: 0 EL: 0
CT	H454	9217	9217	=		.	Note=No edit. PL: 1 RS: 240 RL: 0 RWTS: 0 EL: 0
CT	H454	9223	9223	=		.	Note=No edit. PL: 2 RS: 237 RL: 0 RWTS: 0 EL: 0
CT	H454	9226	9226	=		.	Note=Smoking gun  Edit: T PL: 1 RS: 237 RL: 1 RWTS: 0 EL: 1
CT	H454	9230	9230	=		.	Note=Smoking gun  Edit: A PL: 1 RS: 235 RL: 1 RWTS: 0 EL: 1
CT	H454	9234	9234	=		.	Note=Smoking gun  Edit: A PL: 4 RS: 216 RL: 7 RWTS: 0 EL: 7
CT	H454	9244	9244	=		.	Note=No edit. PL: 2 RS: 218 RL: 0 RWTS: 0 EL: 0
CT	H454	9247	9247	=		.	Note=Smoking gun  Edit: G PL: 2 RS: 216 RL: 2 RWTS: 0 EL: 2
CT	H454	9252	9252	=		.	Note=Smoking gun  Edit: C PL: 1 RS: 211 RL: 2 RWTS: 0 EL: 2
CT	H454	9257	9257	=		.	Note=No edit. PL: 2 RS: 196 RL: 0 RWTS: 0 EL: 0
CT	SROc	9257	9257	=		.	Note=high
CT	H454	9258	9258	=		.	Note=No edit. PL: 2 RS: 198 RL: 0 RWTS: 0 EL: 0
CT	H454	9264	9264	=		.	Note=Smoking gun  Edit: A PL: 1 RS: 200 RL: 1 RWTS: 0 EL: 1
CT	H454	9269	9269	=		.	Note=No edit. PL: 1 RS: 197 RL: 0 RWTS: 0 EL: 0
CT	SROc	9269	9269	=		.	Note=high
CT	H454	9272	9272	=		.	Note=No edit. PL: 3 RS: 159 RL: 0 RWTS: 0 EL: 0
CT	SROc	9272	9272	=		.	Note=medium
CT	H454	9277	9277	=		.	Note=No edit. PL: 1 RS: 136 RL: 0 RWTS: 0 EL: 0
CT	H454	9278	9278	=		.	Note=No edit. PL: 2 RS: 91 RL: 0 RWTS: 0 EL: 0
CT	SROc	9278	9278	=		.	Note=high
CT	H454	9280	9280	=		.	Note=Smoking gun  Edit: C PL: 1 RS: 87 RL: 4 RWTS: 0 EL: 4
CT	H454	9287	9287	=		.	Note=No edit. PL: 1 RS: 94 RL: 0 RWTS: 0 EL: 0
CT	H454	9288	9288	=		.	Note=No edit. PL: 2 RS: 93 RL: 0 RWTS: 0 EL: 0
CT	H454	9291	9291	=		.	Note=Smoking gun  Edit: T PL: 1 RS: 93 RL: 2 RWTS: 0 EL: 2
CT	H454	9298	9298	=		.	Note=No edit. PL: 1 RS: 92 RL: 0 RWTS: 0 EL: 0
CT	H454	9301	9301	=		.	Note=No edit. PL: 1 RS: 90 RL: 0 RWTS: 0 EL: 0
CT	H454	9302	9302	=		.	Note=No edit. PL: 1 RS: 91 RL: 0 RWTS: 0 EL: 0
CT	H454	9303	9303	=		.	Note=Smoking gun  Edit: A PL: 0 RS: 90 RL: 1 RWTS: 0 EL: 1
CT	SROc	9304	9304	=		.	Note=high
CT	H454	9307	9307	=		.	Note=No edit. PL: 1 RS: 88 RL: 0 RWTS: 0 EL: 0
CT	H454	9310	9310	=		.	Note=Smoking gun  Edit: T PL: 2 RS: 86 RL: 3 RWTS: 0 EL: 3
CT	H454	9317	9317	=		.	Note=Smoking gun  Edit: T PL: 0 RS: 85 RL: 2 RWTS: 0 EL: 2
CT	SROc	9319	9319	=		.	Note=medium
CT	H454	9322	9322	=		.	Note=Smoking gun  Edit: T PL: 0 RS: 58 RL: 1 RWTS: 0 EL: 1
CT	H454	9328	9328	=		.	Note=Smoking gun  Edit: T PL: 0 RS: 52 RL: 1 RWTS: 0 EL: 1
CT	H454	9332	9332	=		.	Note=Smoking gun  Edit: T PL: 1 RS: 42 RL: 8 RWTS: 0 EL: 8
CT	H454	9338	9338	=		.	Note=No edit. PL: 4 RS: 38 RL: 0 RWTS: 0 EL: 0
CT	SROc	9338	9338	=		.	Note=high
CT	H454	9341	9341	=		.	Note=Smoking gun  Edit: T PL: 1 RS: 43 RL: 4 RWTS: 0 EL: 4
CT	H454	9345	9345	=		.	Note=No edit. PL: 2 RS: 47 RL: 0 RWTS: 0 EL: 0
CT	SROc	9345	9345	=		.	Note=medium
CT	H454	9349	9349	=		.	Note=Smoking gun  Edit: C PL: 2 RS: 44 RL: 1 RWTS: 0 EL: 1
CT	H454	9354	9354	=		.	Note=No edit. PL: 4 RS: 56 RL: 0 RWTS: 0 EL: 0
CT	H454	9359	9359	=		.	Note=Smoking gun  Edit: T PL: 1 RS: 58 RL: 1 RWTS: 0 EL: 1
CT	SROc	9366	9366	=		.	Note=medium
CT	H454	9368	9368	=		.	Note=Smoking gun  Edit: T PL: 0 RS: 52 RL: 1 RWTS: 0 EL: 1
CT	H454	9376	9376	=		.	Note=Smoking gun  Edit: C PL: 0 RS: 51 RL: 2 RWTS: 0 EL: 2
CT	H454	9387	9387	=		.	Note=No edit. PL: 2 RS: 129 RL: 0 RWTS: 0 EL: 0
CT	H454	9391	9391	=		.	Note=Smoking gun  Edit: T PL: 0 RS: 129 RL: 1 RWTS: 0 EL: 1
CT	H454	9397	9397	=		.	Note=No edit. PL: 2 RS: 121 RL: 0 RWTS: 0 EL: 0
CT	H454	9398	9398	=		.	Note=Smoking gun  Edit: C PL: 1 RS: 133 RL: 1 RWTS: 0 EL: 1
CT	H454	9406	9406	=		.	Note=Smoking gun  Edit: T PL: 0 RS: 159 RL: 1 RWTS: 0 EL: 1
CT	H454	9410	9410	=		.	Note=Smoking gun  Edit: C PL: 3 RS: 138 RL: 2 RWTS: 0 EL: 2
CT	H454	9421	9421	=		.	Note=Smoking gun  Edit: A PL: 2 RS: 138 RL: 1 RWTS: 0 EL: 1
CT	H454	9427	9427	=		.	Note=Smoking gun  Edit: A PL: 3 RS: 138 RL: 1 RWTS: 0 EL: 1
CT	SROc	9427	9427	=		.	Note=high
CT	H454	9440	9440	=		.	Note=Smoking gun  Edit: A PL: 2 RS: 135 RL: 1 RWTS: 0 EL: 1
CT	H454	9446	9446	=		.	Note=Smoking gun  Edit: T PL: 4 RS: 121 RL: 1 RWTS: 0 EL: 1
CT	H454	9461	9461	=		.	Note=Smoking gun  Edit: G PL: 1 RS: 157 RL: 1 RWTS: 0 EL: 1
CT	H454	9469	9469	=		.	Note=No edit. PL: 2 RS: 156 RL: 0 RWTS: 0 EL: 0
CT	H454	9473	9473	=		.	Note=No edit. PL: 1 RS: 157 RL: 0 RWTS: 0 EL: 0
CT	SROc	9473	9473	=		.	Note=high
CT	SROc	9482	9482	=		.	Note=high
CT	H454	9486	9486	=		.	Note=Smoking gun  Edit: T PL: 4 RS: 207 RL: 6 RWTS: 0 EL: 6
CT	H454	9496	9496	=		.	Note=Smoking gun  Edit: T PL: 2 RS: 225 RL: 1 RWTS: 0 EL: 1
CT	H454	9502	9502	=		.	Note=No edit. PL: 1 RS: 225 RL: 0 RWTS: 0 EL: 0
CT	SROc	9503	9503	=		.	Note=high
CT	H454	9507	9507	=		.	Note=No edit. PL: 2 RS: 223 RL: 0 RWTS: 0 EL: 0
CT	H454	9509	9509	=		.	Note=Smoking gun  Edit: C PL: 3 RS: 219 RL: 2 RWTS: 0 EL: 2
CT	H454	9518	9518	=		.	Note=Smoking gun  Edit: T PL: 1 RS: 179 RL: 1 RWTS: 0 EL: 1
CT	SROc	9524	9524	=		.	Note=high
CT	H454	9525	9525	=		.	Note=Smoking gun  Edit: G PL: 1 RS: 160 RL: 1 RWTS: 0 EL: 1
CT	SROc	9527	9527	=		.	Note=medium
CT	H454	9534	9534	=		.	Note=No edit. PL: 2 RS: 161 RL: 0 RWTS: 0 EL: 0
CT	H454	9545	9545	=		.	Note=Smoking gun  Edit: A PL: 3 RS: 180 RL: 3 RWTS: 0 EL: 3
CT	H454	9552	9552	=		.	Note=No edit. PL: 1 RS: 181 RL: 0 RWTS: 0 EL: 0
CT	H454	9556	9556	=		.	Note=Smoking gun  Edit: A PL: 3 RS: 177 RL: 3 RWTS: 0 EL: 3
CT	H454	9566	9566	=		.	Note=Smoking gun  Edit: A PL: 1 RS: 150 RL: 2 RWTS: 0 EL: 2
CT	SROc	9568	9568	=		.	Note=high
CT	H454	9572	9572	=		.	Note=Smoking gun  Edit: G PL: 2 RS: 150 RL: 1 RWTS: 0 EL: 1
CT	H454	9581	9581	=		.	Note=Smoking gun  Edit: T PL: 2 RS: 200 RL: 3 RWTS: 0 EL: 3
CT	H454	9586	9586	=		.	Note=No edit. PL: 1 RS: 168 RL: 0 RWTS: 0 EL: 0
CT	H454	9590	9590	=		.	Note=No edit. PL: 3 RS: 160 RL: 0 RWTS: 0 EL: 0
CT	H454	9594	9594	=		.	Note=No edit. PL: 2 RS: 177 RL: 0 RWTS: 0 EL: 0
CT	H454	9598	9598	=		.	Note=Smoking gun  Edit: T PL: 3 RS: 236 RL: 3 RWTS: 0 EL: 3
CT	H454	9606	9606	=		.	Note=No edit. PL: 1 RS: 240 RL: 0 RWTS: 0 EL: 0
CT	H454	9607	9607	=		.	Note=Smoking gun  Edit: A PL: 3 RS: 233 RL: 4 RWTS: 0 EL: 4
CT	H454	9620	9620	=		.	Note=Smoking gun  Edit: A PL: 1 RS: 240 RL: 1 RWTS: 0 EL: 1
CT	SROc	9622	9622	=		.	Note=high
CT	H454	9630	9630	=		.	Note=Smoking gun  Edit: A PL: 1 RS: 239 RL: 2 RWTS: 0 EL: 2
CT	H454	9638	9638	=		.	Note=Smoking gun  Edit: A PL: 1 RS: 217 RL: 1 RWTS: 0 EL: 1
CT	H454	9643	9643	=		.	Note=Smoking gun  Edit: A PL: 2 RS: 208 RL: 1 RWTS: 0 EL: 1
CT	H454	9648	9648	=		.	Note=No edit. PL: 2 RS: 206 RL: 0 RWTS: 0 EL: 0
CT	H454	9649	9649	=		.	Note=No edit. PL: 1 RS: 216 RL: 0 RWTS: 0 EL: 0
CT	SROc	9650	9650	=		.	Note=high
CT	H454	9654	9654	=		.	Note=Smoking gun  Edit: G PL: 2 RS: 215 RL: 1 RWTS: 0 EL: 1
CT	H454	9665	9665	=		.	Note=No edit. PL: 1 RS: 188 RL: 0 RWTS: 0 EL: 0
CT	H454	9670	9670	=		.	Note=Smoking gun  Edit: T PL: 2 RS: 173 RL: 1 RWTS: 0 EL: 1
CT	H454	9677	9677	=		.	Note=Smoking gun  Edit: C PL: 1 RS: 172 RL: 1 RWTS: 0 EL: 1
CT	H454	9682	9682	=		.	Note=Smoking gun  Edit: T PL: 0 RS: 170 RL: 2 RWTS: 0 EL: 2
CT	H454	9685	9685	=		.	Note=Smoking gun  Edit: T PL: 1 RS: 167 RL: 2 RWTS: 0 EL: 2
CT	SROc	9689	9689	=		.	Note=high
CT	H454	9691	9691	=		.	Note=No edit. PL: 2 RS: 141 RL: 0 RWTS: 0 EL: 0
CT	SROc	9693	9693	=		.	Note=medium
CT	H454	9697	9697	=		.	Note=Smoking gun  Edit: T PL: 2 RS: 166 RL: 4 RWTS: 0 EL: 4
CT	SROc	9702	9702	=		.	Note=high
CT	H454	9705	9705	=		.	Note=No edit. PL: 1 RS: 206 RL: 0 RWTS: 0 EL: 0
CT	H454	9707	9707	=		.	Note=No edit. PL: 1 RS: 171 RL: 0 RWTS: 0 EL: 0
CT	H454	9710	9710	=		.	Note=Smoking gun  Edit: T PL: 1 RS: 168 RL: 3 RWTS: 0 EL: 3
CT	SROc	9710	9710	=		.	Note=high
CT	H454	9715	9715	=		.	Note=Smoking gun  Edit: T PL: 2 RS: 169 RL: 1 RWTS: 0 EL: 1
CT	H454	9721	9721	=		.	Note=Smoking gun  Edit: T PL: 0 RS: 168 RL: 2 RWTS: 0 EL: 2
CT	H454	9726	9726	=		.	Note=No edit. PL: 1 RS: 167 RL: 0 RWTS: 0 EL: 0
CT	H454	9727	9727	=		.	Note=No edit. PL: 1 RS: 168 RL: 0 RWTS: 0 EL: 0
CT	H454	9734	9734	=		.	Note=Smoking gun  Edit: T PL: 0 RS: 168 RL: 1 RWTS: 0 EL: 1
CT	H454	9739	9739	=		.	Note=Smoking gun  Edit: C PL: 0 RS: 167 RL: 1 RWTS: 0 EL: 1
CT	H454	9741	9741	=		.	Note=No edit. PL: 3 RS: 166 RL: 0 RWTS: 0 EL: 0
CT	H454	9746	9746	=		.	Note=No edit. PL: 2 RS: 164 RL: 0 RWTS: 0 EL: 0
CT	H454	9747	9747	=		.	Note=Smoking gun  Edit: G PL: 0 RS: 165 RL: 1 RWTS: 0 EL: 1
CT	H454	9752	9752	=		.	Note=No edit. PL: 1 RS: 169 RL: 0 RWTS: 0 EL: 0
CT	H454	9755	9755	=		.	Note=No edit. PL: 3 RS: 207 RL: 0 RWTS: 0 EL: 0
CT	H454	9763	9763	=		.	Note=No edit. PL: 2 RS: 170 RL: 0 RWTS: 0 EL: 0
CT	H454	9766	9766	=		.	Note=Smoking gun  Edit: T PL: 3 RS: 206 RL: 1 RWTS: 0 EL: 1
CT	H454	9774	9774	=		.	Note=No edit. PL: 1 RS: 245 RL: 0 RWTS: 0 EL: 0
CT	H454	9775	9775	=		.	Note=Smoking gun  Edit: A PL: 0 RS: 244 RL: 2 RWTS: 0 EL: 2
CT	H454	9781	9781	=		.	Note=No edit. PL: 2 RS: 244 RL: 0 RWTS: 0 EL: 0
CT	H454	9783	9783	=		.	Note=Smoking gun  Edit: C PL: 1 RS: 241 RL: 1 RWTS: 0 EL: 1
CT	H454	9787	9787	=		.	Note=Smoking gun  Edit: G PL: 1 RS: 243 RL: 1 RWTS: 0 EL: 1
CT	H454	9794	9794	=		.	Note=Smoking gun  Edit: T PL: 2 RS: 206 RL: 5 RWTS: 0 EL: 5
CT	H454	9804	9804	=		.	Note=No edit. PL: 2 RS: 311 RL: 0 RWTS: 0 EL: 0
CT	H454	9808	9808	=		.	Note=Smoking gun  Edit: T PL: 0 RS: 310 RL: 2 RWTS: 0 EL: 2
CT	H454	9812	9812	=		.	Note=No edit. PL: 3 RS: 307 RL: 0 RWTS: 0 EL: 0
CT	H454	9815	9815	=		.	Note=Smoking gun  Edit: T PL: 0 RS: 321 RL: 1 RWTS: 0 EL: 1
CT	H454	9818	9818	=		.	Note=Smoking gun  Edit: C PL: 3 RS: 304 RL: 16 RWTS: 0 EL: 16
CT	H454	9827	9827	=		.	Note=No edit. PL: 1 RS: 318 RL: 0 RWTS: 0 EL: 0
CT	H454	9828	9828	=		.	Note=Smoking gun  Edit: G PL: 2 RS: 313 RL: 2 RWTS: 0 EL: 2
CT	H454	9835	9835	=		.	Note=No edit. PL: 1 RS: 322 RL: 0 RWTS: 0 EL: 0
CT	H454	9836	9836	=		.	Note=Smoking gun  Edit: G PL: 0 RS: 362 RL: 1 RWTS: 0 EL: 1
CT	SROc	9840	9840	=		.	Note=high
CT	H454	9847	9847	=		.	Note=No edit. PL: 3 RS: 358 RL: 0 RWTS: 0 EL: 0
CT	H454	9848	9848	=		.	Note=Smoking gun  Edit: G PL: 1 RS: 358 RL: 1 RWTS: 0 EL: 1
CT	H454	9853	9853	=		.	Note=Smoking gun  Edit: A PL: 5 RS: 331 RL: 23 RWTS: 0 EL: 23
CT	H454	9861	9861	=		.	Note=Smoking gun  Edit: A PL: 1 RS: 320 RL: 1 RWTS: 0 EL: 1
CT	H454	9868	9868	=		.	Note=Funny histogram No edit. PL: 2 RS: 271 RL: 3 RWTS: 0 EL: 3
CT	H454	9869	9869	=		.	Note=Smoking gun  Edit: A PL: 0 RS: 303 RL: 1 RWTS: 0 EL: 1
CT	H454	9873	9873	=		.	Note=Funny histogram No edit. PL: 2 RS: 267 RL: 4 RWTS: 0 EL: 4
CT	H454	9874	9874	=		.	Note=Funny histogram No edit. PL: 2 RS: 267 RL: 4 RWTS: 0 EL: 4
CT	H454	9875	9875	=		.	Note=Funny histogram No edit. PL: 2 RS: 267 RL: 4 RWTS: 0 EL: 4
CT	H454	9878	9878	=		.	Note=Funny histogram No edit. PL: 1 RS: 391 RL: 1 RWTS: 0 EL: 1
CT	H454	9879	9879	=		.	Note=No edit. PL: 1 RS: 393 RL: 0 RWTS: 0 EL: 0
CT	SROc	9881	9881	=		.	Note=high
CT	H454	9885	9885	=		.	Note=Smoking gun  Edit: T PL: 2 RS: 386 RL: 1 RWTS: 0 EL: 1
CT	H454	9892	9892	=		.	Note=Smoking gun  Edit: A PL: 1 RS: 387 RL: 4 RWTS: 0 EL: 4
CT	H454	9897	9897	=		.	Note=Smoking gun  Edit: C PL: 1 RS: 397 RL: 1 RWTS: 0 EL: 1
CT	H454	9903	9903	=		.	Note=Smoking gun  Edit: T PL: 1 RS: 396 RL: 1 RWTS: 0 EL: 1
CT	H454	9908	9908	=		.	Note=Smoking gun  Edit: G PL: 1 RS: 396 RL: 1 RWTS: 0 EL: 1
CT	H454	9913	9913	=		.	Note=Smoking gun  Edit: A PL: 4 RS: 289 RL: 21 RWTS: 0 EL: 21
CT	H454	9921	9921	=		.	Note=Smoking gun  Edit: C PL: 4 RS: 294 RL: 3 RWTS: 0 EL: 3
CT	H454	9931	9931	=		.	Note=No edit. PL: 1 RS: 305 RL: 0 RWTS: 0 EL: 0
CT	H454	9932	9932	=		.	Note=No edit. PL: 1 RS: 304 RL: 0 RWTS: 0 EL: 0
CT	H454	9934	9934	=		.	Note=Smoking gun  Edit: C PL: 0 RS: 305 RL: 1 RWTS: 0 EL: 1
CT	H454	9942	9942	=		.	Note=Smoking gun  Edit: C PL: 2 RS: 302 RL: 3 RWTS: 0 EL: 3
CT	SROc	9946	9946	=		.	Note=high
CT	H454	9949	9949	=		.	Note=No edit. PL: 1 RS: 304 RL: 0 RWTS: 0 EL: 0
CT	H454	9952	9952	=		.	Note=Smoking gun  Edit: T PL: 2 RS: 297 RL: 7 RWTS: 0 EL: 7
CT	SROc	9953	9953	=		.	Note=high
CT	H454	9957	9957	=		.	Note=Smoking gun  Edit: C PL: 0 RS: 304 RL: 1 RWTS: 0 EL: 1
CT	H454	9959	9959	=		.	Note=No edit. PL: 2 RS: 299 RL: 0 RWTS: 0 EL: 0
CT	H454	9963	9963	=		.	Note=Smoking gun  Edit: C PL: 1 RS: 248 RL: 1 RWTS: 0 EL: 1
CT	SROc	9967	9967	=		.	Note=high
CT	H454	9974	9974	=		.	Note=No edit. PL: 2 RS: 208 RL: 0 RWTS: 0 EL: 0
CT	H454	9976	9976	=		.	Note=Smoking gun  Edit: C PL: 1 RS: 206 RL: 2 RWTS: 0 EL: 2
CT	H454	9981	9981	=		.	Note=No edit. PL: 1 RS: 168 RL: 0 RWTS: 0 EL: 0
CT	H454	9989	9989	=		.	Note=No edit. PL: 1 RS: 142 RL: 0 RWTS: 0 EL: 0
CT	H454	9994	9994	=		.	Note=No edit. PL: 1 RS: 47 RL: 0 RWTS: 0 EL: 0
CT	H454	9997	9997	=		.	Note=No edit. PL: 3 RS: 46 RL: 0 RWTS: 0 EL: 0
CT	H454	10001	10001	=		.	Note=Funny histogram No edit. PL: 2 RS: 46 RL: 1 RWTS: 0 EL: 1
CT	H454	10006	10006	=		.	Note=Smoking gun  Edit: C PL: 1 RS: 70 RL: 2 RWTS: 0 EL: 2
CT	H454	10012	10012	=		.	Note=No edit. PL: 3 RS: 43 RL: 0 RWTS: 0 EL: 0
CT	H454	10014	10014	=		.	Note=Smoking gun  Edit: C PL: 0 RS: 44 RL: 1 RWTS: 0 EL: 1
CT	H454	10017	10017	=		.	Note=No edit. PL: 2 RS: 44 RL: 0 RWTS: 0 EL: 0
CT	SROc	10019	10019	=		.	Note=medium
CT	H454	10024	10024	=		.	Note=No edit. PL: 1 RS: 43 RL: 0 RWTS: 0 EL: 0
CT	SROc	10025	10025	=		.	Note=high
CT	H454	10029	10029	=		.	Note=No edit. PL: 2 RS: 42 RL: 0 RWTS: 0 EL: 0
CT	H454	10043	10043	=		.	Note=Smoking gun  Edit: C PL: 0 RS: 97 RL: 1 RWTS: 0 EL: 1
CT	H454	10045	10045	=		.	Note=No edit. PL: 3 RS: 95 RL: 0 RWTS: 0 EL: 0
CT	H454	10050	10050	=		.	Note=Smoking gun  Edit: G PL: 2 RS: 96 RL: 1 RWTS: 0 EL: 1
CT	H454	10056	10056	=		.	Note=Smoking gun  Edit: G PL: 0 RS: 97 RL: 1 RWTS: 0 EL: 1
CT	H454	10061	10061	=		.	Note=Smoking gun  Edit: C PL: 0 RS: 97 RL: 1 RWTS: 0 EL: 1
CT	H454	10064	10064	=		.	Note=No edit. PL: 1 RS: 97 RL: 0 RWTS: 0 EL: 0
CT	H454	10065	10065	=		.	Note=Smoking gun  Edit: G PL: 2 RS: 97 RL: 1 RWTS: 0 EL: 1
CT	H454	10072	10072	=		.	Note=Smoking gun  Edit: G PL: 1 RS: 118 RL: 1 RWTS: 0 EL: 1
CT	SROc	10079	10079	=		.	Note=high
CT	H454	10082	10082	=		.	Note=No edit. PL: 2 RS: 118 RL: 0 RWTS: 0 EL: 0
CT	H454	10086	10086	=		.	Note=Smoking gun  Edit: C PL: 2 RS: 102 RL: 3 RWTS: 0 EL: 3
CT	H454	10094	10094	=		.	Note=No edit. PL: 2 RS: 104 RL: 0 RWTS: 0 EL: 0
CT	H454	10100	10100	=		.	Note=Smoking gun  Edit: C PL: 1 RS: 104 RL: 1 RWTS: 0 EL: 1
CT	H454	10113	10113	=		.	Note=Smoking gun  Edit: A PL: 3 RS: 103 RL: 1 RWTS: 0 EL: 1
CT	H454	10121	10121	=		.	Note=No edit. PL: 3 RS: 120 RL: 0 RWTS: 0 EL: 0
CT	H454	10125	10125	=		.	Note=Smoking gun  Edit: T PL: 1 RS: 121 RL: 1 RWTS: 0 EL: 1
CT	H454	10129	10129	=		.	Note=No edit. PL: 1 RS: 120 RL: 0 RWTS: 0 EL: 0
CT	H454	10139	10139	=		.	Note=No edit. PL: 1 RS: 152 RL: 0 RWTS: 0 EL: 0
CT	SROc	10140	10140	=		.	Note=high
CT	H454	10146	10146	=		.	Note=No edit. PL: 2 RS: 135 RL: 0 RWTS: 0 EL: 0
CT	H454	10147	10147	=		.	Note=Smoking gun  Edit: A PL: 0 RS: 149 RL: 1 RWTS: 0 EL: 1
CT	SROc	10150	10150	=		.	Note=high
CT	H454	10152	10152	=		.	Note=Smoking gun  Edit: C PL: 0 RS: 95 RL: 1 RWTS: 0 EL: 1
CT	H454	10158	10158	=		.	Note=Smoking gun  Edit: G PL: 3 RS: 95 RL: 1 RWTS: 0 EL: 1
CT	H454	10167	10167	=		.	Note=Smoking gun  Edit: A PL: 3 RS: 206 RL: 6 RWTS: 0 EL: 6
CT	SROc	10173	10173	=		.	Note=high
CT	H454	10176	10176	=		.	Note=Smoking gun  Edit: T PL: 1 RS: 224 RL: 1 RWTS: 0 EL: 1
CT	H454	10184	10184	=		.	Note=Smoking gun  Edit: C PL: 1 RS: 269 RL: 1 RWTS: 0 EL: 1
CT	H454	10191	10191	=		.	Note=Smoking gun  Edit: G PL: 2 RS: 244 RL: 1 RWTS: 0 EL: 1
CT	H454	10197	10197	=		.	Note=No edit. PL: 2 RS: 275 RL: 0 RWTS: 0 EL: 0
CT	H454	10203	10203	=		.	Note=Funny histogram No edit. PL: 2 RS: 279 RL: 6 RWTS: 0 EL: 6
CT	H454	10208	10208	=		.	Note=No edit. PL: 2 RS: 342 RL: 0 RWTS: 0 EL: 0
CT	H454	10212	10212	=		.	Note=No edit. PL: 3 RS: 340 RL: 0 RWTS: 0 EL: 0
CT	H454	10213	10213	=		.	Note=No edit. PL: 1 RS: 343 RL: 0 RWTS: 0 EL: 0
CT	H454	10218	10218	=		.	Note=Funny histogram No edit. PL: 4 RS: 329 RL: 6 RWTS: 0 EL: 6
CT	SROc	10218	10218	=		.	Note=medium
CT	H454	10224	10224	=		.	Note=Smoking gun  Edit: G PL: 0 RS: 372 RL: 1 RWTS: 0 EL: 1
CT	H454	10226	10226	=		.	Note=No edit. PL: 4 RS: 299 RL: 73 RWTS: 0 EL: 73
CT	H454	10227	10227	=		.	Note=No edit. PL: 4 RS: 299 RL: 73 RWTS: 0 EL: 73
CT	H454	10233	10233	=		.	Note=Smoking gun  Edit: C PL: 3 RS: 359 RL: 6 RWTS: 0 EL: 6
CT	SROc	10240	10240	=		.	Note=medium
CT	H454	10244	10244	=		.	Note=Smoking gun  Edit: C PL: 0 RS: 419 RL: 6 RWTS: 0 EL: 6
CT	H454	10249	10249	=		.	Note=Smoking gun  Edit: C PL: 1 RS: 406 RL: 7 RWTS: 0 EL: 7
CT	H454	10257	10257	=		.	Note=No edit. PL: 2 RS: 519 RL: 0 RWTS: 0 EL: 0
CT	H454	10261	10261	=		.	Note=Funny histogram No edit. PL: 1 RS: 510 RL: 5 RWTS: 0 EL: 5
CT	H454	10262	10262	=		.	Note=Smoking gun  Edit: T PL: 3 RS: 497 RL: 18 RWTS: 0 EL: 18
CT	H454	10270	10270	=		.	Note=No edit. PL: 6 RS: 354 RL: 78 RWTS: 0 EL: 78
CT	H454	10275	10275	=		.	Note=No edit. PL: 6 RS: 354 RL: 78 RWTS: 0 EL: 78
CT	H454	10276	10276	=		.	Note=No edit. PL: 2 RS: 550 RL: 0 RWTS: 0 EL: 0
CT	H454	10278	10278	=		.	Note=No edit. PL: 2 RS: 552 RL: 0 RWTS: 0 EL: 0
CT	H454	10280	10280	=		.	Note=No edit. PL: 1 RS: 639 RL: 0 RWTS: 0 EL: 0
CT	H454	10281	10281	=		.	Note=No edit. PL: 1 RS: 638 RL: 0 RWTS: 0 EL: 0
CT	H454	10285	10285	=		.	Note=No edit. PL: 2 RS: 669 RL: 0 RWTS: 0 EL: 0
CT	H454	10286	10286	=		.	Note=Smoking gun  Edit: C PL: 2 RS: 669 RL: 4 RWTS: 0 EL: 4
CT	SROc	10288	10288	=		.	Note=medium
CT	H454	10294	10294	=		.	Note=Funny histogram No edit. PL: 0 RS: 666 RL: 4 RWTS: 0 EL: 4
CT	H454	10296	10296	=		.	Note=Smoking gun  Edit: G PL: 1 RS: 665 RL: 2 RWTS: 0 EL: 2
CT	SROc	10299	10299	=		.	Note=high
CT	H454	10302	10302	=		.	Note=Smoking gun  Edit: G PL: 3 RS: 690 RL: 9 RWTS: 0 EL: 9
CT	H454	10308	10308	=		.	Note=Smoking gun  Edit: C PL: 1 RS: 696 RL: 2 RWTS: 0 EL: 2
CT	SROc	10309	10309	=		.	Note=high
CT	H454	10312	10312	=		.	Note=Smoking gun  Edit: T PL: 4 RS: 637 RL: 45 RWTS: 0 EL: 45
CT	H454	10321	10321	=		.	Note=Smoking gun  Edit: G PL: 1 RS: 681 RL: 2 RWTS: 0 EL: 2
CT	H454	10330	10330	=		.	Note=No edit. PL: 2 RS: 669 RL: 0 RWTS: 0 EL: 0
CT	H454	10331	10331	=		.	Note=Smoking gun  Edit: C PL: 2 RS: 634 RL: 4 RWTS: 0 EL: 4
CT	H454	10338	10338	=		.	Note=Smoking gun  Edit: G PL: 3 RS: 634 RL: 7 RWTS: 0 EL: 7
CT	H454	10344	10344	=		.	Note=Funny histogram No edit. PL: 0 RS: 647 RL: 5 RWTS: 0 EL: 5
CT	H454	10346	10346	=		.	Note=Smoking gun  Edit: G PL: 1 RS: 643 RL: 5 RWTS: 0 EL: 5
CT	H454	10352	10352	=		.	Note=Smoking gun  Edit: A PL: 3 RS: 633 RL: 2 RWTS: 0 EL: 2
CT	SROc	10358	10358	=		.	Note=medium
CT	H454	10360	10360	=		.	Note=No edit. PL: 1 RS: 661 RL: 0 RWTS: 0 EL: 0
CT	H454	10362	10362	=		.	Note=Smoking gun  Edit: T PL: 1 RS: 658 RL: 2 RWTS: 0 EL: 2
CT	H454	10370	10370	=		.	Note=Funny histogram No edit. PL: 2 RS: 657 RL: 2 RWTS: 0 EL: 2
CT	H454	10371	10371	=		.	Note=Smoking gun  Edit: A PL: 1 RS: 658 RL: 1 RWTS: 0 EL: 1
CT	H454	10380	10380	=		.	Note=Smoking gun  Edit: A PL: 2 RS: 653 RL: 3 RWTS: 0 EL: 3
CT	H454	10385	10385	=		.	Note=Smoking gun  Edit: T PL: 4 RS: 368 RL: 37 RWTS: 0 EL: 37
CT	H454	10398	10398	=		.	Note=Smoking gun  Edit: G PL: 2 RS: 327 RL: 2 RWTS: 0 EL: 2
CT	H454	10405	10405	=		.	Note=Smoking gun  Edit: G PL: 1 RS: 338 RL: 11 RWTS: 0 EL: 11
CT	H454	10410	10410	=		.	Note=No edit. PL: 2 RS: 360 RL: 0 RWTS: 0 EL: 0
CT	H454	10411	10411	=		.	Note=Smoking gun  Edit: T PL: 0 RS: 361 RL: 1 RWTS: 0 EL: 1
CT	H454	10416	10416	=		.	Note=No edit. PL: 2 RS: 359 RL: 0 RWTS: 0 EL: 0
CT	H454	10420	10420	=		.	Note=Smoking gun  Edit: C PL: 2 RS: 298 RL: 1 RWTS: 0 EL: 1
CT	H454	10428	10428	=		.	Note=Smoking gun  Edit: T PL: 2 RS: 288 RL: 7 RWTS: 0 EL: 7
CT	H454	10434	10434	=		.	Note=Smoking gun  Edit: T PL: 1 RS: 380 RL: 1 RWTS: 0 EL: 1
CT	SROc	10435	10435	=		.	Note=high
CT	SROc	10438	10438	=		.	Note=high
CT	H454	10442	10442	=		.	Note=Smoking gun  Edit: A PL: 0 RS: 383 RL: 1 RWTS: 0 EL: 1
CT	H454	10445	10445	=		.	Note=No edit. PL: 2 RS: 402 RL: 0 RWTS: 0 EL: 0
CT	H454	10447	10447	=		.	Note=Smoking gun  Edit: C PL: 0 RS: 412 RL: 1 RWTS: 0 EL: 1
CT	SROc	10452	10452	=		.	Note=high
CT	H454	10454	10454	=		.	Note=Smoking gun  Edit: T PL: 3 RS: 399 RL: 12 RWTS: 0 EL: 12
CT	SROc	10459	10459	=		.	Note=high
CT	H454	10460	10460	=		.	Note=Smoking gun  Edit: C PL: 1 RS: 400 RL: 1 RWTS: 0 EL: 1
CT	H454	10465	10465	=		.	Note=Smoking gun  Edit: T PL: 1 RS: 397 RL: 1 RWTS: 0 EL: 1
CT	H454	10470	10470	=		.	Note=Smoking gun  Edit: G PL: 3 RS: 352 RL: 1 RWTS: 0 EL: 1
CT	H454	10485	10485	=		.	Note=Smoking gun  Edit: A PL: 2 RS: 317 RL: 2 RWTS: 0 EL: 2
CT	SROc	10488	10488	=		.	Note=high
CT	H454	10495	10495	=		.	Note=Smoking gun  Edit: T PL: 2 RS: 282 RL: 11 RWTS: 0 EL: 11
CT	H454	10501	10501	=		.	Note=No edit. PL: 1 RS: 291 RL: 0 RWTS: 0 EL: 0
CT	H454	10502	10502	=		.	Note=Smoking gun  Edit: T PL: 3 RS: 285 RL: 8 RWTS: 0 EL: 8
CT	H454	10510	10510	=		.	Note=No edit. PL: 3 RS: 275 RL: 0 RWTS: 0 EL: 0
CT	H454	10512	10512	=		.	Note=No edit. PL: 3 RS: 275 RL: 0 RWTS: 0 EL: 0
CT	H454	10513	10513	=		.	Note=Smoking gun  Edit: G PL: 1 RS: 280 RL: 1 RWTS: 0 EL: 1
CT	H454	10525	10525	=		.	Note=Smoking gun  Edit: A PL: 4 RS: 260 RL: 17 RWTS: 0 EL: 17
CT	H454	10536	10536	=		.	Note=Smoking gun  Edit: T PL: 0 RS: 234 RL: 2 RWTS: 0 EL: 2
CT	H454	10539	10539	=		.	Note=No edit. PL: 1 RS: 233 RL: 0 RWTS: 0 EL: 0
CT	H454	10545	10545	=		.	Note=No edit. PL: 1 RS: 232 RL: 0 RWTS: 0 EL: 0
CT	H454	10546	10546	=		.	Note=Smoking gun  Edit: C PL: 0 RS: 232 RL: 1 RWTS: 0 EL: 1
CT	H454	10553	10553	=		.	Note=Smoking gun  Edit: T PL: 1 RS: 228 RL: 2 RWTS: 0 EL: 2
CT	H454	10558	10558	=		.	Note=No edit. PL: 2 RS: 228 RL: 0 RWTS: 0 EL: 0
CT	H454	10559	10559	=		.	Note=Smoking gun  Edit: T PL: 2 RS: 221 RL: 8 RWTS: 0 EL: 8
CT	H454	10566	10566	=		.	Note=No edit. PL: 1 RS: 205 RL: 0 RWTS: 0 EL: 0
CT	H454	10567	10567	=		.	Note=Smoking gun  Edit: G PL: 1 RS: 203 RL: 2 RWTS: 0 EL: 2
CT	SROc	10570	10570	=		.	Note=high
CT	H454	10574	10574	=		.	Note=Smoking gun  Edit: G PL: 2 RS: 197 RL: 1 RWTS: 0 EL: 1
CT	H454	10585	10585	=		.	Note=No edit. PL: 1 RS: 174 RL: 0 RWTS: 0 EL: 0
CT	H454	10586	10586	=		.	Note=Smoking gun  Edit: T PL: 2 RS: 172 RL: 3 RWTS: 0 EL: 3
CT	H454	10594	10594	=		.	Note=Smoking gun  Edit: G PL: 1 RS: 166 RL: 1 RWTS: 0 EL: 1
CT	H454	10600	10600	=		.	Note=No edit. PL: 2 RS: 166 RL: 0 RWTS: 0 EL: 0
CT	H454	10601	10601	=		.	Note=No edit. PL: 2 RS: 166 RL: 0 RWTS: 0 EL: 0
CT	H454	10602	10602	=		.	Note=No edit. PL: 1 RS: 167 RL: 0 RWTS: 0 EL: 0
CT	H454	10603	10603	=		.	Note=Smoking gun  Edit: T PL: 2 RS: 163 RL: 5 RWTS: 0 EL: 5
CT	H454	10613	10613	=		.	Note=Smoking gun  Edit: T PL: 1 RS: 152 RL: 7 RWTS: 0 EL: 7
CT	H454	10619	10619	=		.	Note=Smoking gun  Edit: T PL: 0 RS: 163 RL: 2 RWTS: 0 EL: 2
CT	H454	10625	10625	=		.	Note=Smoking gun  Edit: T PL: 1 RS: 131 RL: 3 RWTS: 0 EL: 3
CT	H454	10632	10632	=		.	Note=Smoking gun  Edit: T PL: 1 RS: 142 RL: 1 RWTS: 0 EL: 1
CT	H454	10636	10636	=		.	Note=Smoking gun  Edit: T PL: 0 RS: 143 RL: 1 RWTS: 0 EL: 1
CT	H454	10638	10638	=		.	Note=No edit. PL: 1 RS: 143 RL: 0 RWTS: 0 EL: 0
CT	H454	10641	10641	=		.	Note=Smoking gun  Edit: A PL: 4 RS: 77 RL: 4 RWTS: 0 EL: 4
CT	H454	10653	10653	=		.	Note=Smoking gun  Edit: T PL: 0 RS: 139 RL: 1 RWTS: 0 EL: 1
CT	H454	10661	10661	=		.	Note=Funny histogram No edit. PL: 1 RS: 127 RL: 1 RWTS: 0 EL: 1
CT	H454	10667	10667	=		.	Note=No edit. PL: 2 RS: 91 RL: 0 RWTS: 0 EL: 0
CT	DGPc	10682	10682	=		.	Note=*: 36 A: 35  -  49%25
CT	H454	10682	10682	=		.	Note=No edit. PL: 1 RS: 37 RL: 34 RWTS: 0 EL: 34
CT	H454	10685	10685	=		.	Note=Smoking gun  Edit: A PL: 0 RS: 70 RL: 1 RWTS: 0 EL: 1
CT	H454	10693	10693	=		.	Note=Smoking gun  Edit: A PL: 1 RS: 69 RL: 1 RWTS: 0 EL: 1
CT	H454	10699	10699	=		.	Note=Smoking gun  Edit: T PL: 2 RS: 59 RL: 1 RWTS: 0 EL: 1
CT	H454	10706	10706	=		.	Note=No edit. PL: 3 RS: 59 RL: 0 RWTS: 0 EL: 0
CT	H454	10707	10707	=		.	Note=Smoking gun  Edit: A PL: 1 RS: 58 RL: 3 RWTS: 0 EL: 3
CT	H454	10714	10714	=		.	Note=Smoking gun  Edit: T PL: 3 RS: 58 RL: 1 RWTS: 0 EL: 1
CT	SROc	10719	10719	=		.	Note=high
CT	H454	10722	10722	=		.	Note=Smoking gun  Edit: A PL: 1 RS: 72 RL: 1 RWTS: 0 EL: 1
CT	H454	10728	10728	=		.	Note=Smoking gun  Edit: G PL: 2 RS: 71 RL: 1 RWTS: 0 EL: 1
CT	H454	10736	10736	=		.	Note=No edit. PL: 2 RS: 70 RL: 0 RWTS: 0 EL: 0
CT	H454	10745	10745	=		.	Note=Smoking gun  Edit: G PL: 1 RS: 68 RL: 1 RWTS: 0 EL: 1
CT	H454	10749	10749	=		.	Note=Smoking gun  Edit: A PL: 1 RS: 69 RL: 1 RWTS: 0 EL: 1
CT	H454	10754	10754	=		.	Note=Smoking gun  Edit: C PL: 1 RS: 69 RL: 1 RWTS: 0 EL: 1
CT	H454	10761	10761	=		.	Note=Smoking gun  Edit: A PL: 0 RS: 116 RL: 1 RWTS: 0 EL: 1
CT	H454	10763	10763	=		.	Note=No edit. PL: 2 RS: 114 RL: 0 RWTS: 0 EL: 0
CT	H454	10764	10764	=		.	Note=No edit. PL: 2 RS: 114 RL: 0 RWTS: 0 EL: 0
CT	H454	10765	10765	=		.	Note=Smoking gun  Edit: T PL: 2 RS: 132 RL: 1 RWTS: 0 EL: 1
CT	H454	10773	10773	=		.	Note=Smoking gun  Edit: A PL: 1 RS: 134 RL: 1 RWTS: 0 EL: 1
CT	H454	10783	10783	=		.	Note=Smoking gun  Edit: A PL: 2 RS: 165 RL: 1 RWTS: 0 EL: 1
CT	H454	10792	10792	=		.	Note=Smoking gun  Edit: A PL: 1 RS: 179 RL: 1 RWTS: 0 EL: 1
CT	H454	10803	10803	=		.	Note=Smoking gun  Edit: A PL: 1 RS: 173 RL: 7 RWTS: 0 EL: 7
CT	H454	10809	10809	=		.	Note=No edit. PL: 1 RS: 179 RL: 0 RWTS: 0 EL: 0
CT	H454	10810	10810	=		.	Note=Funny histogram No edit. PL: 1 RS: 177 RL: 2 RWTS: 0 EL: 2
CT	H454	10811	10811	=		.	Note=No edit. PL: 1 RS: 178 RL: 0 RWTS: 0 EL: 0
CT	H454	10812	10812	=		.	Note=Funny histogram No edit. PL: 2 RS: 175 RL: 2 RWTS: 0 EL: 2
CT	H454	10813	10813	=		.	Note=Funny histogram No edit. PL: 2 RS: 175 RL: 2 RWTS: 0 EL: 2
CT	H454	10814	10814	=		.	Note=No edit. PL: 4 RS: 165 RL: 0 RWTS: 0 EL: 0
CT	H454	10822	10822	=		.	Note=Smoking gun  Edit: G PL: 0 RS: 176 RL: 2 RWTS: 0 EL: 2
CT	SROc	10825	10825	=		.	Note=high
CT	H454	10828	10828	=		.	Note=Smoking gun  Edit: A PL: 1 RS: 175 RL: 1 RWTS: 0 EL: 1
CT	H454	10833	10833	=		.	Note=No edit. PL: 3 RS: 173 RL: 0 RWTS: 0 EL: 0
CT	H454	10835	10835	=		.	Note=No edit. PL: 3 RS: 174 RL: 0 RWTS: 0 EL: 0
CT	H454	10836	10836	=		.	Note=Smoking gun  Edit: T PL: 1 RS: 213 RL: 2 RWTS: 0 EL: 2
CT	H454	10843	10843	=		.	Note=Smoking gun  Edit: C PL: 3 RS: 207 RL: 1 RWTS: 0 EL: 1
CT	H454	10850	10850	=		.	Note=Smoking gun  Edit: A PL: 1 RS: 170 RL: 3 RWTS: 0 EL: 3
CT	SROc	10857	10857	=		.	Note=high
CT	H454	10861	10861	=		.	Note=Smoking gun  Edit: T PL: 2 RS: 170 RL: 1 RWTS: 0 EL: 1
CT	H454	10867	10867	=		.	Note=Smoking gun  Edit: T PL: 0 RS: 289 RL: 3 RWTS: 0 EL: 3
CT	H454	10875	10875	=		.	Note=Smoking gun  Edit: C PL: 0 RS: 309 RL: 2 RWTS: 0 EL: 2
CT	H454	10878	10878	=		.	Note=Smoking gun  Edit: T PL: 3 RS: 289 RL: 17 RWTS: 0 EL: 17
CT	SROc	10882	10882	=		.	Note=medium
CT	H454	10889	10889	=		.	Note=Smoking gun  Edit: T PL: 0 RS: 306 RL: 1 RWTS: 0 EL: 1
CT	H454	10895	10895	=		.	Note=No edit. PL: 1 RS: 303 RL: 0 RWTS: 0 EL: 0
CT	H454	10897	10897	=		.	Note=No edit. PL: 2 RS: 282 RL: 0 RWTS: 0 EL: 0
CT	H454	10899	10899	=		.	Note=Smoking gun  Edit: A PL: 4 RS: 252 RL: 6 RWTS: 0 EL: 6
CT	H454	10909	10909	=		.	Note=Smoking gun  Edit: G PL: 1 RS: 333 RL: 1 RWTS: 0 EL: 1
CT	H454	10915	10915	=		.	Note=Smoking gun  Edit: A PL: 3 RS: 324 RL: 2 RWTS: 0 EL: 2
CT	H454	10923	10923	=		.	Note=Smoking gun  Edit: C PL: 1 RS: 294 RL: 1 RWTS: 0 EL: 1
CT	H454	10929	10929	=		.	Note=No edit. PL: 1 RS: 279 RL: 0 RWTS: 0 EL: 0
CT	H454	10930	10930	=		.	Note=Smoking gun  Edit: C PL: 2 RS: 290 RL: 1 RWTS: 0 EL: 1
CT	H454	10937	10937	=		.	Note=Smoking gun  Edit: C PL: 2 RS: 287 RL: 3 RWTS: 0 EL: 3
CT	H454	10945	10945	=		.	Note=Smoking gun  Edit: G PL: 3 RS: 307 RL: 1 RWTS: 0 EL: 1
CT	H454	10952	10952	=		.	Note=Smoking gun  Edit: A PL: 0 RS: 308 RL: 1 RWTS: 0 EL: 1
CT	H454	10955	10955	=		.	Note=No edit. PL: 2 RS: 305 RL: 0 RWTS: 0 EL: 0
CT	H454	10958	10958	=		.	Note=Smoking gun  Edit: G PL: 2 RS: 298 RL: 4 RWTS: 0 EL: 4
CT	SROc	10962	10962	=		.	Note=high
CT	H454	10965	10965	=		.	Note=Smoking gun  Edit: C PL: 1 RS: 312 RL: 2 RWTS: 0 EL: 2
CT	SROc	10966	10966	=		.	Note=high
CT	H454	10971	10971	=		.	Note=No edit. PL: 1 RS: 312 RL: 0 RWTS: 0 EL: 0
CT	H454	10975	10975	=		.	Note=Smoking gun  Edit: G PL: 2 RS: 302 RL: 2 RWTS: 0 EL: 2
CT	H454	10987	10987	=		.	Note=Smoking gun  Edit: A PL: 3 RS: 260 RL: 18 RWTS: 0 EL: 18
CT	SROc	10990	10990	=		.	Note=high
CT	H454	11000	11000	=		.	Note=Smoking gun  Edit: C PL: 1 RS: 254 RL: 1 RWTS: 0 EL: 1
CT	SROc	11004	11004	=		.	Note=high
CT	SROc	11005	11005	=		.	Note=medium
CT	H454	11010	11010	=		.	Note=No edit. PL: 2 RS: 257 RL: 0 RWTS: 0 EL: 0
CT	H454	11013	11013	=		.	Note=Smoking gun  Edit: T PL: 2 RS: 257 RL: 1 RWTS: 0 EL: 1
CT	H454	11019	11019	=		.	Note=No edit. PL: 2 RS: 212 RL: 0 RWTS: 0 EL: 0
CT	H454	11020	11020	=		.	Note=Smoking gun  Edit: T PL: 1 RS: 213 RL: 1 RWTS: 0 EL: 1
CT	SROc	11021	11021	=		.	Note=high
CT	H454	11031	11031	=		.	Note=Smoking gun  Edit: T PL: 3 RS: 195 RL: 6 RWTS: 0 EL: 6
CT	SROc	11034	11034	=		.	Note=medium
CT	H454	11041	11041	=		.	Note=No edit. PL: 1 RS: 197 RL: 0 RWTS: 0 EL: 0
CT	H454	11043	11043	=		.	Note=Smoking gun  Edit: A PL: 0 RS: 195 RL: 3 RWTS: 0 EL: 3
CT	H454	11046	11046	=		.	Note=No edit. PL: 2 RS: 193 RL: 0 RWTS: 0 EL: 0
CT	H454	11049	11049	=		.	Note=Smoking gun  Edit: C PL: 3 RS: 193 RL: 2 RWTS: 0 EL: 2
CT	H454	11065	11065	=		.	Note=Smoking gun  Edit: A PL: 3 RS: 146 RL: 1 RWTS: 0 EL: 1
CT	SROc	11089	11089	=		.	Note=medium
CT	H454	11107	11107	=		.	Note=No edit. PL: 2 RS: 306 RL: 0 RWTS: 0 EL: 0
CT	H454	11108	11108	=		.	Note=No edit. PL: 2 RS: 306 RL: 0 RWTS: 0 EL: 0
CT	H454	11109	11109	=		.	Note=No edit. PL: 3 RS: 306 RL: 0 RWTS: 0 EL: 0
CT	H454	11116	11116	=		.	Note=Smoking gun  Edit: C PL: 1 RS: 305 RL: 4 RWTS: 0 EL: 4
CT	H454	11122	11122	=		.	Note=No edit. PL: 2 RS: 309 RL: 0 RWTS: 0 EL: 0
CT	SROc	11122	11122	=		.	Note=medium
CT	H454	11125	11125	=		.	Note=Smoking gun  Edit: A PL: 4 RS: 303 RL: 13 RWTS: 0 EL: 13
CT	SROc	11127	11127	=		.	Note=high
CT	H454	11132	11132	=		.	Note=Funny histogram No edit. PL: 0 RS: 337 RL: 52 RWTS: 0 EL: 52
CT	H454	11134	11134	=		.	Note=Smoking gun  Edit: A PL: 4 RS: 373 RL: 2 RWTS: 0 EL: 2
CT	H454	11144	11144	=		.	Note=Smoking gun  Edit: A PL: 2 RS: 384 RL: 1 RWTS: 0 EL: 1
CT	H454	11149	11149	=		.	Note=No edit. PL: 2 RS: 386 RL: 0 RWTS: 0 EL: 0
CT	H454	11150	11150	=		.	Note=Smoking gun  Edit: T PL: 2 RS: 384 RL: 3 RWTS: 0 EL: 3
CT	H454	11160	11160	=		.	Note=Smoking gun  Edit: A PL: 3 RS: 372 RL: 13 RWTS: 0 EL: 13
CT	H454	11168	11168	=		.	Note=Smoking gun  Edit: A PL: 0 RS: 382 RL: 3 RWTS: 0 EL: 3
CT	H454	11170	11170	=		.	Note=Funny histogram No edit. PL: 2 RS: 379 RL: 2 RWTS: 0 EL: 2
CT	H454	11174	11174	=		.	Note=Smoking gun  Edit: A PL: 1 RS: 381 RL: 2 RWTS: 0 EL: 2
CT	H454	11180	11180	=		.	Note=Smoking gun  Edit: A PL: 5 RS: 316 RL: 3 RWTS: 0 EL: 3
CT	H454	11189	11189	=		.	Note=No edit. PL: 1 RS: 357 RL: 0 RWTS: 0 EL: 0
CT	H454	11190	11190	=		.	Note=Smoking gun  Edit: G PL: 0 RS: 361 RL: 6 RWTS: 0 EL: 6
CT	H454	11195	11195	=		.	Note=No edit. PL: 2 RS: 364 RL: 0 RWTS: 0 EL: 0
CT	H454	11197	11197	=		.	Note=No edit. PL: 1 RS: 346 RL: 0 RWTS: 0 EL: 0
CT	H454	11198	11198	=		.	Note=Smoking gun  Edit: T PL: 2 RS: 349 RL: 1 RWTS: 0 EL: 1
CT	H454	11204	11204	=		.	Note=Smoking gun  Edit: G PL: 4 RS: 332 RL: 13 RWTS: 0 EL: 13
CT	H454	11211	11211	=		.	Note=No edit. PL: 1 RS: 406 RL: 0 RWTS: 0 EL: 0
CT	H454	11213	11213	=		.	Note=No edit. PL: 1 RS: 404 RL: 0 RWTS: 0 EL: 0
CT	H454	11214	11214	=		.	Note=No edit. PL: 1 RS: 403 RL: 0 RWTS: 0 EL: 0
CT	SROc	11214	11214	=		.	Note=high
CT	H454	11218	11218	=		.	Note=No edit. PL: 1 RS: 385 RL: 0 RWTS: 0 EL: 0
CT	H454	11219	11219	=		.	Note=Smoking gun  Edit: T PL: 1 RS: 383 RL: 4 RWTS: 0 EL: 4
CT	SROc	11221	11221	=		.	Note=high
CT	H454	11225	11225	=		.	Note=No edit. PL: 3 RS: 372 RL: 0 RWTS: 0 EL: 0
CT	H454	11230	11230	=		.	Note=Smoking gun  Edit: A PL: 2 RS: 370 RL: 2 RWTS: 0 EL: 2
CT	H454	11236	11236	=		.	Note=Smoking gun  Edit: G PL: 1 RS: 371 RL: 1 RWTS: 0 EL: 1
CT	H454	11240	11240	=		.	Note=Smoking gun  Edit: G PL: 1 RS: 369 RL: 2 RWTS: 0 EL: 2
CT	H454	11244	11244	=		.	Note=Smoking gun  Edit: G PL: 2 RS: 308 RL: 4 RWTS: 0 EL: 4
CT	H454	11251	11251	=		.	Note=Smoking gun  Edit: C PL: 1 RS: 275 RL: 1 RWTS: 0 EL: 1
CT	H454	11255	11255	=		.	Note=No edit. PL: 1 RS: 276 RL: 0 RWTS: 0 EL: 0
CT	SROc	11256	11256	=		.	Note=high
CT	H454	11258	11258	=		.	Note=Smoking gun  Edit: C PL: 3 RS: 260 RL: 2 RWTS: 0 EL: 2
CT	H454	11264	11264	=		.	Note=Smoking gun  Edit: T PL: 2 RS: 309 RL: 3 RWTS: 0 EL: 3
CT	SROc	11270	11270	=		.	Note=high
CT	H454	11273	11273	=		.	Note=No edit. PL: 2 RS: 309 RL: 0 RWTS: 0 EL: 0
CT	H454	11276	11276	=		.	Note=Smoking gun  Edit: A PL: 0 RS: 310 RL: 1 RWTS: 0 EL: 1
CT	H454	11278	11278	=		.	Note=No edit. PL: 1 RS: 272 RL: 0 RWTS: 0 EL: 0
CT	H454	11279	11279	=		.	Note=Smoking gun  Edit: T PL: 1 RS: 274 RL: 1 RWTS: 0 EL: 1
CT	H454	11287	11287	=		.	Note=No edit. PL: 3 RS: 218 RL: 0 RWTS: 0 EL: 0
CT	H454	11292	11292	=		.	Note=Smoking gun  Edit: T PL: 2 RS: 255 RL: 3 RWTS: 0 EL: 3
CT	H454	11298	11298	=		.	Note=No edit. PL: 3 RS: 237 RL: 0 RWTS: 0 EL: 0
CT	H454	11302	11302	=		.	Note=Smoking gun  Edit: A PL: 1 RS: 248 RL: 5 RWTS: 0 EL: 5
CT	H454	11307	11307	=		.	Note=Smoking gun  Edit: A PL: 1 RS: 251 RL: 3 RWTS: 0 EL: 3
CT	H454	11316	11316	=		.	Note=Smoking gun  Edit: T PL: 1 RS: 196 RL: 2 RWTS: 0 EL: 2
CT	H454	11322	11322	=		.	Note=No edit. PL: 1 RS: 155 RL: 0 RWTS: 0 EL: 0
CT	H454	11323	11323	=		.	Note=No edit. PL: 2 RS: 194 RL: 0 RWTS: 0 EL: 0
CT	H454	11325	11325	=		.	Note=No edit. PL: 1 RS: 195 RL: 0 RWTS: 0 EL: 0
CT	H454	11326	11326	=		.	Note=No edit. PL: 1 RS: 193 RL: 0 RWTS: 0 EL: 0
CT	H454	11327	11327	=		.	Note=No edit. PL: 1 RS: 192 RL: 0 RWTS: 0 EL: 0
CT	H454	11328	11328	=		.	Note=No edit. PL: 3 RS: 180 RL: 0 RWTS: 0 EL: 0
CT	H454	11331	11331	=		.	Note=Smoking gun  Edit: G PL: 3 RS: 175 RL: 2 RWTS: 0 EL: 2
CT	H454	11339	11339	=		.	Note=Smoking gun  Edit: A PL: 1 RS: 177 RL: 8 RWTS: 0 EL: 8
CT	H454	11344	11344	=		.	Note=No edit. PL: 1 RS: 182 RL: 0 RWTS: 0 EL: 0
CT	SROc	11345	11345	=		.	Note=high
CT	H454	11347	11347	=		.	Note=Smoking gun  Edit: G PL: 2 RS: 151 RL: 1 RWTS: 0 EL: 1
CT	SROc	11351	11351	=		.	Note=high
CT	H454	11354	11354	=		.	Note=Smoking gun  Edit: T PL: 0 RS: 152 RL: 1 RWTS: 0 EL: 1
CT	H454	11357	11357	=		.	Note=No edit. PL: 2 RS: 148 RL: 0 RWTS: 0 EL: 0
CT	H454	11358	11358	=		.	Note=Funny histogram No edit. PL: 0 RS: 151 RL: 2 RWTS: 0 EL: 2
CT	H454	11360	11360	=		.	Note=Smoking gun  Edit: C PL: 2 RS: 75 RL: 1 RWTS: 0 EL: 1
CT	H454	11367	11367	=		.	Note=Smoking gun  Edit: G PL: 0 RS: 74 RL: 1 RWTS: 0 EL: 1
CT	H454	11370	11370	=		.	Note=Smoking gun  Edit: T PL: 0 RS: 71 RL: 2 RWTS: 0 EL: 2
CT	H454	11373	11373	=		.	Note=No edit. PL: 3 RS: 70 RL: 0 RWTS: 0 EL: 0
CT	H454	11377	11377	=		.	Note=Smoking gun  Edit: C PL: 2 RS: 64 RL: 5 RWTS: 0 EL: 5
CT	H454	11383	11383	=		.	Note=No edit. PL: 3 RS: 59 RL: 0 RWTS: 0 EL: 0
CT	H454	11388	11388	=		.	Note=Smoking gun  Edit: T PL: 1 RS: 38 RL: 3 RWTS: 0 EL: 3
CT	H454	11395	11395	=		.	Note=Smoking gun  Edit: C PL: 0 RS: 131 RL: 2 RWTS: 0 EL: 2
CT	H454	11401	11401	=		.	Note=No edit. PL: 1 RS: 132 RL: 0 RWTS: 0 EL: 0
CT	H454	11406	11406	=		.	Note=Funny histogram No edit. PL: 0 RS: 177 RL: 97 RWTS: 0 EL: 97
CT	H454	11407	11407	=		.	Note=Funny histogram No edit. PL: 0 RS: 178 RL: 96 RWTS: 0 EL: 96
CT	H454	11411	11411	=		.	Note=Smoking gun  Edit: G PL: 2 RS: 271 RL: 2 RWTS: 0 EL: 2
CT	H454	11421	11421	=		.	Note=Smoking gun  Edit: T PL: 2 RS: 283 RL: 7 RWTS: 0 EL: 7
CT	H454	11426	11426	=		.	Note=Smoking gun  Edit: C PL: 0 RS: 291 RL: 2 RWTS: 0 EL: 2
CT	H454	11428	11428	=		.	Note=No edit. PL: 2 RS: 289 RL: 0 RWTS: 0 EL: 0
CT	H454	11430	11430	=		.	Note=Smoking gun  Edit: T PL: 2 RS: 291 RL: 1 RWTS: 0 EL: 1
CT	H454	11437	11437	=		.	Note=No edit. PL: 1 RS: 292 RL: 0 RWTS: 0 EL: 0
CT	H454	11442	11442	=		.	Note=Smoking gun  Edit: A PL: 1 RS: 314 RL: 1 RWTS: 0 EL: 1
CT	H454	11449	11449	=		.	Note=No edit. PL: 1 RS: 315 RL: 0 RWTS: 0 EL: 0
CT	H454	11455	11455	=		.	Note=Smoking gun  Edit: A PL: 2 RS: 311 RL: 4 RWTS: 0 EL: 4
CT	H454	11462	11462	=		.	Note=Smoking gun  Edit: A PL: 2 RS: 309 RL: 3 RWTS: 0 EL: 3
CT	H454	11471	11471	=		.	Note=Smoking gun  Edit: C PL: 0 RS: 312 RL: 1 RWTS: 0 EL: 1
CT	H454	11473	11473	=		.	Note=Smoking gun  Edit: T PL: 0 RS: 312 RL: 1 RWTS: 0 EL: 1
CT	H454	11481	11481	=		.	Note=Smoking gun  Edit: A PL: 0 RS: 308 RL: 3 RWTS: 0 EL: 3
CT	H454	11487	11487	=		.	Note=Funny histogram No edit. PL: 1 RS: 299 RL: 1 RWTS: 0 EL: 1
CT	H454	11490	11490	=		.	Note=Smoking gun  Edit: G PL: 2 RS: 300 RL: 2 RWTS: 0 EL: 2
CT	H454	11497	11497	=		.	Note=Smoking gun  Edit: G PL: 3 RS: 293 RL: 4 RWTS: 0 EL: 4
CT	H454	11504	11504	=		.	Note=Smoking gun  Edit: G PL: 2 RS: 260 RL: 1 RWTS: 0 EL: 1
CT	H454	11516	11516	=		.	Note=Smoking gun  Edit: T PL: 0 RS: 247 RL: 1 RWTS: 0 EL: 1
CT	H454	11520	11520	=		.	Note=No edit. PL: 2 RS: 244 RL: 0 RWTS: 0 EL: 0
CT	SROc	11522	11522	=		.	Note=medium
CT	H454	11525	11525	=		.	Note=Smoking gun  Edit: A PL: 1 RS: 232 RL: 7 RWTS: 0 EL: 7
CT	H454	11529	11529	=		.	Note=Funny histogram No edit. PL: 0 RS: 147 RL: 87 RWTS: 0 EL: 87
CT	DGPc	11530	11530	=		.	Note=*: 127 T: 88  -  40%25
CT	H454	11530	11530	=		.	Note=Funny histogram No edit. PL: 0 RS: 133 RL: 86 RWTS: 0 EL: 86
CT	SROc	11530	11530	=		.	Note=high
CT	H454	11532	11532	=		.	Note=Smoking gun  Edit: G PL: 4 RS: 75 RL: 3 RWTS: 0 EL: 3
CT	H454	11541	11541	=		.	Note=No edit. PL: 2 RS: 103 RL: 0 RWTS: 0 EL: 0
CT	H454	11547	11547	=		.	Note=Smoking gun  Edit: G PL: 1 RS: 104 RL: 1 RWTS: 0 EL: 1
CT	H454	11553	11553	=		.	Note=No edit. PL: 3 RS: 70 RL: 0 RWTS: 0 EL: 0
CT	H454	11557	11557	=		.	Note=No edit. PL: 0 RS: 130 RL: 102 RWTS: 0 EL: 102
CT	H454	11560	11560	=		.	Note=Smoking gun  Edit: C PL: 0 RS: 231 RL: 2 RWTS: 0 EL: 2
CT	H454	11565	11565	=		.	Note=No edit. PL: 1 RS: 230 RL: 0 RWTS: 0 EL: 0
CT	H454	11566	11566	=		.	Note=No edit. PL: 1 RS: 231 RL: 0 RWTS: 0 EL: 0
CT	H454	11568	11568	=		.	Note=Smoking gun  Edit: T PL: 1 RS: 230 RL: 1 RWTS: 0 EL: 1
CT	H454	11572	11572	=		.	Note=Smoking gun  Edit: T PL: 1 RS: 221 RL: 7 RWTS: 0 EL: 7
CT	H454	11577	11577	=		.	Note=Smoking gun  Edit: T PL: 4 RS: 226 RL: 1 RWTS: 0 EL: 1
CT	H454	11585	11585	=		.	Note=Smoking gun  Edit: T PL: 0 RS: 262 RL: 3 RWTS: 0 EL: 3
CT	H454	11589	11589	=		.	Note=Smoking gun  Edit: A PL: 2 RS: 260 RL: 3 RWTS: 0 EL: 3
CT	H454	11594	11594	=		.	Note=Smoking gun  Edit: A PL: 1 RS: 250 RL: 1 RWTS: 0 EL: 1
CT	H454	11598	11598	=		.	Note=Smoking gun  Edit: A PL: 0 RS: 267 RL: 1 RWTS: 0 EL: 1
CT	H454	11603	11603	=		.	Note=Smoking gun  Edit: A PL: 1 RS: 260 RL: 2 RWTS: 0 EL: 2
CT	SROc	11605	11605	=		.	Note=high
CT	H454	11609	11609	=		.	Note=No edit. PL: 1 RS: 261 RL: 0 RWTS: 0 EL: 0
CT	H454	11611	11611	=		.	Note=No edit. PL: 1 RS: 259 RL: 0 RWTS: 0 EL: 0
CT	SROc	11611	11611	=		.	Note=high
CT	H454	11612	11612	=		.	Note=No edit. PL: 1 RS: 261 RL: 0 RWTS: 0 EL: 0
CT	H454	11615	11615	=		.	Note=Smoking gun  Edit: C PL: 2 RS: 259 RL: 5 RWTS: 0 EL: 5
CT	SROc	11619	11619	=		.	Note=high
CT	H454	11622	11622	=		.	Note=No edit. PL: 2 RS: 262 RL: 0 RWTS: 0 EL: 0
CT	H454	11627	11627	=		.	Note=Smoking gun  Edit: T PL: 1 RS: 255 RL: 1 RWTS: 0 EL: 1
CT	H454	11632	11632	=		.	Note=Smoking gun  Edit: T PL: 2 RS: 248 RL: 1 RWTS: 0 EL: 1
CT	H454	11637	11637	=		.	Note=Smoking gun  Edit: T PL: 0 RS: 253 RL: 1 RWTS: 0 EL: 1
CT	H454	11645	11645	=		.	Note=Smoking gun  Edit: G PL: 0 RS: 248 RL: 1 RWTS: 0 EL: 1
CT	H454	11647	11647	=		.	Note=No edit. PL: 1 RS: 246 RL: 0 RWTS: 0 EL: 0
CT	H454	11648	11648	=		.	Note=No edit. PL: 1 RS: 233 RL: 0 RWTS: 0 EL: 0
CT	H454	11654	11654	=		.	Note=Smoking gun  Edit: A PL: 0 RS: 249 RL: 1 RWTS: 0 EL: 1
CT	H454	11656	11656	=		.	Note=No edit. PL: 3 RS: 245 RL: 0 RWTS: 0 EL: 0
CT	H454	11659	11659	=		.	Note=Smoking gun  Edit: T PL: 1 RS: 244 RL: 1 RWTS: 0 EL: 1
CT	SROc	11661	11661	=		.	Note=high
CT	H454	11667	11667	=		.	Note=No edit. PL: 2 RS: 237 RL: 0 RWTS: 0 EL: 0
CT	H454	11669	11669	=		.	Note=No edit. PL: 1 RS: 303 RL: 0 RWTS: 0 EL: 0
CT	H454	11671	11671	=		.	Note=Smoking gun  Edit: A PL: 1 RS: 301 RL: 2 RWTS: 0 EL: 2
CT	H454	11677	11677	=		.	Note=Smoking gun  Edit: G PL: 1 RS: 299 RL: 1 RWTS: 0 EL: 1
CT	H454	11683	11683	=		.	Note=No edit. PL: 2 RS: 316 RL: 0 RWTS: 0 EL: 0
CT	H454	11684	11684	=		.	Note=No edit. PL: 2 RS: 317 RL: 0 RWTS: 0 EL: 0
CT	H454	11685	11685	=		.	Note=No edit. PL: 2 RS: 316 RL: 0 RWTS: 0 EL: 0
CT	H454	11688	11688	=		.	Note=Smoking gun  Edit: A PL: 0 RS: 315 RL: 3 RWTS: 0 EL: 3
CT	H454	11689	11689	=		.	Note=Smoking gun  Edit: T PL: 1 RS: 314 RL: 2 RWTS: 0 EL: 2
CT	H454	11695	11695	=		.	Note=Smoking gun  Edit: T PL: 0 RS: 366 RL: 4 RWTS: 0 EL: 4
CT	H454	11698	11698	=		.	Note=Smoking gun  Edit: T PL: 1 RS: 358 RL: 5 RWTS: 0 EL: 5
CT	H454	11704	11704	=		.	Note=Smoking gun  Edit: A PL: 1 RS: 361 RL: 2 RWTS: 0 EL: 2
CT	H454	11709	11709	=		.	Note=No edit. PL: 1 RS: 358 RL: 0 RWTS: 0 EL: 0
CT	H454	11712	11712	=		.	Note=Smoking gun  Edit: T PL: 0 RS: 360 RL: 1 RWTS: 0 EL: 1
CT	H454	11714	11714	=		.	Note=No edit. PL: 1 RS: 344 RL: 0 RWTS: 0 EL: 0
CT	H454	11715	11715	=		.	Note=Smoking gun  Edit: T PL: 1 RS: 357 RL: 1 RWTS: 0 EL: 1
CT	H454	11721	11721	=		.	Note=No edit. PL: 1 RS: 443 RL: 0 RWTS: 0 EL: 0
CT	H454	11722	11722	=		.	Note=Smoking gun  Edit: G PL: 1 RS: 442 RL: 2 RWTS: 0 EL: 2
CT	H454	11727	11727	=		.	Note=No edit. PL: 1 RS: 439 RL: 0 RWTS: 0 EL: 0
CT	H454	11729	11729	=		.	Note=No edit. PL: 2 RS: 439 RL: 0 RWTS: 0 EL: 0
CT	H454	11730	11730	=		.	Note=No edit. PL: 2 RS: 439 RL: 0 RWTS: 0 EL: 0
CT	H454	11731	11731	=		.	Note=No edit. PL: 2 RS: 438 RL: 0 RWTS: 0 EL: 0
CT	SROc	11732	11732	=		.	Note=high
CT	H454	11734	11734	=		.	Note=No edit. PL: 2 RS: 417 RL: 0 RWTS: 0 EL: 0
CT	H454	11735	11735	=		.	Note=Funny histogram No edit. PL: 0 RS: 418 RL: 19 RWTS: 0 EL: 19
CT	H454	11738	11738	=		.	Note=Smoking gun  Edit: T PL: 0 RS: 432 RL: 4 RWTS: 0 EL: 4
CT	H454	11742	11742	=		.	Note=Smoking gun  Edit: A PL: 1 RS: 428 RL: 1 RWTS: 0 EL: 1
CT	H454	11747	11747	=		.	Note=Smoking gun  Edit: T PL: 2 RS: 414 RL: 3 RWTS: 0 EL: 3
CT	H454	11754	11754	=		.	Note=Smoking gun  Edit: T PL: 1 RS: 416 RL: 1 RWTS: 0 EL: 1
CT	H454	11760	11760	=		.	Note=Smoking gun  Edit: G PL: 2 RS: 409 RL: 1 RWTS: 0 EL: 1
CT	H454	11766	11766	=		.	Note=Smoking gun  Edit: G PL: 3 RS: 401 RL: 4 RWTS: 0 EL: 4
CT	H454	11772	11772	=		.	Note=Smoking gun  Edit: A PL: 0 RS: 399 RL: 7 RWTS: 0 EL: 7
CT	H454	11777	11777	=		.	Note=Smoking gun  Edit: T PL: 1 RS: 401 RL: 1 RWTS: 0 EL: 1
CT	SROc	11779	11779	=		.	Note=high
CT	H454	11782	11782	=		.	Note=Funny histogram No edit. PL: 2 RS: 398 RL: 1 RWTS: 0 EL: 1
CT	H454	11784	11784	=		.	Note=No edit. PL: 1 RS: 402 RL: 0 RWTS: 0 EL: 0
CT	H454	11785	11785	=		.	Note=No edit. PL: 1 RS: 389 RL: 0 RWTS: 0 EL: 0
CT	SROc	11786	11786	=		.	Note=high
CT	H454	11787	11787	=		.	Note=No edit. PL: 1 RS: 396 RL: 0 RWTS: 0 EL: 0
CT	H454	11791	11791	=		.	Note=Smoking gun  Edit: C PL: 2 RS: 390 RL: 1 RWTS: 0 EL: 1
CT	H454	11797	11797	=		.	Note=Smoking gun  Edit: G PL: 2 RS: 326 RL: 1 RWTS: 0 EL: 1
CT	H454	11802	11802	=		.	Note=No edit. PL: 2 RS: 299 RL: 0 RWTS: 0 EL: 0
CT	H454	11804	11804	=		.	Note=No edit. PL: 2 RS: 298 RL: 0 RWTS: 0 EL: 0
CT	H454	11809	11809	=		.	Note=Smoking gun  Edit: C PL: 1 RS: 293 RL: 1 RWTS: 0 EL: 1
CT	H454	11814	11814	=		.	Note=No edit. PL: 1 RS: 293 RL: 0 RWTS: 0 EL: 0
CT	H454	11816	11816	=		.	Note=Smoking gun  Edit: C PL: 2 RS: 284 RL: 1 RWTS: 0 EL: 1
CT	H454	11821	11821	=		.	Note=Smoking gun  Edit: T PL: 2 RS: 278 RL: 1 RWTS: 0 EL: 1
CT	H454	11830	11830	=		.	Note=Smoking gun  Edit: C PL: 2 RS: 258 RL: 1 RWTS: 0 EL: 1
CT	SROc	11830	11830	=		.	Note=medium
CT	H454	11835	11835	=		.	Note=No edit. PL: 4 RS: 184 RL: 0 RWTS: 0 EL: 0
CT	H454	11838	11838	=		.	Note=No edit. PL: 4 RS: 184 RL: 0 RWTS: 0 EL: 0
CT	H454	11839	11839	=		.	Note=Smoking gun  Edit: T PL: 1 RS: 252 RL: 1 RWTS: 0 EL: 1
CT	H454	11846	11846	=		.	Note=No edit. PL: 1 RS: 250 RL: 0 RWTS: 0 EL: 0
CT	H454	11847	11847	=		.	Note=No edit. PL: 1 RS: 249 RL: 0 RWTS: 0 EL: 0
CT	H454	11849	11849	=		.	Note=No edit. PL: 2 RS: 247 RL: 0 RWTS: 0 EL: 0
CT	SROc	11849	11849	=		.	Note=high
CT	H454	11851	11851	=		.	Note=Smoking gun  Edit: G PL: 0 RS: 245 RL: 3 RWTS: 0 EL: 3
CT	H454	11854	11854	=		.	Note=No edit. PL: 3 RS: 245 RL: 0 RWTS: 0 EL: 0
CT	H454	11857	11857	=		.	Note=No edit. PL: 3 RS: 243 RL: 0 RWTS: 0 EL: 0
CT	SROc	11857	11857	=		.	Note=medium
CT	H454	11862	11862	=		.	Note=Funny histogram No edit. PL: 1 RS: 243 RL: 1 RWTS: 0 EL: 1
CT	H454	11865	11865	=		.	Note=No edit. PL: 2 RS: 243 RL: 0 RWTS: 0 EL: 0
CT	H454	11868	11868	=		.	Note=No edit. PL: 1 RS: 242 RL: 0 RWTS: 0 EL: 0
CT	H454	11869	11869	=		.	Note=Funny histogram No edit. PL: 0 RS: 221 RL: 23 RWTS: 0 EL: 23
CT	H454	11891	11891	=		.	Note=No edit. PL: 2 RS: 91 RL: 0 RWTS: 0 EL: 0
CT	H454	11908	11908	=		.	Note=No edit. PL: 2 RS: 133 RL: 0 RWTS: 0 EL: 0
CT	H454	11910	11910	=		.	Note=No edit. PL: 2 RS: 134 RL: 0 RWTS: 0 EL: 0
CT	H454	11913	11913	=		.	Note=No edit. PL: 3 RS: 125 RL: 0 RWTS: 0 EL: 0
CT	H454	11915	11915	=		.	Note=No edit. PL: 3 RS: 125 RL: 0 RWTS: 0 EL: 0
CT	H454	11916	11916	=		.	Note=No edit. PL: 3 RS: 133 RL: 0 RWTS: 0 EL: 0
CT	H454	11921	11921	=		.	Note=Smoking gun  Edit: C PL: 0 RS: 154 RL: 2 RWTS: 0 EL: 2
CT	H454	11928	11928	=		.	Note=Smoking gun  Edit: C PL: 3 RS: 154 RL: 2 RWTS: 0 EL: 2
CT	H454	11939	11939	=		.	Note=No edit. PL: 2 RS: 164 RL: 0 RWTS: 0 EL: 0
CT	H454	11948	11948	=		.	Note=Smoking gun  Edit: T PL: 1 RS: 182 RL: 3 RWTS: 0 EL: 3
CT	H454	11953	11953	=		.	Note=Smoking gun  Edit: A PL: 2 RS: 187 RL: 7 RWTS: 0 EL: 7
CT	H454	11959	11959	=		.	Note=Smoking gun  Edit: T PL: 2 RS: 191 RL: 1 RWTS: 0 EL: 1
CT	H454	11965	11965	=		.	Note=No edit. PL: 1 RS: 194 RL: 0 RWTS: 0 EL: 0
CT	H454	11967	11967	=		.	Note=No edit. PL: 2 RS: 185 RL: 0 RWTS: 0 EL: 0
CT	H454	11968	11968	=		.	Note=Smoking gun  Edit: T PL: 0 RS: 192 RL: 1 RWTS: 0 EL: 1
CT	H454	11979	11979	=		.	Note=Smoking gun  Edit: T PL: 3 RS: 176 RL: 17 RWTS: 0 EL: 17
CT	SROc	11983	11983	=		.	Note=high
CT	H454	11989	11989	=		.	Note=Smoking gun  Edit: G PL: 0 RS: 192 RL: 1 RWTS: 0 EL: 1
CT	H454	11997	11997	=		.	Note=Smoking gun  Edit: T PL: 1 RS: 189 RL: 3 RWTS: 0 EL: 3
CT	H454	12001	12001	=		.	Note=Smoking gun  Edit: T PL: 2 RS: 185 RL: 6 RWTS: 0 EL: 6
CT	H454	12007	12007	=		.	Note=Smoking gun  Edit: T PL: 1 RS: 190 RL: 1 RWTS: 0 EL: 1
CT	H454	12015	12015	=		.	Note=Smoking gun  Edit: C PL: 0 RS: 190 RL: 1 RWTS: 0 EL: 1
CT	H454	12019	12019	=		.	Note=Smoking gun  Edit: T PL: 2 RS: 186 RL: 4 RWTS: 0 EL: 4
CT	H454	12028	12028	=		.	Note=No edit. PL: 1 RS: 240 RL: 0 RWTS: 0 EL: 0
CT	SROc	12029	12029	=		.	Note=high
CT	H454	12035	12035	=		.	Note=Funny histogram No edit. PL: 1 RS: 239 RL: 2 RWTS: 0 EL: 2
CT	H454	12039	12039	=		.	Note=Smoking gun  Edit: C PL: 1 RS: 257 RL: 1 RWTS: 0 EL: 1
CT	H454	12045	12045	=		.	Note=No edit. PL: 3 RS: 252 RL: 0 RWTS: 0 EL: 0
CT	H454	12046	12046	=		.	Note=Smoking gun  Edit: C PL: 0 RS: 338 RL: 1 RWTS: 0 EL: 1
CT	H454	12052	12052	=		.	Note=Smoking gun  Edit: T PL: 3 RS: 289 RL: 5 RWTS: 0 EL: 5
CT	H454	12060	12060	=		.	Note=No edit. PL: 3 RS: 273 RL: 0 RWTS: 0 EL: 0
CT	SROc	12065	12065	=		.	Note=high
CT	H454	12067	12067	=		.	Note=Smoking gun  Edit: G PL: 2 RS: 225 RL: 1 RWTS: 0 EL: 1
CT	H454	12073	12073	=		.	Note=Smoking gun  Edit: T PL: 1 RS: 222 RL: 1 RWTS: 0 EL: 1
CT	H454	12077	12077	=		.	Note=Smoking gun  Edit: A PL: 4 RS: 184 RL: 2 RWTS: 0 EL: 2
CT	H454	12088	12088	=		.	Note=Smoking gun  Edit: G PL: 0 RS: 215 RL: 1 RWTS: 0 EL: 1
CT	H454	12094	12094	=		.	Note=No edit. PL: 1 RS: 213 RL: 0 RWTS: 0 EL: 0
CT	H454	12097	12097	=		.	Note=No edit. PL: 2 RS: 203 RL: 0 RWTS: 0 EL: 0
CT	H454	12104	12104	=		.	Note=Smoking gun  Edit: T PL: 2 RS: 178 RL: 1 RWTS: 0 EL: 1
CT	H454	12109	12109	=		.	Note=Smoking gun  Edit: G PL: 1 RS: 177 RL: 1 RWTS: 0 EL: 1
CT	H454	12119	12119	=		.	Note=Smoking gun  Edit: C PL: 1 RS: 179 RL: 1 RWTS: 0 EL: 1
CT	H454	12126	12126	=		.	Note=No edit. PL: 2 RS: 197 RL: 0 RWTS: 0 EL: 0
CT	H454	12128	12128	=		.	Note=Smoking gun  Edit: G PL: 1 RS: 198 RL: 1 RWTS: 0 EL: 1
CT	H454	12138	12138	=		.	Note=No edit. PL: 2 RS: 165 RL: 0 RWTS: 0 EL: 0
CT	H454	12146	12146	=		.	Note=Smoking gun  Edit: C PL: 4 RS: 152 RL: 1 RWTS: 0 EL: 1
CT	H454	12155	12155	=		.	Note=Smoking gun  Edit: T PL: 0 RS: 167 RL: 1 RWTS: 0 EL: 1
CT	H454	12161	12161	=		.	Note=Funny histogram No edit. PL: 0 RS: 166 RL: 2 RWTS: 0 EL: 2
CT	H454	12164	12164	=		.	Note=Smoking gun  Edit: T PL: 2 RS: 143 RL: 19 RWTS: 0 EL: 19
CT	H454	12173	12173	=		.	Note=No edit. PL: 1 RS: 163 RL: 0 RWTS: 0 EL: 0
CT	H454	12177	12177	=		.	Note=Funny histogram No edit. PL: 2 RS: 158 RL: 5 RWTS: 0 EL: 5
CT	H454	12178	12178	=		.	Note=Funny histogram No edit. PL: 2 RS: 158 RL: 5 RWTS: 0 EL: 5
CT	H454	12183	12183	=		.	Note=Smoking gun  Edit: T PL: 1 RS: 162 RL: 2 RWTS: 0 EL: 2
CT	SROc	12190	12190	=		.	Note=high
CT	H454	12192	12192	=		.	Note=No edit. PL: 3 RS: 158 RL: 0 RWTS: 0 EL: 0
CT	H454	12194	12194	=		.	Note=No edit. PL: 3 RS: 158 RL: 0 RWTS: 0 EL: 0
CT	H454	12195	12195	=		.	Note=Smoking gun  Edit: T PL: 0 RS: 161 RL: 1 RWTS: 0 EL: 1
CT	H454	12203	12203	=		.	Note=No edit. PL: 3 RS: 84 RL: 0 RWTS: 0 EL: 0
CT	H454	12209	12209	=		.	Note=Smoking gun  Edit: C PL: 1 RS: 84 RL: 1 RWTS: 0 EL: 1
CT	H454	12214	12214	=		.	Note=No edit. PL: 2 RS: 84 RL: 0 RWTS: 0 EL: 0
CT	H454	12222	12222	=		.	Note=Smoking gun  Edit: T PL: 0 RS: 23 RL: 1 RWTS: 0 EL: 1
CT	H454	12228	12228	=		.	Note=Smoking gun  Edit: G PL: 0 RS: 22 RL: 2 RWTS: 0 EL: 2
CT	SROc	12238	12238	=		.	Note=medium
CT	H454	12240	12240	=		.	Note=Smoking gun  Edit: G PL: 4 RS: 32 RL: 1 RWTS: 0 EL: 1
CT	H454	12248	12248	=		.	Note=Smoking gun  Edit: A PL: 0 RS: 37 RL: 1 RWTS: 0 EL: 1
CT	H454	12250	12250	=		.	Note=No edit. PL: 4 RS: 37 RL: 0 RWTS: 0 EL: 0
CT	H454	12257	12257	=		.	Note=Smoking gun  Edit: G PL: 3 RS: 37 RL: 1 RWTS: 0 EL: 1
CT	DGPc	12277	12277	=		.	Note=A: 18 *: 14  -  43%25
CT	H454	12277	12277	=		.	Note=No edit. PL: 2 RS: 17 RL: 0 RWTS: 0 EL: 0
CT	H454	12302	12302	=		.	Note=No edit. PL: 1 RS: 50 RL: 0 RWTS: 0 EL: 0
CT	H454	12313	12313	=		.	Note=Smoking gun  Edit: C PL: 0 RS: 50 RL: 1 RWTS: 0 EL: 1
CT	H454	12317	12317	=		.	Note=Smoking gun  Edit: C PL: 0 RS: 39 RL: 3 RWTS: 0 EL: 3
CT	H454	12320	12320	=		.	Note=Smoking gun  Edit: C PL: 4 RS: 34 RL: 6 RWTS: 0 EL: 6
CT	H454	12328	12328	=		.	Note=Funny histogram No edit. PL: 0 RS: 136 RL: 41 RWTS: 0 EL: 41
CT	H454	12329	12329	=		.	Note=Funny histogram No edit. PL: 0 RS: 134 RL: 43 RWTS: 0 EL: 43
CT	H454	12332	12332	=		.	Note=Smoking gun  Edit: G PL: 1 RS: 173 RL: 1 RWTS: 0 EL: 1
CT	H454	12338	12338	=		.	Note=No edit. PL: 2 RS: 255 RL: 0 RWTS: 0 EL: 0
CT	H454	12342	12342	=		.	Note=Smoking gun  Edit: T PL: 0 RS: 258 RL: 1 RWTS: 0 EL: 1
CT	H454	12346	12346	=		.	Note=Smoking gun  Edit: C PL: 1 RS: 257 RL: 1 RWTS: 0 EL: 1
CT	H454	12352	12352	=		.	Note=Smoking gun  Edit: G PL: 4 RS: 246 RL: 2 RWTS: 0 EL: 2
CT	H454	12360	12360	=		.	Note=Smoking gun  Edit: G PL: 1 RS: 257 RL: 1 RWTS: 0 EL: 1
CT	H454	12365	12365	=		.	Note=Smoking gun  Edit: C PL: 1 RS: 255 RL: 2 RWTS: 0 EL: 2
CT	SROc	12369	12369	=		.	Note=medium
CT	H454	12374	12374	=		.	Note=No edit. PL: 3 RS: 323 RL: 0 RWTS: 0 EL: 0
CT	H454	12375	12375	=		.	Note=No edit. PL: 2 RS: 297 RL: 0 RWTS: 0 EL: 0
CT	H454	12376	12376	=		.	Note=No edit. PL: 2 RS: 297 RL: 0 RWTS: 0 EL: 0
CT	H454	12377	12377	=		.	Note=Smoking gun  Edit: G PL: 1 RS: 317 RL: 1 RWTS: 0 EL: 1
CT	H454	12387	12387	=		.	Note=Funny histogram No edit. PL: 2 RS: 320 RL: 3 RWTS: 0 EL: 3
CT	H454	12394	12394	=		.	Note=Smoking gun  Edit: A PL: 3 RS: 324 RL: 2 RWTS: 0 EL: 2
CT	H454	12400	12400	=		.	Note=No edit. PL: 1 RS: 324 RL: 0 RWTS: 0 EL: 0
CT	H454	12402	12402	=		.	Note=Smoking gun  Edit: G PL: 0 RS: 324 RL: 2 RWTS: 0 EL: 2
CT	H454	12406	12406	=		.	Note=Smoking gun  Edit: T PL: 0 RS: 325 RL: 1 RWTS: 0 EL: 1
CT	H454	12410	12410	=		.	Note=Funny histogram No edit. PL: 2 RS: 318 RL: 2 RWTS: 0 EL: 2
CT	H454	12415	12415	=		.	Note=Funny histogram No edit. PL: 0 RS: 323 RL: 1 RWTS: 0 EL: 1
CT	H454	12416	12416	=		.	Note=Smoking gun  Edit: G PL: 1 RS: 319 RL: 2 RWTS: 0 EL: 2
CT	H454	12422	12422	=		.	Note=No edit. PL: 0 RS: 255 RL: 69 RWTS: 0 EL: 69
CT	H454	12425	12425	=		.	Note=Funny histogram No edit. PL: 0 RS: 323 RL: 1 RWTS: 0 EL: 1
CT	H454	12426	12426	=		.	Note=Smoking gun  Edit: C PL: 6 RS: 249 RL: 26 RWTS: 0 EL: 26
CT	H454	12436	12436	=		.	Note=Smoking gun  Edit: A PL: 3 RS: 276 RL: 28 RWTS: 0 EL: 28
CT	SROc	12439	12439	=		.	Note=high
CT	H454	12443	12443	=		.	Note=Smoking gun  Edit: A PL: 5 RS: 251 RL: 11 RWTS: 0 EL: 11
CT	H454	12453	12453	=		.	Note=Smoking gun  Edit: C PL: 0 RS: 303 RL: 2 RWTS: 0 EL: 2
CT	H454	12455	12455	=		.	Note=Smoking gun  Edit: T PL: 2 RS: 294 RL: 9 RWTS: 0 EL: 9
CT	H454	12464	12464	=		.	Note=Funny histogram No edit. PL: 3 RS: 289 RL: 2 RWTS: 0 EL: 2
CT	H454	12475	12475	=		.	Note=Funny histogram No edit. PL: 0 RS: 266 RL: 4 RWTS: 0 EL: 4
CT	H454	12481	12481	=		.	Note=Smoking gun  Edit: C PL: 0 RS: 200 RL: 1 RWTS: 0 EL: 1
CT	H454	12483	12483	=		.	Note=No edit. PL: 1 RS: 200 RL: 0 RWTS: 0 EL: 0
CT	H454	12484	12484	=		.	Note=Smoking gun  Edit: C PL: 2 RS: 141 RL: 1 RWTS: 0 EL: 1
CT	H454	12495	12495	=		.	Note=Smoking gun  Edit: C PL: 2 RS: 121 RL: 2 RWTS: 0 EL: 2
CT	H454	12507	12507	=		.	Note=Smoking gun  Edit: C PL: 0 RS: 120 RL: 3 RWTS: 0 EL: 3
CT	H454	12513	12513	=		.	Note=No edit. PL: 1 RS: 2 RL: 1 RWTS: 0 EL: 1
CT	SROc	12513	12513	=		.	Note=medium
CT	MCVc	12534	12561	=		.
CS	agttgttagtctacgtggaccgacaagaacagtttcgactcggaagcttgcttaacgtagtgctgacagttttttaktagagagcaga*tc*tc*tgat*gaa*caacc*aacgg*aagaa*gac*gggaaaaccg*tctatc**aat*atg*c*tg*aaacg*cg*tga*gaaaccgt*gt*gtcaact*ggat*ca*cag*tt*ggc*g*aag*aga*ttc*tc*aaaaggat**tgctg*aacgg*cca*gggaccaa*tgaaa*ttgg*tcat*ggcg*ttc*atag*ccttccttagattt*ctggcca*ttcca*ccaacagc*agga*gttttgg*ccag*at*ggggaacc*t*tcaa*gaagtc*gggggcc*at*caaggtcct*gaaaggc*ttc*aag*aaggag*attt*c*aaacatg*ttgagc*ataatc*aac*aaacgg*aaaaagaca*tcgctctg*tctcatga*tgata*ttg*ccagcaaca*ctt*gc*tttccac*ttga*c*ttcac*gaga*tggagagcc*gcg*cat*gatt*gt*ggggaa*gaat*gaaag*aggaaa*atccct*ac*tttttaag*acagcc*tct*ggaa*tc*aac*at*gt*gc*acac*tca*t*agcc*atgga*cttgggag*ag*at*g*tgt*gat*gac*acggtcac*tta*caaatg*ccccca*ca*tt*accg*aag*tggaa*cct*gaag*aca*ttgac*tg*ctggt**gcaa*cct*cacat*caacat*gggtgacttatggaa*cg*tg*caa*tcaa*gctggagagcat*agacgcg*acaaga*ga*tcag*tggcg*ttag*ct*ccccat*gt*cggcat*gggact*aga*cacacg*ca*cccaaa*cct*ggat*gt*cggc*tgaaggagcttggagacaagtcg*agaagg*tagagacat*gggccctt*aggca*cccagggttca*ccata*ctag*cccta*tttcttgccc*attacat**aggcacttcc*ttga*cccagaaggtggtta*tttttatactactaa*tgctggtca*ccccatcca*tgacaatgagatgtg*taggagtgggaaacagaga*ttttgtggaaggtc*t*gtcagga*gctacgt*gggttg*ac*gtgg*tgtt*agagc*ac*ggggggtg*tgt*gaccacc*atgg*ctaa*g*aaca**ag*cccacg*ctgga*tatagag*cttc*agaaga*ccga*ggcc*a*cccaact*ggcga*ccctaagg**agc*tat*g*catt*ga*ggggaaaat*cacc*aac*a*taac*gac*tg*act*caa*ga*tgt*ccta*cccaa*ggggaag*c*gg*ttttg**cctga*ggag*cagga*ccagaa*ct**a*cgt*gtgtaag*catacatacgtagacagagg**ctgggggaa*tgg*ttgt*ggttt*at**ttggcaa*gggaagc*ttggtaaca*tgt*gcgaagtttc*aatgcctggaa*ccgatag*agggaaaag*tggtg*caata*tgagaacctcaaat*aca*ccg*tcat*cattacagtg*ca*ca*c*aggaga*ccaacaccagg*tgggaaatgaaac*gcagggagtc*acggctgagat*aacgcct**caggc*atcaa*cact*gaagccatcttgcctgaat*atggaacccttggg*ctagaatgc*tca*ccacggacaggtttggacttcaatgaaatgatcttactaacaatgaa*g*aac*aaagcatgga*tggtacatagacaatgg*ttttttgaccta*cct*ctacc*atggacatcaggagctac*aacag*aaaca*ccaa*cctggaacaggaa*ggagctcctc*gtgaca*tttaaaaa*tgcacatgcg*aaaaaacaagaag*tagttg*ttcttggatc**gcaa*gagggagc*aatgca*taccgca*ctgaca*ggagccac*ag*aaatcc*aaaac*tca*ggaggcac*aa*gca*tttttgc*ggggcac*ttaaag*tg*cagac*ttaag*atggac*a*aattggaactc*aaggggat*gagc*tatg*caatgtgc*acgaatacc*tttgt*gtt*gaagaaagaag*tct*c*ag*aaac*gcagcatggg*accatac*tc*attaagg*ttg*agtac*aaa*ggggaag*atg***cacc*ttg*caaga*ttcc**ctt*c*tcca*ca*gaggatggacaa*gggaaagctc*acaatggc*ag*actgatc*acagccaa*cccag*tggt*gact*aagaa*ggagg*accc*tgtta**acattgaggctgaacctcc*tttt*ggggaaagcaatatag*taattggaa*ttggagacaatgccttgaaaa*tcaactggtacaaaaaggga*agctc*tattgggaag*atgttcgaggccactgccagaggtgcaaggcgcatggcca*ttttgggagacac*ag*ctt*gggac*tttggatc*agtggg*tgg*tgttctgaactca*ttaggcaaaatggtgca*ccaaatattc*ggaagtgcttaca*cag*ccct*att*cagt*ggag*tctcttgggtgatg*aaaa*ttggaa*taggt*gtcctcttgac*ttggatagggtt*gaattc*aaaaa*acac*atccatgt*ca*ttttca*tgca*ttgca*a*tagg**aat*ca*tcaca*ct*ctat*ct*gggagct*gtgg*tacaagct*gacat*ggggtgtgtc*ataaac*tggaaaggcaaa*gaac*ttaaat*gcggaagtggaa*ttttcg*tcaccaacgaggtccatacctgg*acagagcagt*acaaatt*ccaagcg*gatt*ccccaaaaagattgg*cgacagcta*ttgcaggc*gcct*gggaaaat*gg*ag*cgtgcggaa*ttaggt*caacaacca*gaa*tgga*gaat*ctc*ttg*tggaagc*aaatag*ccaatg*aac*tgaac*taca*t*attatggg*aaaacaata*tc*aaattaacggtag*ttgtgggcg*aca*taatt*gggg*ttttagagcaagg*aaaaag*aaca*ctaaca*ccacaaccc**at*ggagc*taaaat*actcat*ggaaaa*cgt*ggggaaaggcaaaa*at*agt*g*acagctg*aaac*ac*aaaatt*cctctttc*at*aata*gac*ggg*ccaaaca**c*a*ccggagtgtcc*aagt*gcc*tcaagagca*tggaa*tgtg*tgggaggt*ggaaga*ttac*gggttc*ggagtctttacaacc*aac*at*at*ggctg*aaact*ccg*agaggtatacactcaaat*g*t*gtga*ccataggct*aatgtcggcagccgtc*aaggatgagagggccgtg*cacg*ccg*acatggg*ctatt*ggatagaaagcc*aaaagaa*tggaag*ttggaa*gc*tag*aaaaagca**t*ccctcat*agaggtg*aaaacctgc*ac*at*ggcc*aaaatcaca*cactc*tttggagcaacggtgtgctagagagtgaca*tgatcattccaaagagtctag*ctgggcct*atttcgc*aacataa*ttacagg*cccgggt*acca*cac*tcaaacggc*aggaccctggcac*ttaggaaaa*ttggagctggac*ttcaacta*ttg*tgaaggaacaa*ca*gttgtca*tc*acag***aaaact*gtggg*acaag*aggccca*tcatt*gagaacg*ac*aacag*tg*tcaggaaa*g*ttgatac*acgaa*tggt*gttg*ccg*ctcgtg*ca*cacttcct**cctct*gcga*tac*atggg*agaa*gacgg*ctg**ttggtat*ggc*atggaaa*tcag*accca*tc*agt*ga*gaaag*aag*agaa*tat*ggtaaa*gtc*ttta*gtc*t*cag*cggg*aagt*ggaaaggt*a*gacaactt*cacaat*gggtgtc*ttgt*gtttggcaat*cctc*tttgaagaggtg*atgag*aggaaaa*ttt*gggaag*aaacac*atgattgc*agggg*ttttc*ttca*cg*t*ttg*tgctcc*ttctctcagggcaaataac*atggagag*acatggcgc*atacactaa*taa*tgattgggtcc*aacgcc*tc*t*gacaggat*gggaatggg*cgtc*acc*tatct*ag*ctataa*ttgcaa*cattt**aaaatccagccattcctggc*tttggga*tttttcctaagaaaactg*acat*ctagagaaaattta*ctgttagg*ag*ttgg*actggctat*ggcaacaacg*ttacaactgcca*gaggac*attgaac*aaat*ggcaaa*tgg*gatcgctct*ggggctcatggctc*ttaaattg*ataac*acaa*tttg*aaac*atacc*aattatggac*ggca*ttaatctccttaacgtgttc*aaat*acaattttc*acg*ttgactgttgcctggagaacag*cca*ccctga*ttttagcc*ggagtttcac*tttta*ccagtgtgccagt*cttcgagcatgaggaaaacagactggc*ttccaatgacagtggcagctatgggag*ttccacccctaccactc*ttta*tttttagcttgaaag*acacactc*aaaaggagaagctggccactgaat*gaagggg*tg**atggct*gttgggctt*gtgagc*att*c*tggccag*ttc*tctcct*t*ag*aaatg*acg*tgcccatggctgga*ccattagtgg*cc*gggggctt*gct*gat*agcgtgctacg*tcat*aact*ggc*a*cgt*cagcaga*cc*t*tacag*tag*aaaaag*cagcag*atg*t*aac*at*ggg*aagaag**aggctg*agc*aaac*agg*agt**gt*ccca**caa*cttaa*tgat*cac*ag*ttga*tgat*ga*cg*gaac*aatg*ag**aat*aaaag*atgat*gaaactgagaatgt*cc*taacagtgctttt*gaagacag*cattactaa*tagta*tcagg*tat*ctttccatact*ccata*cccgcaacatt*g*ttggt*ctgg**cat**actt*ggcaaa*ag*caaaccc**aaag*atccggtgttc*t*at*gggacgt*a*cccag*cccccca*ga*g*ac*ac*aaaaag**cag*aact*ggaag*aaggggt*c*tataggatc*aaaca*gc*aaggaatt*c*tt*gggaaaaccc*aagtaggggttgg*aatacaaaaag*aagg*agtctt*ccaca*cca*tgt*ggcacgtcac*aagaggggcagtg*ttga*cac*at*aatgggaaaagactggaaccaaact*gggctagtgt*gaaaaaagatctgatttca*tacggaggagga*tggagat*tgagcgcac*aat*ggcaaaa*gggggaggaggtgcaggtta*ttgccgtagagcctgggaagaacccaaag*aacttt*caaacc**atgccagg*cacatttcagaccacaacaggggaaataggagcaa*tt*gcac*tgga**tttcaagcctggaac*ttca*gggtctcctatcat*aaacagaga*gggaaaggtagtgggactatatggcaat*ggagtgg*ttac*aaagaat**ggcggc*tacgt*cagc*ggaa*tagcgcaaac*aaat*gcagaa*cca*gatggaccga*tgccag*aattggaagaggagatgttc*aaaaagcg*aaatctaaccat*aat*ggatc*ttcatcctggctcaggaaagaca*cggaaatacc*ttccag*cca*ttgttagaga*ggcaatca*a*gag**acg*tttaagaac*ctctaatttt*gg*ca*c*cgac*aagggtggttgc*agct*gag*atggaag*aag*c*a*ttg*aaaggg*ctccc*aat*aaggta*ccaaacaacagcaac*aaaatctg*aacaca*cgggaagagaga*ttg*ttga*tctaa*tgtgcc*acgcaacg*ttcacaat*gcg*cttgctg*tca*cca*gtta*gggtt*cc*aaatt*ataac*ttga*taataa*tgg*atgagg*ccca*tttc*acag*acc*ca*gccag*ta*tag*cgg*ccaga*gggtaca*tatc*aac*tcgtg*ttgg*aatggg*ag*aggca*gcc*gcaa**ttttcatgacgg*caac*gccccctggaac**agc*tga**t*gcc*tttcct*cag**ag*caac*gctcc*aattcaa*gat*gaag*aaa*gggacat*acc*a*gaacgct*catggaa*ttc*aggcaa*tgaat*gga*ttacc*gac*ttcg*ccgggaaaac*ggt*gt*ggtttgtcccca*gc*at*caaag*ccggaaatgacat*agc*aaa*ctgc*ttg*cgaaag*aac*gggaaaaag*gtcattcaacttag*taggaagac*ttttgatacagaa*tatcagaag*act*aaac*t*aaatga*tt*gggac*tttgt**ggtgac*aact*gac*atttc****agaaa*tgggggcc*aatttcaaag*cag*atagag*tg*a*ttga*ccc*aag*aag*atg*tct*aaaaccag*tga*tcc*tg*acag*atgga*ccag*agc*gggtga*tcctggct*ggacc*aatg*ccagtc*a*ccgcgg*cga*g*tg*ct*gcgcaaa*ggag*aggga*gag*ttggcag*aaaccc*acaaaagg*aaaat*gacc*agta*ca*t*attca*cgggccag*cctct*caacaat*gat*gaag*accatg*ctc*ac*tggac*agaa*gc**aaaaat*gttg*ctgga*caac*at*caacac*tccagaaggaa*ttat*accag**ctc**tctttgaaccagaa*ag*agagaag*tca*gccgcc*ata*ga*cg*gt*gaatat*cg*cctg*aaaggtgaat*ccaggaa*gacttttg*tggaac*tca*tgag*ga*ggggt*gacc*ttccag*tttgg*ttag*cccacaaag*tagcatcagaa*gggatcaaatac*acagat*aggaaat*ggtg*cttt*gatggacagc*gcaacaatcaaat*cttag*aggaaaa**c*atggacg*tggaaat*ctggacaaa**ggaaggagaaaag*aaaaaatt*aaga*cct*aggtgg*cttga*tgcccg*ca*ctt*attcaga*ccccttagcactcaaggaa*ttcaagga*ctttgcggctggcagaaag*t*cg*atcg*cccttgatcttg*tgacag*aaata*ggaagagtgcc*ttc*aca*ccta*gcccac*a*gaacg*ag*aaac*gctctggacaatctggtgatg*ctgcacacgt*cagaa*catgg*cggta*gggcctacaggcatgcggtgga*ggaactaccagaaacaa*tggaaacact*cctactctt**gggact*catgatc*ttactgacaggtggagcaat*gcttttc*ttgatatcagg*taaa*gggatt*ggaaag*ac*ttcaa*taggac*tc*atttg*tgt*gattgctt*ccagcggtatg*ctgtggatgg*ccg*aaat*ccca*ct*ccaa*tggatcg*cgt*cggcta*ta*gtc*ttggag**ttttttatg*atggtg*ttgc*tttatacc*a*gaacc*a*gaaaag*cag*agaa*ccccccaagacaaccaact*cgcatatgt*cgtaa*taggca*tac*ttac*actggc*tg*caa*taatagcggcc*aatgaaatgggactg*ttggaaac*tac*aaaga*gag*a*cctaggaa*tgtct*aagga*gccaggtg*ttg*tttctc*caacta*gcta*tttgga*tgtggac*ttgc*accca*gcatcagcctggaca*ttgtacgccgtggccac*tacagtaataacacc**aatgttaagacataccatagagaa*ttctacagcaaatgtgt*ccctggcagctatag*ccaacc*agg*cag*tggtcctgat*gggtttggacaaggga*tggccaat*atc*aaaaatggac*ttaggcgt*accac*tactagc*attggg*ttgc*tattc*ac*aagtgaaccca*ct*gac*tctaacggcgg*cag*tac*ttttgc*taattaca*ca*ttatgccattataggtccagg*actgcag*gcaaaag*c*cactcg*t**gaagctc*aaaaaaggacagctgctggaataatgaagaatcc*aacggtggat*gggataa*tgactat*agacc*tagatcc*tgtaa*tat*atg*attc*aaaatttgaaaagcaac*tgggacaggtcat*gc*tcctgg*ttt*tgt*gtg*cag*ttcaactgttatt*aatgagaaca*tca*tgggccttgt*gtgaagc*tttaac*tttagctacaggaccaa*taacaa*cactc*tgggaagga*tcacct*gggaag*ttttggaacacca*cgatagctg*tttcca*tggc*aaaca*tttttta*gaggg*ag*cta*tttag*ctg**gagct*gggctcg**ccttttcta*ttatg***aaatca*gtc*ggaa*ca*ggaaaaa*gaggaac*aggc**tc*tcaaggtgaaac*tttaggag*aaaaatgg*aaaaag*aaatt*aaatcaa*tta*t*cgcggaaagag*tttgacctc*tacaagaagtc*tggaa*tc*ac*tgaagtggacagaacagaag*cc*aaag*aagggtt*aaaaagaggag*aaacaac*acatca*tgccgtgtccagagg*tagtgcaaaac*ttcaa*tgg*tttgt*ggagag*aaacatgg*tcattcccgaaggaagagtcata*ga*cctgggct*gtggaagagga*ggctgg*tcata*ttact*gtgcaggactg***aaaaaagt*cac*agaag*tgcgagga*tac*ac*aaaaggcggtccagg*ac*acgag*gaacc*agt*gcccatgtcaa*ca*tat*gga*tggaacatagt*caagtt*aa*tga*gtgg*aaagg*atg*tg*tttta*tcttcca*cctgaaaag*tg*tgaca*ccctgtt*gtgtgacattggag*aatctt*ca*ccaa*gccc*aac*agtgg*aag*aaagc*agaactat*aagag*ttttgaagatggtt*gaaccatggctgaaaaacaatcag*ttttgcatt*aaagt*attgaaccctt*aca*tgccag*ccgtgatt*gagcacctag*aaagac*tac*aaaggaaac*acgga*gga*atgc*ttgt*gagaaatccac*tttc*acg*aaact*ccacgc*atgaaatgt*actggat*atctaa*tgg*taca*ggtaacattg*tctc*ttcagt*caac*at*ggtat*ccaga*ttg*ttactgaat*agg*ttcac*ga*tgacacaca*ggag*acccacc*atag*agaaagatgtgga*tttaggag*ca*ggaac*tcg*acatg*ttaatgcggaacc**agaaa*ca*cccaa*cat*ggatgtc*at*aggggaaa*gaat*aaaaagg*atcaag**g*a**ggagcacaatt*c*aac*atgg*cacta*tgat*gacg*aaaacccc*tac*aaaacgt*gggctta*ccacggatc*ttat*gaagt*caaggccacagg*ctca*gcctcct*ccatgataaatggagt*cg*tgaa*ac*ttctcactaaaccatgggatgtggt*gcccat*ggtga*caca*gat*ggcaat*gacagatacaact*cca*tttggccag*cagagagtcttt*aaag*agaaag*tggacaccaggac*acccagg*ccta*tgcca*gggacaag*aaaggtta*tggagat*cacagc*ggagtggctct*ggagaaccc*tggggaggaa*c*aaaaga*ccca*ggtta*tgca*caa*gggaagag*t*ttac*aaaaaagg*tc*agaa*ccaacgc*agc*tat*gggcgctg*ttttc*aca*ga*ggagaa*cc*aat*gggac*ag*tgcg*aaagccg*ctg*ttgagg*atg*aagaa*tttt*ggaaac*ttgt*gga*ca*gagaa*cgtgaact*ccacaaa*ttggg*taagtgt*ggaa*gctgtg*tttac*aaca*tgatgggc*aagagagagaa**gaaactt*ggagag*tttgg*caaag******c*aaaaggc*ag*tag*ag*ctatat*ggtaca*tgtgg*tt*ggga*gct*agg*tacc*ttgag*ttc*gaagcccttgga*ttc*ttaaa*tgaag*accac*tggttc*tcg*cgtg*aaaac*tctta*cagtggagtagaaggagaaggactgcacaag*ctaggct*acata*ttaaggg*acattt*ccaaaat**accc*ggaggagccatgtatg*ctg*atga*cacagc*tgg*ttgggac*ac*aagaat*aacagaag*at*gacctgc*acaat*gaggaaaagatc*a*cac**agcaaa*tggaccc*tgaac*acaggctgtt*agc*g*aacgcta*ta**tttaagctc**acat*acc*aaaac*aaagtggtc*aaag*ttc*aacga*ccgact*ccaacggg*ca*cg*gtaat*ggacat*catat*cta*ggaaagaccaaag*aggcagtgga*ca*ggtgggaac*ttatgg*tctgaataca*tttaccaacat*ggaag*cccagttagtcagac*aaatggaaggagaaggtgtgctgtcaaaggcagacctcgagaaccctcat*ctg*ccag*aaaaga*aa*atcac*ac*aatgg*ttggaaacc*aaaggag*tggag*aggtt*aaaaagaa**tgg*cca*ttagcgggga*tga*ctgcg*tagtgaaacc*aat*cgat*gaca*ggttcgctaa*cgccctgc*ttgctctgaac*ga*tat*gggaaagg*ttcggaaag*acat*acc*tcaa*tggcagccatcaaagggatggc*atga*ctggcagca*ggt*tcc*tttc*tg*ctccca*cca*ctttca*tgaatt*ga*tcatgaaa*gat*ggaagaaag*ttgg*tgg*ttccct*gcag*acccca*ggacg*aactaa*taggaaga*g*caagaat*ctctc*aagga*gc*gggatgg*ag*ccttagag*aaa*ccgc*atgttt*ggggaaagcctacg***cccaaat*gt*gg*agtc*tca*tgtattttc*ac*ag*aagag*atc*tcag*actag*cg*tcc*aatg*ccata*tgtt*cagc*ag*tacc*ag*tccac*tgggt*ccccacaagta*gaacgac*atgg*tc*ta*ttc*at*gc*tc*acc*atc*ag*tggat*gac*tac***gga*ag*ac*atg*c**ttact*gtttgg*aacagggt*g*tgga*tcgagga*c*aatcc*a*tgg*atggaagac*aaaactcc*ag*ttac*aacctgggaaaa*tgttccatacc*ta*gggaagagagaagaccaatggtgtggatcacttattggtctcacttccagagcaacctgggcccag*aacata*cccacagcaattcaacagg*tgag*aagcc*tta*tagg*caatgaagag**tttctgga*ct*acat*gcc*ttcaa*tgaagag*att*caggaaggaggagga*gtc*ggaggg*agcca*ttt*ggtaaacgca*ggaag*tggaaaag*aggct*aactgtcaggccacc*ttaa*gccacagta*cggaagaa*gctgtgctgcctgtgagccccg*tcc*aagga*cg*tt*aaaag*aag**aagt*caggccacaaa*gccacggtttgag*caaaccgtgctg*cctgt*agctccgtcat*ggggacg*taaaacct*gggaggctgcaaactgtggaagctgtacgcacggtgtagcagactagcggttaga*gga*ga*cccctccc*atgac*acaacg*cag*ca*gc*ggggccc*gagc*a*ccgagggaagct*gtacct*ccttgc*aaaggac*tag*agg*ttag**agg*a*ga**ccccccgc*aaacaaaaa*cag*cat*a*ttgacgct*gggagagacc*agaga*t*cct*gctgtct*cctcagcatca*ttccaggcacagaacgccagaaaatggaatggtgctgttgaatcaacaggttct
CQ	????????????????????????????????????????????????????????????????????????????!?EEMMQQRRRR?SR?SR?RRRQ?RSM?RRLRJ?SJQSI?SJQQJ?ORQ?QSFRPPCSIO?RRRSRO??RJQ?SSS?S?OS?SSLSQ?SS?QRS?OOOFSIRQ?RQ?RRRRJRR?SIRS?SS?RRR?SJ?SKR?R?SLR?RRR?QLQ?RR?QSSKQLO+??IQQPS?SMSSI?SMQ?SSFSRIOI?PQPSG?NIOI?O+OQ?RLRO?RIQ?OOOP?S+SMSMS+SPOQQF?QM+IPJP?OIQIS?SKSMSSSP?OSJN?RR+RLRI?Q+RS?QQ?RSSORNOI?S?LQOI?QSJOOQ?RSSSIOI?SO?+QMSINQIP?NRSFOIN?PIN?NIM?OIQIQO?MS+F?M?ONFPONL?+JLNOO?NLLILM?OIM?+NFLNH?NNOOELLNN?OMOMNNRN?PQOORPMM?NMNNR?SIQ?SJQOQQ+RR?OSK?OP?SSJRLQS?SLSQ?O?SIRRR?RRRS?QSMSSSSSL?RMR?RPP?QRQI?MQ?OQSKQI?OSIP?ROOFN?NSI+NN?FNNOHN?MM?POROHOIM?OOQPRI?OQO?OIQI?QR?RMS?OS?RQ?SQ?PPQO?NRP?O?NOMI?OQQLO?+OIRRHRQ?OS?PR?R?RRQ?SRO?SSS?RSQIQSQQ?QJP?QOQKOO?ROSSFL?NO?PI?MNIL?PIM?MSLNI?OIO?LNLM?MNN?NINLR?NM?NNQIO??OQPI?OIO?+NRQN?MNIONN?POGOOQOQIOQQIOI?NQ?OO?NOJ?NNSI?QROQJPPQOPRS?SRSSPSN?QQQISR?RS?SSRR?RRKPS?SNQR?QQ?SSSCRR?NN?OSMOPP?SSKSSR?+SR?RRSSSS?SS?SSLSSH?SLS?SMSP?PS?SSMR?RRQJQNRQRQISKQNOOQJNRQO?OOQIRI?QQOQSRQQR?SQISSFRI?QSIQR?RSFLLMFNILM?SHMLM?ONNM?NOGNM?NNFNO+LOOF?MMIMLLL??OOIOQPOIOI?+IOO?QPFSORIOKSRIOIQ?SSSS+SOO+QR+SSM?RRROQIPQQ?QRQHNQQIN?ONOOOIMOPOQSPQQ?O+SKRNR+QHPQJPQOMPN?OOOIMMSIOJRI+O?Q?+MNPQIQ?RRRRRRS?SSFSIR?SS?SSSJ?RO+K?+QRRR?QR?RSQRQINQ?PQR?RQS+RSI?PNNI?RNRL?O?QNNS??IN?RQFONO?QOSMQ?QRQRSRQ?RSKP?RRSKRS?SMQQ?SIQJ?Q?SSJSIPO?SJRSQ?SSHOSLSN!?NMN?OOO?Q?QSPI?ON?QSSJOSSIR?+QRK?RMQ?R?SSMS?+SS?SS?SSS?SSM?SS?SRR?SLSS?SSKSI?SSSJQJQ?Q?SJ?SSSIR??PLSRR?RIPR?SOQOR?RMRRSM?RR??Q?RKR?ORROOIN?LNRRRRSOQNNPQSSRRSSI??+QQPPPLOL?+NI?SIOO?OISSI?+Q??QFSIOPK?+PFOKPS?SIQIQRMPO?RSQ?QPQRJ+SSLR?RIRSRMRSLRM?SL+QRSS?SSSLSSSMR?SSMSS?RSLOR?SRSQRIQJORQSFO?PRR?SIO?RRSS?NSSOSSSRRR?RR?PR?O?RPKOOR?SJRIRORLRNI?OSSFRSFNLMOFN?PNN+OFLOOO?LLLINMMMMMO?MIL+QIL??MMLIM?NLMMH!KLLM?OOIMMILLLMILLIMMMHM?LMMHLGLNFLHLOF?LMMOSIMQR?NQQ?NIOPQIOSSOIMQFNIN+OLOOIMMKLEKKLLMLHLLLLHLLHLLLH?J?LHL?NSFNNRQPIO?LQINRNMPPMLLOIOQI?OO+QO?LLMIMM?NIN?OOQRI?OQQJ+RQNOOQIQOPRRR?RJRRO?OPHSO?OIOI?RIPQJSJOOQINI?NIOOQO+KM+?RQSSQS?SS+QQQQ@?+PRRQQRPSQ?SSSSSJSSIONIR?PQRRIR?S+POINLQNO??RNSI?SQRSFPPP?PINOMN?NOOIOQS?POSONO?SJQQR+RQ?PQ?SSISSJ?RRQGQ?RRS?SQSSIPRO?SL?SSO?SSSS+PO?PQQHPRP?RISSI+?RR?+SSSR?SMSMS?SSSMSO?S?SFNISLSIOOP?SLSSSCOQ?RORQ?SSQR?QSKRMRRR?SRQQIOQSI?QSFRQ?OQL?NQLSRSISSIQ?OOQ?P?SQ?QSFR?PQSQSR+SSJ?RS+QQSQ?SN?RPIQMSI?QJQ?OQPRR?QSH?RSSCRKQ?RRS???RQRJ?QIO?RSLRS?SKSS??FSM?+?NPIP?PR?QNRIMOQOMLPI?ONINOFMOQO?Q+OISSIP?QQ?PPRRRRR?SSSSSKSK?SSF+R?RRIQ?ORQR?QINQJ?QLRSJ?O+PF?OOQ+R??L+OOIONNKSQOPJSMONI?OSSL?SSSCNOFLMRIOOMMO?OPIOIQJNI?OIOINLLNOI+MLINHLLMMC?LLNIPMNIMOMLN+NINNI+?IRLNO?+NNINRFRIM?QRNMIMMLNIMIOOPO++QN+NINRNMIOINMMQRSIQIP?S+OFQQFNONPNN?ML?NNK?OSISR?NOHQIOMM?OOMQSF?PQK?ONRIPQPNIMNML?LILMHLMQQCOMILQLM?MINOFMLMH+?NIOIORLNOIL+L?LML?LOFL?+OI?LLLP?QIOM?LMMQNIOOFMLLNR?NOOI?NIRKNI?ORQIR?QROJRNRIPML?QIQINPPOSFNI?OPIOIO?OONON?GLNO?NMOINQOO?NP?SSSLRO?MOOQ?QLNP+?J?OOPI??RIO?OQ?R+ROR?RQ?QRSS?QR?RSJRSMP?RSSI?SSMQKRNN?POOOS?OSSNNQNMQN?OOQSFM?NOLNO+OINOPF?QOIO?O+NOFQ?M+QIOIO+NIMI?ONNDLK?LKLLILI+LLMINNIOOOOIOOI?POMLOPMO+Q?RRSSFSL?SKRKRS+?MR+M?SSSCSSSSCNOOIQI?Q+ORSOR+Q?SMNMMQIN?QQIM?PQFN+SCQ?QI?MN?+QPS+SIOI?QISPIO?PSIPQISKR?SSI?QRJS?OSIQ?QOP?OIM?OPIRJPM?PSFNPP?NKSJMR?OIO?OOOLO?OORS?O?OOINSSRF?POPCPPINS?RO?OOHOIOIQOINMO?OINOOPFRQ?Q+N?+P+SI?PQQL?R+SCRQPRPSKSL?+SSSFO?SMSS?SQSJSP?RMSRSLRSI??SO?SJSQR?QSSSKS?RSSSSS?SNRSSF?PQN?SSSCRRFQINOOQQ?JM?NMN?P?NNNMNOM?NOFN?MM?OPPIQI?OIQSSQGQ?QP?RMOP?PSR?PSF?SISSNPR??Q?Q?RMSIRQRQPOI?OIOP?RPI?OQQJPRPPQ?RRKRI?ORQN?OPSIRRIN?SISJOP?NHLL?MMELIM?LILMLORQ+MMNIOI?QJS?QP?OQ?SINQO?QRIPR?RLR?QRQQJR+RQRRR+RQQ+P?+?Q?OSPO?RINPRSIQS?QIQPRQOIRROQ+ONO?QIOJNNNNOMLOFMIMMP?NP+Q?OIO?NOLLMSI?QRQ+J?QJQQORSSFOQL?QSSGOSI?RSMSIR?QJQISI?NQ?NOO?RSSSJOSN??P?QQLPQQM?ONOPJN+?QOOCNILNO?NO?SR?RIPI?QSSCNNNNO?POQPR?S+NRIN++PI+NIOMOROPNNOOOPMPNOQ?OONONOS+QINOFQPSRSRRR?SQQR+SIO?QS+IS+S?SJPP+OI?+IQOOOI?RRFSSFS?RQIQ?PPP?+SSSFRSJO?PSJPOSNOQINON?OJNPILSRC?LJQKMNPQQLOQ?OIRRIOQQ?+JP?NSQIQIQINRI?RR?RSIRRQR?SQ?SSSS???SSS+RQ?QQORF?RSQIQ?ROIQPFQ?OOOOJ?RMQOKP+?NQ?RPRRR?SQ?RRSSK+SF?R?RJSSSSS?SQSSL?QOIR?QSJR?SIN?SQRORP?NR?OQPRLPI+??SL+RQ?SSSR?RSS?SSSSL?SSSM?SRSRI?RRR??+ISLRRQ?SJQ?QNPJRSI?QSOQ?RPRFR?OM?PPQ?OQ?QSQGP?OIP?QRRI?+PO?SLSSSF?QRP?QSJO?QNQ?O?OOO?RQQF?QINN?QIMOFNIQ?+?NOMQLPSI?PPOOIP?PQGONSP?SIOO?RRSFPIRSLR?SIOR?QOFRRIQPQIQR?+NORM?OOIOOOC?NOL?OQFOIQ?SRHPPR?RSSRSKRS?QSSSJ?SSSCS?SL+S?SQ?R?SJR?POSQSI?PJOOOORRRSHSQRFQQJQ?OPQIPRRQ?SRQSSJQRO?R+RRRSSSL?SSK?MPPQ+OQGOQI?SIORSM?RR?R?RQSSSNRR?SSJQIRRSF?QOOP?OPJ?RR+ON?ON?OS+SSK?SIPOPK?PPRQI??QQQEQQIOMLIMQJO+ONIM?NSFMRFN?SSSSHSIOSINNPO+NRR?OPPO?QPOPOQSPOCOOFN?+OOSIPNI?RM?OIOI?++PQLQ+RR?SJQNIMOINL?RLNNPIONNOJQ?NNOIOO?MRILOIO?PSIR?SKRPPF?OSS!I+SPQRSSN?PQQFRPORORJRRR?RKSSF+IS?NQRIN?OQQI?PPFM?NOFM?NLONI?PIOJ+MNIMO?NION?QIN+QNOPLPIRLPQRRRIR?OSF+?NOOIRSSJ+?OOP?PILNQNPNIMOINPJNMQIONQ?OIO?Q+GNNO?QSSC+POJ?OJPQQRFQ+M?PQQMO?OIPNOOONRIRRP?RMIM+OOORNNLNIOOOGMONN+NOIN?N+QIPLMOOORRPQIRRRRSRRSSFPQ?QIQIQNSSCN+NINQQ+?QRJN?OOOOLNQOOILOSFN?NNOMPROQ?OOOIOHQPOLRNQRINIOPSSSMS?OOLSSSC?RS??POQJRO?RQIPOFNOI?MPONOO?QOI?R?QNIQIOR?QIR?RPSSOS?I?QP?RRFPP?M+O?POQPFOMPIPSPIP?NILNINOMOI?NI?OSSS@OMM?MOQ?MOO?OOQOOOOOOPM?NNQN?QISO?RIO?M?PON?MMOO+NN?PI?O?+ON+M?ORP?QRRRIP?S++NPO?QRS?S?SLN?SQ?SSF?Q+SSLR??QSJQRQ?PRS?S+GR?PQJ?RPP??OO?QPIO??MQJ?NSJRI?NOSQ?SPR?PR?SINP?OORR?PS?+N?IQIR?RIRP?ON??QIN?QOONQ?OPOOO?QR+FNRRQPSI++O?SI?NPLRQNPORPRPC?+PJ+ONRQ?SRRIQOQSK?SRRSR?SRNRI?+PR?+QQFQIOOQOO?SIRQS?SSJORSMPORI?N?PLQIN?ONRI??PO+??QPSI?PIOSSS?O+?OQPFOSF??PQFQ?POQISI+SSM+?S?QR?PSMRRRS?Q?QPIRO?MQQQQEP?PQ?Q?PP?RS?R+SSIR??NQS?SISO?RMOIN?PMPPREM?+?NRPPSIRRR?SSLQQ?RQ?SKSJSLSM?+?SK?SSJPRRIMOF?NIOMLLONCNINI?N+PMMO+OOIM?QIRI?RRSOOI?QJORQ?QIR?OQQ?RIOOMLMMOO?NINOOOOCOOORN?QIOQ?NON?OR?RJSSSGQSQCMNONRLOIRINOFRO?ORFNRRQPOS?ONSOOPLNOPQOSQSSFQR?RR+SIPSMSSIS?QQIONP+?IOOQNONNM?OIM?OIQNOOC?NPOO@NOINRLRSNQQLOJM?PIOQJONNQORSI+SQFOMSSIPSFQQFN?NHNNOF?NNNFRI??O+LLILLI?LOM+ON+MOOMQ+RM+IONNOOCMMFLOSHIHLNI?LL?MNNM?OPIO??OPFQPMNOJMOIPIQ?OIQN?OS+OQRRJROQQRR?RRK+NNOQO?SSFQSFPIRRSRQRFPRR+QSSSLRSMR?SMSSSSI?SIPQ?RQFRRIR??RJ+PJR?RR+QR?RSPQ?PMSJ?ORQSSOQQFQ?QPFQ?PNORRI?QJQ?QROOLQRIRR?++RKPQ?Q+RIRIQLPQ+JPONQRPIN?QRQQMNSP?PSF+QP+JOIQN?SIN?OIOPR?SJSRRSKSRK+RQQQLSSFSOOO?SSKSSFRORI?SIPIPO?P+O?SINR+PSRQO?OIRSJQQR?I?RSO??QRP?OQJOIRRIM?SM+OQIOOOI?OI?NS?S?KQPP?RJRSFNRKSIRQ?QPPR?QOO?QQRIRIQ?SJN?O?M?OIM?NQFQPJ?NOOSF?QIO?SISJQL?NIOSFORIOOMNOIP?SSSLNNOO?OIOOON?N+SFOIOOSNOQ?OIM?MION?ONQSI?PNPOPL?SPQNQIOO?QIONNOIO?PSO?+RJSSSS?RRR?QIR?QRJO?SSFQL?RI?PPFSM?R+QIO?OINP?SSIQQI?QPI?OQOLRI?NOFP?PPFS?SPPS?PSS?IR?MQIQO?SP?SRO?RQI?Q+QOR?SSFSSSP?QRQR?QJO?QOQRQ?SIQK?SIQSSL?RR?RSMSS?QSL?OPSJ??S+SKSRSSQQ+L?RSIR?+QSSSGOSIOIR??RMN?SPN??N?NSI?NRGOIO?OON??NM?NSIO?MNOOI?OIOMPPI?OMO?NOIO?OOG?QQFOMON?PQI?L?QSIQQQR?POPSJRJ?SJS?OSJQRI?RPQIR?RKR?QLQRI?OSS?SMSS?S+SSFSSSEN?QJQ?SR?SISSIQSSSS+P?PO?QR?+RRFR?OIRIQRFOSPOPQ?PSR?RRJ?QRRR?RIP?PSSRJ+?OIO?PSFOPORL+?INRMRLROISSLPN?OPSISLSOR?SSSIQO+ONNQRI?ORRQQPSIR?ORO?SSLR?R?+SJOSR?SM?SSNSS?SSFQR??SLSSRR?SIRO?RRS?SSSJS????SQSSG?ORSSSLSK?SISSKRSSIR?QQQ?RPQSQQ?QP?S?S+PS?SSF?PNP?SKR?RRR?PPR?+SSIQIRS?SQS?SS+?RS?PSSS?SSSIS?SMRS?RSS?SSIRRO?RSMRRIQ+?SMOPL?QIOO?QMOPNP?O?NIMOQI?POO?N?MO?NQ?QSRQPRF?QIQR?SSSFO?QNP?QIOIMPN?+SKOOH?MNOSOI+I?N+RIP?QQQJ?OPPP?QQ?Q?RQIRS?SSSISKRS?SMRSR?QRKOOMN?QNO?OPIR?QQINOR?ORR?RS?OQLQR?SQSM?SS??RSSSCQ?P+KM?NSPIP?QRKQ?QP?SSKRSR?+NIORSIRI+I?NJLP?PNIQN??NOO??PQRSFQQIRINMOR?GO?+PRSSIN?QSR?SSMSSL?SPP?SQ?RR?IS?OP+OPR?SS?SLOO?PS+PIORR+P?SIQOIQJ?NRPRSR+R?RSIRIQ?QRQ?QOSS?IR?SSSCP?SOSI?SLSIRR?RSFQI?OJNM?OOFO+RSIP?PPQRPPPPRRI?SS+OPLMPFNOO?NLPOLM?OQ+NSFO?NIOO?LRSF?OMLNI+OP+R?ORSK+RJQNQPFR?+QKSP?OPIN+PF??O?ORRJR+O?NPKSSFR?+RRMONRSG??RKPMPIRRRSSHO?PPPSSEOI?+IPP?OJO?OQIOQI?ORJQO?QOORFR?PQ?RRM?RSLRRRR?+PR+SL+OOPSSRSMSKSM?QIONJQIM?LLLFMMSINQPINMSSSFP?O?N+?NNON?NOFOIOMQPSMS?QQSOSR?SSGPP?PIPJORRRPPM?SIR?PQR?+MNM?MNQLNO?P?NQIR+?NQ?RRHR?LOQQSSLQPSISQRSMSRQSQ?RSRQR+SSOO?RPQOL?+QRSL?PRLRQ?SSJR+MQPSSISSRRQSISSJP?SLSIOSSRIQRRRIRPM?NSIOQINOPS?QLMOOONOI??ORFNMM?+NOMOPS?SI++RQQOOQIQPJRPQOIO?ONNOOHL?NIMNOOOONNI?RPPF?QPFPQI?OIQSFN?NN?QJRSJ?MMOIPP?OP?OSSJO?RRO?+SS+QSSM?SLRQSSJ+SRR?+SSSSJPSSL?SIS?SS+O?+SFO?RR?QIPM?QOIPRRQ?SSS?NSLOOM?MO?QQL?+HMILL??ORSOOGNML?LLMILL?MHLO?+L+MMNRI?O?QOIOI?M?LILIGL?LML?LMOI?MNNOOIMIOONSISIOIPS?RNNNQSPPN?NRP+I?QPSMOO?PRN?RIOR?O+LMKL?OL?QSJ?+OILMMO+IPJ?MIMNMQFQQSJOQQS?+JNIORFO?+NO?RSJPO?NNO?O?S+QNSJQL?NNPOQ?NLSIM?MOLPNIOM?SIM?QOLMOQ?ISMM+L?LNRO?QQHNIO?NNMOIRM?PINR?QOPFS?SNNMROMSINNILNN?QIONPPPMIMMNILILM?LLMNNONIMNINMNI??NHOPOIOIPRNNPONIOPMONRRJ?RIQQRRRQNOPFOQPOS?SSGPSLNQROROSRP?PMRJSJ?SSI?SRR?RRIRRJSQSS?SSFSSFSMSSSM+SFS?QSLQISLQ?SSR?RSSS@RSLSR?SMSSMRSS?+SIRR?RRSS+SR?Q+IROK?NLMP?ONOIO?ON?LILOMMILOFN?NM?PMN?NMRNIN+INOI?QPN?NMN?NOPCOS?PNIQ+MOL?MP?MINNNN+ML+LLLLGKLHLNI?O+NMNN+?IMQQQHP?Q?IOQ+QN?P??OSJRRNL?S+OOOLRINOONNNNOQSIOIORIONRISRJRRI?SIR+LQSLON?QQINNOI?QONO+OO?NOOPI?QORQR+I?RRQSI?QRQ?+SR?SSIP?SSSISSFORPPF+OQIO?ORPFOQQOIO+NN?PO?SSINPJ?SSS?LNM?R+Q?SRR?R+NQJRO+MJ++I?OJNNLOSMQN?QOP?OSSFSJRISS?RRRPLNR?RSLRIR?S+ORRRSSSSSMSSMSL?SSNSSI?RORRR?RRSIRMRLR?QOQRLQ?SS+SIN?NS+LSIRIOSOLP?PPQNOOPQO?RQGQIP?RQJQ?+QFQN?+SSSSHQ?RSSSF?SR?QSR?SSISS?R+S??OPRQR?RSJRS+P??S+SSSCQSR?SKSRR???SSLSSR?OS+?SJSM?SS?SIQRSSC?RSRKSJQ?RRJR??QP?+OPIQIRPSSFQ?PPHMOINS?SSOSLNQI?OPOOIP?NNHPJ?ONIOMPI?NIN?O?L+NOIPQFMQO?PPHNOPLN+?PPMOJQSI+OR?QRMSI?OR?RQ?RPRLQRSLO+RRRLSQNQIQ?RI?QSLS?SJSSFSI?+SSS@PRPIOR?S+GPRIN?OQQROQ?PQSINOOOQJ+OMPI?PNQ+NROSSKO?OJNRI?OOI?PRHNO?SIS+SR?SSINNOOI?NO+SIPSFRRIOIOLQOONPSRR?QN?Q+NNSFMN?RQRIQJPOQIQ?RIONQI?OPRQR?RMSOR?RRQRQSLSPSN???QQQQSEQP?RRO?QRRIO?SSSRRSIR?SSR?QR?SSSKPILNLMPIPOI?OM?NMOO+?MSIMI?LMN?+ON+MOOON+I?MN?LMQ?NIN?SSILINMLNMM?+OIMOI?NI?NLM?M+MI?PMFNI?LNL?NL?LN+CL?LOL+OIO?OIMLNONCN?LM?OOM+L?LNFLNMI?QNMPQQSRRIRIQQ?SIRRSL?RR?RJSL?RQSJ?OLN?OOPQJ?OIR?Q+KOQ?SSSMRRRN?SLRRO?PSSGPRIPPNOJRI?LOIPJPOQIPP+OPQQCNNI+OOO?RQQNNQQRI?QRFQQ?+QIRQIQSFSI?OOS?QOSIN+?P+SSPOOI?ROORSSKORO?QSFQQR?RQQ?RSLQKPSFQ?O+SJS?PIP?INQN?OILN?OONOOFPOIPO?OSHQ?PQQ?SSFRO?QIQQSQ?P+RQSFQRO?PRQRINO?RRPSSM?NSI?+NNO?OIMOINMPIM?MMRS?SLQONO?NQJO?PN?QIQ+O?R+QNP?QIM?+MMROPSI+?ORL?SISPN?OO?OPOOOSNQQ?SINN?MOOFRRI?NOOR?PRQPFQQRSPQKP?RSISSLQR?QS?SJSJR?RPQ?QPSQP?RISKRPRRMSMSJ??QQRSG?OP?PRJQK?QQR?RJQRRSS?RR?+RSSCSSF?SSIR?SSSSLSK?RQOSMS??L?O??QJRPOO+SJRL?R?SLR?RQSI?RSRSQ?RQRS?SSRS?SSSJSSSD?RSR?SSSCSRM?OQFNQIQ?SJQ+SJQRO?+KQR?PQIQQ?SQI+IRIQQQQJ?RONN?ORIOPJO?LHLLMLMMOFLNILLO?ML?MMOQ?FO?S+NNPPR+LNFOINRSSIMMPMQIN?RQOFRQ?QIQRR?OQPR?PSP?RIQSMO?OOOSSO+RRPIRO?SLO?SSFPMQMSS?SRRSSQPOOPPF?OQFN?MNRRFM?PSINMNOINOIQP?+PPFONI?LI+M?OROIN?PQFNQRIO?QSIPI+IO?OSLSRQS?RRRSRR?SKSRRSIPQRR?SLQQSIRRF?OQSP+RSIQI?Q?RQQCRR?QPIR?R+RIQ?QQOO?SSO?QSFSLRQR?S?SMRR?SSSSSHSI?RR?RRSK?S+RLSRS?SSS?+SS?SSLSSS+Q?SSSNQ?RRS?SQ?SMSSQJ?SM?SIR?SSLSS?SR?RSSS?SSJSS+R?RRR?SMRSSM?RRR?SIQSI?SSSE?SIPSFN?NLOS?SIQ?RR?QRNSI?RSRRRIOS?SJQQOSF?NIOOM?+SJ+QQR?RIOI?OPSP+R?QRJQ+?QLQO?QOQQSSFO?QISSQSROPSJ??+SSFPOJ?PLRRRR?RSJSL?PSOFN??????M?OSSCRIQ?QS?QON?RS?QQQOOP?OINRQN?OSQOI?OI?OOFP?MP+?ROI?OMOI?NINOM?SIO?NOIMOQFNIOIM?OIL?MINOI?OLNIN?NOIML?OOIQIP?QOO?NMOO?OONKR?NNPHL?OOQPQJOQOPNPINIPPSIQKOOOONNLLJL?MMMNMRN?OLOML?LIMKMNF?LLLMOF?NINM+CL??LMOF?OINNIMNOIMLOMMMS?MLO?QMLL?OSNNRO?ORI?SISSIQQ?OP?QJQNIN?RLNOQPIQ?RS?QQSIRRO?ORQJR?NORIQSSCSOQR?P?+RO??QMPQRF?RSKPSSF?QPSIR?SOQSLR+OQI?ORR?S?RNRQQRO?RN??RS+QIOSSR??QQRR?PRK?OPPNN?SSFROOIOQ?PQIN?SIR?SIOOO?QJNOSR?SLSMRQSF?RR?QS?KOSIR?SLQ+SS?+QSSS?RPQ?RIPPFNPOIOOFN?+SLSSQRSIR?RR?++RSSLSIN?OJRSSI?+RRSSMSSSQ?PS+QPJQKSNQ?RISIN?PSIRRSLOQOPONQQ?RRFRSJSJQISQSMSCCCKLLLL+ONNFLGLJDDDFHHOPMOIOPFMNON?PON?S+NN?S+OONS?SS?LPORR?ON?RIRSI?PLSIONFMI?OQISIRO?QRRSS?SSKSI?RSSSGQSJ??OSI?QIQ?SKOSQSSSIQ?SSR?+RQSP?R+QSSRSFSI?RIP?RQNN?POQP?QJRJROOOPI?+OQPFOON?SIONP+NOOIO?NN?OOO?PPFNOFOI?RIMONOQFO?RQSS?RSL?SSSJ?RQIPMMMISOPSSFQQLSONIQ?QRRR?+RSJSS+SR?SMR?IQL?RSFQ?MO?OLNNFM?MIL?LONFLL?KKOINI?OM?MOLLNOOG?OOQ?PLQIOOSFO?OIPI?MRL?OJPRKO?QRNP?NOSSIP?SIRQP?RJQQSI?PORLSMSS?R?QSORSLS?SSSSR?SMSOR?RP?RSFOSOL?QR?RIQJOOPQ?QSH?O+SO?RRSS+F?OPRIQSFOOIQNON???OOFOSFL?MN?PI?OMQO?NOQ?PQPPRQQFO?PQ?SS?RMRNO?PRR?SRQN?Q+PRS?Q+?PSM?SL+R?SIRPR?RSSM?RRRR?RO?SPSJ?OL?OOIPO?QOOFN?+PPCOOPINOP?OQLNNNQ?QMQI?ON?NR?QIQ?NO?RS?RQ?SSM?RQQ?QP?PQLSR?RRS?RSS???+LS?LR?RR?RRR?S??SMSRR?RSSISM?SLRSSSRR?S?SSKR?S+RSSLS?+?SIQSI?Q?SSM?SSSLSMSRS?SSSDSRSJ?QS?SMSS?SKS+QRQFQSSE?OOSIPIOOP+I?QO?QS+SIOOOROQIRQQLG@OPKOQPQJQRPRQQIORIPJNPROQORIRJOMRQQSJRIPSSFPOFQO?RJQPRQ?RSFOQPPPSIRKSSISQSI?QRON?QIKOI?NIS?RSSM?ORJONQINQN??RR+OSRKS?RS?SRRR?QSJ?QISSI?PQSISQR?RSL?QQRJRLSKS+JRRIO?RQQ?QJNQSF?NQPJQ?QRF?SIQRSIRQ+P?PIQIP?PQIMSOGO?ROJPQ?RJOOQPROOIRJRPI?OIOI?QSKMOPRQQ?QQIPIQOI?RPRSRSSSSSMSRSRORQSQHO?OOI?QINKM?OO?PL?MSSIO?SIP??SIPO?NROIRI+OSSF?RSINORIQPFOOO?LLOFMILLLMMO?OIMMP?MLLLMILLL+L?NONFMOL?MMOOCNIL?MNFLLHLLMLMNFLRLMNEIIIMNNMMNMNNNPINONPQQQSPRQROPOIOINOQ?NJP?MP?OOOLLMOF?QNMOS?SNPINM?OQO?QQ?MO?NSSHRRF?SPRQ?P?O+OQSSFNKLOO?QQQSLR?SISIRQ?SSFSKPP?ORQ?QSK?QMRQ??QRM?R?RO??RSSSSLQR?RSK+SSSSK?MQO?NOP?P?SISSRNPO?RSHSOSORRJ?RRQRP?S?SRR?SRSSSPR?SMSSSSSRRRS?SLRFJ!FILLKKKDKIIDJKKLLBKC????????????????????????????
\\
RD	NC_001475
RG	1
LR	12561
RS	agttgttagtctacgtggaccgacaagaacagtttcgactcggaagcttgcttaacgtagtgctgacagttttttattagagagcaga*tc*tc*tgat*gaa*caacc*aacgg*aagaa*gac*gggaaaaccg*tctatc**aat*atg*c*tg*aaacg*cg*tga*gaaaccgt*gt*gtcaact*ggat*ca*cag*tt*ggc*g*aag*aga*ttc*tc*aaaaggac**tgctg*aacgg*cca*gggaccaa*tgaaa*ttgg*ttat*ggcg*ttc*atag*ctttcctcagattt*ctagcca*ttcca*ccaacagc*agga*gtcttgg*ctag*at*ggggaacc*t*tcaa*gaagtc*gggggcc*at*taaggtcct*gaaaggc*ttc*aag*aaggag*atct*c*aaacatg*ctgagc*ataatc*aac*caacgg*aaaaagaca*tcgctctg*tctcatga*tgata*ttg*ccagcagca*ctt*gc*tttccac*ttga*c*ttcac*gaga*tggagagcc*gcg*cat*gatt*gt*ggggaa*gaat*gaaag*aggtaa*atccct*ac*tttttaag*acagcc*tct*ggaa*tc*aac*at*gt*gc*acac*tca*t*agcc*atgga*tttgggag*ag*at*g*tgt*gat*gac*acggtcac*tta*caaatg*ccccca*ca*tt*accg*aag*tggaa*cct*gaag*aca*ttgac*tg*ctggt**gcaa*cct*tacat*caacat*gggtgacttatggaa*cg*tg*caa*tcaa*gctggagagcat*agacgcg*acaaga*ga*tcag*tggcg*ttag*ct*ccccat*gt*cggcat*gggact*gga*cacacg*ca*cccaaa*cct*ggat*gt*cggc*tgaaggagcttggagacaagtcg*agaagg*tagagacat*gggccctt*aggca*cccagggttca*ccata*ctag*cccta*tttctcgccc*attacat**aggcacttcc*ctga*cccagaaggtggtta*ttttcatattattaa*tgctggtca*ccccatcca*tgacaatgagatgtg*tgggagtaggaaacagaga*ttttgtggaagggc*t*atcagga*gctacgt*gggttg*ac*gtgg*tgct*cgagc*ac*ggggggtg*tgt*gactacc*atgg*ctaa*g*aaca**ag*cccacg*ctgga*tatagag*cttc*agaaga*ccga*ggcc*a*cccaact*ggcga*ccctaagga*agc*tat*g*catt*ga*ggggaaaat*tacc*aac*a*taac*aac*tg*act*caa*ga*tgt*ccta*cccaa*ggggaag*c*gg*ttttg**cctga*ggag*cagga*ccagaa*ct**a*cgt*gtgtaag*catacatacgtagacagagg**ttgggggaa*cgg*ttgt*ggttt*gt**ttggcaa*aggaagc*ttggtaaca*tgt*gcgaaatttc*aatgcctggaa*ccaatag*agggaaaag*tggtg*caata*tgagaacctcaaat*aca*ccg*tcat*cattacagtg*ca*ca*c*aggaga*ccaacaccagg*tgggaaatgaaac*gcaaggagtc*acggctgagat*aacacct**caggc*atcaaccact*gaagccatcttgcctgaat*atggaacccttggg*ctagaatgc*tca*ccacggacaggtttggatttcaatgaaatgatcttactaacaatgaa*g*aac*aaagcatgga*tggtacatagacaatgg*ttctttgaccta*cct*ctacc*atgggcatcaggagctac*aacag*aaaca*ccaa*cctggaacaggaa*ggagcttctt*gtgaca*ttcaaaaa*cgcacatgcg*aaaaaacaagaag*tagttg*tccttggatc**gcaa*gagggagc*aatgca*taccgca*ctgaca*ggagctac*ag*aaatcc*aaaac*tca*ggaggcac*aa*gca*ttttcgc*ggggcac*ttaaaa*tg*tagac*ttaag*atggac*a*aattggaactc*aaggggat*gagc*tatg*caatgtgc*acgaatacc*tttgt*gtt*gaagaaagaag*tct*c*ag*aaac*gcagcacggg*acaatac*tc*attaagg*ttg*agtac*aaa*ggggaag*atg***cacc*ttg*caaga*ttcc**ctt*t*tcca*ca*gaggatggacaa*gggaaagctc*ataatggc*ag*actgatc*acagccaa*ccctg*tggt*gact*aagaa*ggagg*agcc*tgtca**atattgaggctgaacctcc*tttt*ggggaaagcaatatag*taattggaa*ttggagacaacgccttgaaaa*tcaactggtacaagaagggg*agctc*gattgggaag*atgttcgaggccactgaaaggggtgcaaggcgcatggcca*tcttgggagacac*ag*ctt*gggac*tttggatc*agtggg*tgg*tgttctgaactca*ttaggcaaaatggtgca*ccaaatattt*ggaagtgcttata*cag*ccct*gtt*cagt*ggag*tctcttgggtgatg*aaaa*ttggaa*taggt*gtcctcttgac*ttggatagggtt*gaattc*aaaaa*acac*atccatgt*ca*ttttca*tgca*ttgcg*a*tagg**aat*ca*ttaca*ct*ctat*ct*gggagct*gtgg*tacaagct*gacat*ggggtgtgtc*ataaac*tggaagggcaaa*gaac*tcaaat*gtggaagcggaa*ttttcg*tcaccaatgaggtccatacctgg*acagagcaat*acaaatt*ccaagca*gact*ccccaaaaagattgg*caacagcca*ttgcaggc*gcct*gggagaat*gg*ag*tgtgtggaa*ttaggt*caacaacca*gaa*tgga*gaat*ctc*ttg*tggaagc*aaatag*ccaatg*aac*tgaac*taca*t*attatggg*aaaacaata*tc*aaattaacggtag*ttgtgggcg*ata*cactt*gggg*tcttagagcaagg*gaaaag*aaca*ctaaca*ccacaaccc**at*ggagc*taaaat*actcat*ggaaaa*cgt*ggggaaaggcaaaa*at*agt*g*acagctg*aaac*ac*aaaatt*cctctttc*at*aata*gac*ggg*ccaaaca**c*a*ccggagtgtcc*aagt*gcc*tcaagagca*tggaa*tgtg*tgggaggt*ggaaga*ttac*gggttc*ggagtcttcacaacc*aac*at*at*ggctg*aaact*ccg*agaggtctacacccaact*a*t*gtga*ccataggct*aatgtcggcagctgtc*aaggatgagagggccgtg*catg*ccg*acatggg*ctact*ggatagaaagcc*aaaagaa*tggaag*ttggaa*gc*tag*aaaaagca**t*ccctcat*agaggta*aaaacctgc*ac*at*ggcc*aaaatcaca*cactc*tctggactaatggtgtgctagagagtgaca*tgatcatcccaaagagtctag*ctggtcct*atctcac*aacacaa*ctacagg*cccgggt*acca*cac*ccaaacggc*aggaccctggcac*ttaggaaaa*ttggagctggac*ttcaacta*ctg*tgaaggaacaa*ca*gttgtca*tc*acag***aaagct*gtggg*acaag*aggccca*tcatt*gagaaca*ac*aacag*tg*tcagggaa*g*ttgatac*acgaa*tggt*gttg*ccg*ctcgtg*ca*cacttccc**cccct*gcga*tac*atggg*agaa*gacgg*ctg**ctggtat*ggc*atggaaa*tcag*accca*tc*agt*ga*gaaag*aag*agaa*cat*ggtaaa*gtc*ttta*gtc*t*cag*cggg*aagt*ggaaaggt*g*gacaactt*cacaat*gggtgtc*ttgt*gtttggcaat*cctc*tttgaagaggtg*ttgag*aggaaaa*ttt*gggaag*aaacac*atgattgc*agggg*ttttc*ttta*cg*t*ttg*tgctcc*ttctctcagggcaaataac*atggagag*acatggcgc*acacactaa*taa*tgatcgggtcc*aacgcc*tc*t*gacaggat*gggaatggg*cgtc*acc*tacct*ag*ctctaa*ttgcaa*cattt**aaaatccagccattcttggc*tttggga*tttttcctaagaaagctg*acat*ctagagaaaattta*ttgttagg*ag*ttgg*gttggccat*ggcaacaacg*ttacaactgcca*gaggac*attgaac*aaat*ggcaaa*tggag*tcgctct*ggggctcatggctc*ttaaactg*ataac*acaa*tttg*aaac*atacc*aattgtggac*ggca*ttagtctccttaacgtgttc*aaac*acaattttt*acg*ttgactgttgcctggagaacag*cca*ctctga*ttttggcc*ggagtttcgc*tttta*ccagtgtgccagt*cttcaagcatgaggaaaacagattggc*tcccaatgacagtggcagctatgggag*ttccaccccttccactt*ttta*tttttagcttgaaag*acacactc*aaaaggagaagctggccactgaat*gaagggg*tg**atggct*gttgggctt*gtgagc*att*c*tggccag*ttc*tctcct*t*ag*aaatg*atg*tgcccatggctgga*ccattagtgg*cc*gggggctt*gct*gat*agcgtgctacg*tcat*aact*ggc*a*cgt*cagcgga*cc*t*cactg*tag*aaaaag*ccccag*atg*t*aac*at*ggg*aggaag**aggctg*agc*agac*agg*agt**gt*ccca**caa*cttaa*tgat*cac*ag*ttga*tgat*ga*tg*gaac*aatg*ag**aat*aaaag*atgat*gagactgagaacat*cc*taacagtgctttt*aaaaacag*cattactaa*tagta*tcagg*cat*ttttccatact*ccata*cccgcaacatt*g*ttggt*ctgg**cac**actt*ggcaaa*aa*caaaccc**aaag*atccggcgttt*t*at*gggacgt*a*cccag*cccccca*ga*g*ac*ac*agaaag**cag*aact*ggaag*aaggggt*t*tataggatc*aaaca*gc*aaggaatt*t*tt*gggaaaaccc*aagtaggggttgg*agtacagaaag*aagg*agtctt*ccaca*cca*tgt*ggcacgtcac*aagaggggcagtg*ttga*cac*at*aatgggaaaagactggaaccaaact*gggctagtgt*gaaaaaagatctgatttca*tatggaggagga*tggagac*tgagcgcac*aat*ggcaaaa*gggggaggaggtgcaggtta*ttgccgtagagccagggaagaacccaaag*aacttt*caaacc**acgccagg*cactttccagactactacaggggaaataggagcaa*tt*gcac*tgga**tttcaagcctggaac*ttca*ggatctcctatcat*aaatagaga*gggaaaggtagtgggactgtatggcaat*ggagtgg*ttac*aaagaat**ggtggc*tatgt*cagc*ggaa*tagcgcaaac*aaat*gcagaa*cca*gatggaccga*caccag*agttggaagaagagatgttc*aaaaagcg*aaacctgaccat*aat*ggatc*ttcatcctgggtcaggaaagaca*cggaaatacc*ttccag*cta*ttgtcagaga*ggcaatca*a*gag**acg*tttaagaac*ct*taatttt*gg*ca*c*cgac*aagggtggttgc*agct*gag*atggaag*aag*c*a*ttg*aaaggg*ctccc*aat*aaggta*ccaaacaacagcaac*aaaatctg*aacaca*caggaagagaga*ttg*ttga*tctaa*tgtgcc*acgcaacg*ttcacaat*gcg*tttgctg*tca*cca*gtta*gggtt*cc*aaatt*acaac*ttga*taataa*tgg*atgagg*ccca*tttc*acag*acc*ca*gccag*ta*tag*cgg*ctaga*gggtaca*tatc*aac*tcgtg*ttgg*aatggg*ag*aggca*gcc*gcaa**tcttcatgacag*caac*accccctggaac**agc*tga**t*gcc*tttcct*cag**ag*caac*gctcc*aattcaa*gat*gaag*aaa*gggacat*acc*a*gaacgct*catggaa*ttc*aggcaa*tgaat*gga*ttacc*gac*ttcg*ctgggaaaac*ggt*gt*ggtttgtcccta*gc*at*taaag*ccggaaatgacat*agc*aaa*ctgc*ttg*cgaaaa*aac*gggaaaaaa*gtcattcaacttag*taggaagac*ttttgacacagaa*tatcagaag*act*aaac*t*gaatga*tt*gggac*tttgt**ggtgac*aact*gac*atttc****agaaa*tgggggcc*aatttcaaag*cag*atagag*tg*a*tcga*ccc*aag*aag*atg*tct*caaaccag*tga*tct*tg*acag*atgga*ccag*agc*gggtga*tcctggcc*ggacc*aatg*ccagtc*a*ccgcgg*cga*g*tg*ct*gcgcaaa*ggag*aggga*gag*ttggcag*gaaccc*acaaaaag*agaat*gacc*agta*ca*t*attca*cgggccag*cctct*caacaat*gat*gaag*accatg*ctc*ac*tggac*agaa*gc**aaaaat*gctg*ctgga*caac*at*caacac*accagaaggga*ttat*accag**ctc**tctttgaaccagaa*ag*ggagaag*tca*gccgcc*ata*ga*cg*gt*gagtat*cg*cctg*aagggtgagt*ccaggaa*gactttcg*tggaac*tca*tgag*ga*ggggt*gacc*ttccag*tttgg*ttag*cccataaag*tagcatcagaa*ggaatcaaatac*acagat*agaaaat*ggtg*cttt*gatgggcaac*gcaataatcaaat*tttag*aggagaa**c*atggatg*tggaaat*ttggacaaa**ggaaggagaaaag*aaaaaatt*gaga*cct*aggtgg*cttga*tgcccg*ca*ctt*attcaga*tccattggcactcaaggaa*ttcaagga*ctttgcggctggcagaaag*t*ca*atcg*cccttgatcttg*tgacag*aaata*ggaagagtgcc*ttc*aca*tcta*gcccac*a*gaaca*ag*aaac*gctctggacaatctggtgatg*ctgcatacgt*cagaa*gatgg*cggta*gggcttacaggcatgcggtgga*ggaactaccagaaacaa*tggaaacact*cctactctt**gggact*aatgatc*ttgttgacaggtggagcaat*gcttttc*ttgatatcagg*taaa*gggatt*ggaaag*ac*ttcaa*taggac*tc*atttg*tgt*aatcgctt*ccagcggcatg*ttgtggatgg*ccg*aagt*tcca*ct*ccaa*tggatcg*cgt*cggcta*ta*gtc*ctggag**ttttttatg*atggtg*ttgc**tcatacc*a*gaacc*a*gaaaag*cag*agaa*ccccccaagacaaccaact*cgcatatgt*cgtga*taggca*tac*ttac*attggc*tg*caa*caatagcagcc*aatgaaatgggactg*ctggaaac*cac*aaaga*gag*a*cttaggaa*tgtct*aagga*gccaggtg*ttg*tttctc*caacca*gcta*tttgga*tgtggac*ttgc*accca*gcatcagcctggaca*ttgtacgccgtggccac*tacagtaataacacc**aatgttaagacataccatagagaa*ttctacagcaaatgtgt*ccctggcagctatag*ccaacc*agg*cag*tggtcctgat*gggtttggacaaagga*tggccaat*atc*aaaaatggac*ttaggcgt*gccac*tactggc*actggg*ttgc*tattc*ac*aagtgaaccca*ct*gac*tctaactgcgg*cag*tac*ttttgc*taatcaca*ca*ttatgctatcataggtccagg*attgcaa*gcaaaag*c*cacccg*t**gaagctc*agaaaaggacagctgctggaataatgaagaatcc*aacagtggat*gggataa*tgacaat*agacc*tagattc*tgtaa*tat*ttg*attc*aaaatttgaaaaacaac*tgggacaggttat*gc*tcctgg*ttt*tgt*gcg*cag*tccaactcttgct*aatgagaaca*tca*tgggccttgt*gtgaagc*tttaac*tctagctacaggaccaa*taacaa*cactc*tgggaagga*tcacct*ggtaag*ttctggaacacca*cgatagctg*tttcca*tggc*gaaca**ttttta*gaggg*ag*cta*tttag*cag**gagct*gggcttg**ctttttcta*ttatg***aaatca*gtt*ggaa*ca*ggaaaaa*gaggaac*aggc**tc*acaaggtgaaac*tttaggag*aaaaatgg*aaaaag*aaatt*aaatcaa*tta*t*cccggaaagag*tttgacctt*tacaagaaatc*tggaa*tc*ac*tgaagtggatagaacagaag*cc*aaag*aagggtt*gaaaagaggag*agacaac*acatca*tgccgtgtcccgagg*tagcgcaaaac*ttcaa*tgg*tttgt*ggaaag*aaacatgg*tcgttcccgaaggaagagtcata*ga*cttgggct*gtggaagagga*ggctgg*tcata*ttact*gtgcaggactg***aaaaaagt*cac*agaag*tgcgagga*tac*ac*aaaaggcggtccagg*ac*acgaa*gaacc*agt*acctatgtcta*ca*tat*gga*tggaacatagt*taagtt*aa*tga*gcgg*aaagg*atg*tg*ttcta*tctccca*cctgaaaag*tg*tgata*ccctgtt*gtgtgacattggag*aatctt*ca*ccaa*gccc*aac*agtgg*aag*agagc*agaactat*aagag*ttttgaagatggtt*gaaccatggctaaaaaacaaccag*ttttgcatt*aaagt*tttgaaccctt*aca*tgccaa*ctgtgatt*gagcacctag*aaagac*tac*aaaggaaac*atgga*gga*atgc*ttgt*gagaaatccac*tttc*acg*aaact*ccacgc*acgaaatgt*actggat*atctaa*tgg*caca*ggtaacattg*tctc*ttcagt*caac*at*ggtgt*ctaga*ttg*ctactgaac*agg*ttcac*ga*tgacacaca*ggag*acccacc*atag*agaaagatgtgga*tttaggag*ca*ggaac*tcg*acatg*ttaatgcggaacc**agaaa*ca*cccaa*cat*ggatgtc*at*tggggaaa*gaat*aaaaagg*atcaag**g*a**ggagcataatt*c*aac*atgg*cacta*tgat*gacg*aaaacccc*tac*aaaacgt*gggctta*ccatggatc*ctat*gaagt*caaagccacagg*ctca*gcctcct*ccatgataaatggagt*cg*tgaa*ac*tcctcaccaaaccatgggatgtggt*gcccat*ggtga*caca*gat*ggcaat*gacagacacaact*cca*tttggccag*cagagagtcttt*aaag*agaaag*tggacaccaggac*gcccagg*ccca*tgcca*gggacaag*aaaggcta*tggagat*cacagc*ggagtggctct*ggagaaccc*tgggaaggaa*c*aaaaga*ccca*gatta*tgca*caa*gggaagag*t*ttac*aaaaaagg*tc*agaa*ctaacgc*agc*cat*gggcgccg*ttttc*aca*ga*ggagaa*cc*aat*gggac*ag*tgcg*aaagctg*ctg*ttgagg*atg*aagaa*tttt*ggaaac*ttgt*gga*ca*gagaa*cgtgaact*ccacaaa*ttggg*caaatgt*ggaa*gctgcg*tttat*aaca*tgatgggc*aagagagagaa**aaaactt*ggagag*tttgg*caaag******c*aaaaggc*ag*tag*ag*ctatat*ggtaca*tgtgg*tt*ggga*gcc*agg*tacc*ttgag*ttc*gaagcccttgga*ttc*ttaaa*tgaag*accac*tggttc*tcg*cgtg*aaaac*tctta*cagtggagtagaaggagaaggactgcacaag*ctaggct*acata*ttaaggg*acattt*ccaagat**accc*ggaggagccatgtatg*ctg*atga*cacagc*tgg*ttgggac*ac*aagaat*aacagaag*at*gacctgc*acaat*gaggaaaagatc*a*tac**agcaaa*tggaccc*tgaac*acaggcagtt*agc*g*aacgcta*ta**ttcaagctc**acat*acc*aaaac*aaagtggtc*aaag*ttc*aacga*ccgact*ccaacggg*ca*cg*gtaat*ggatat*tatat*cta*ggaaagaccaaag*gggcagtgga*ca*actgggaac*ttatgg*cctgaataca*ttcaccaacat*ggaag*cccagttagtcagac*aaatggaaggagaaggtgtgctgacaaaggcagacctcgagaaccctcat*ctg*ctag*agaaga*aa*atcac*ac*aatgg*ttggaaacc*aaaggag*tggag*aggtt*aaaaagaa**tgg*cca*ttagcgggga*tga*ttgcg*tggtgaaacc*aat*cgat*gaca*ggttcgctaa*tgccctgc*ttgctttgaac*ga*tat*gggaaagg*ttcggaaag*acat*acc*tcaa*tggcagccatcaaagggatggc*atga*ttggcaaca*ggt*tcc*tttc*tg*ctccca*cca*ctttca*tgaatt*ga*tcatgaaa*gat*ggaagaaag*ttgg*tgg*ttccct*gcag*acccca*ggacg*aactaa*taggaaga*g*caagaat*ctctc*aagga*gc*gggatgg*ag*ccttagag*aaa*ctgc*atgtct*ggggaaagcctacg***cccaaat*gt*gg*agtc*tca*tgtattttc*ac*ag*aagag*atc*tcag*attag*ca*tcc*aacg*ccata*tgtt*cagc*ag*tacc*ag*tccac*tgggt*tcccacaagta*gaacgac*atgg*tc*ta*ttc*at*gc*tc*acc*atc*ag*tggat*gac*tac***aga*ag*ac*atg*c**ttact*gtttgg*aacagggt*g*tgga*tagagga*a*aatcc*a*tgg*atggaagac*aaaactcc*ag*ttac*aacttgggaaaa*tgttccatatc*ta*ggaaagagagaagaccaatggtgtggatcacttattggtctcacttccagagcaacctgggcccag*aacata*cccacagcaattcaacagg*tgag*aagcc*tta*tagg*caatgaagag**ttcctgga*ct*acat*gcc*ttcaa*tgaagag*att*caggaaggaagagga*gtc*ggaggg*agcca*ttt*ggtaaacgta*ggaag*tggaaaag*aggct*aactgtcaggccacc*ttaa*gccacagta*cggaagaa*gctgtgctgcctgtgagccccg*tcc*aagga*cg*tt*aaaag*aag**aagt*caggccccaaa*gccacggtttgag*caaaccgtgctg*cctgt*agctccgtcgt*ggggacg*taaaacct*gggaggctgcaaactgtggaagctgtacgcacggtgtagcagactagcggttaga*gga*ga*cccctccc*atgac*acaacg*cag*ca*gc*ggggccc*gagc*a*ctgagggaagct*gtacct*ccttgc*aaaggac*tag*agg*ttag**agg*a*ga**ccccccgc*aaataaaaa*cag*cat*a*ttgacgct*gggagagacc*agaga*t*cct*gctgtct*cctcagcatca*ttccaggcacagaacgccagaaaatggaatggtgctgttgaatcaacaggttct
RQ	?????????????????????????????????????????????????????????????????????????????????????????????????????????????????????????????????????????????????????????????????????????????????????????????????????????????????????????????????????????????????????????????????????????????????????????????????????????????????????????????????????????????????????????????????????????????????????????????????????????????????????????????????????????????????????????????????????????????????????????????????????????????????????????????????????????????????????????????????????????????????????????????????????????????????????????????????????????????????????????????????????????????????????????????????????????????????????????????????????????????????????????????????????????????????????????????????????????????????????????????????????????????????????????????????????????????????????????????????????????????????????????????????????????????????????????????????????????????????????????????????????????????????????????????????????????????????????????????????????????????????????????????????????????????????????????????????????????????????????????????????????????????????????????????????????????????????????????????????????????????????????????????????????????????????????????????????????????????????????????????????????????????????????????????????????????????????????????????????????????????????????????????????????????????????????????????????????????????????????????????????????????????????????????????????????????????????????????????????????????????????????????????????????????????????????????????????????????????????????????????????????????????????????????????????????????????????????????????????????????????????????????????????????????????????????????????????????????????????????????????????????????????????????????????????????????????????????????????????????????????????????????????????????????????????????????????????????????????????????????????????????????????????????????????????????????????????????????????????????????????????????????????????????????????????????????????????????????????????????????????????????????????????????????????????????????????????????????????????????????????????????????????????????????????????????????????????????????????????????????????????????????????????????????????????????????????????????????????????????????????????????????????????????????????????????????????????????????????????????????????????????????????????????????????????????????????????????????????????????????????????????????????????????????????????????????????????????????????????????????????????????????????????????????????????????????????????????????????????????????????????????????????????????????????????????????????????????????????????????????????????????????????????????????????????????????????????????????????????????????????????????????????????????????????????????????????????????????????????????????????????????????????????????????????????????????????????????????????????????????????????????????????????????????????????????????????????????????????????????????????????????????????????????????????????????????????????????????????????????????????????????????????????????????????????????????????????????????????????????????????????????????????????????????????????????????????????????????????????????????????????????????????????????????????????????????????????????????????????????????????????????????????????????????????????????????????????????????????????????????????????????????????????????????????????????????????????????????????????????????????????????????????????????????????????????????????????????????????????????????????????????????????????????????????????????????????????????????????????????????????????????????????????????????????????????????????????????????????????????????????????????????????????????????????????????????????????????????????????????????????????????????????????????????????????????????????????????????????????????????????????????????????????????????????????????????????????????????????????????????????????????????????????????????????????????????????????????????????????????????????????????????????????????????????????????????????????????????????????????????????????????????????????????????????????????????????????????????????????????????????????????????????????????????????????????????????????????????????????????????????????????????????????????????????????????????????????????????????????????????????????????????????????????????????????????????????????????????????????????????????????????????????????????????????????????????????????????????????????????????????????????????????????????????????????????????????????????????????????????????????????????????????????????????????????????????????????????????????????????????????????????????????????????????????????????????????????????????????????????????????????????????????????????????????????????????????????????????????????????????????????????????????????????????????????????????????????????????????????????????????????????????????????????????????????????????????????????????????????????????????????????????????????????????????????????????????????????????????????????????????????????????????????????????????????????????????????????????????????????????????????????????????????????????????????????????????????????????????????????????????????????????????????????????????????????????????????????????????????????????????????????????????????????????????????????????????????????????????????????????????????????????????????????????????????????????????????????????????????????????????????????????????????????????????????????????????????????????????????????????????????????????????????????????????????????????????????????????????????????????????????????????????????????????????????????????????????????????????????????????????????????????????????????????????????????????????????????????????????????????????????????????????????????????????????????????????????????????????????????????????????????????????????????????????????????????????????????????????????????????????????????????????????????????????????????????????????????????????????????????????????????????????????????????????????????????????????????????????????????????????????????????????????????????????????????????????????????????????????????????????????????????????????????????????????????????????????????????????????????????????????????????????????????????????????????????????????????????????????????????????????????????????????????????????????????????????????????????????????????????????????????????????????????????????????????????????????????????????????????????????????????????????????????????????????????????????????????????????????????????????????????????????????????????????????????????????????????????????????????????????????????????????????????????????????????????????????????????????????????????????????????????????????????????????????????????????????????????????????????????????????????????????????????????????????????????????????????????????????????????????????????????????????????????????????????????????????????????????????????????????????????????????????????????????????????????????????????????????????????????????????????????????????????????????????????????????????????????????????????????????????????????????????????????????????????????????????????????????????????????????????????????????????????????????????????????????????????????????????????????????????????????????????????????????????????????????????????????????????????????????????????????????????????????????????????????????????????????????????????????????????????????????????????????????????????????????????????????????????????????????????????????????????????????????????????????????????????????????????????????????????????????????????????????????????????????????????????????????????????????????????????????????????????????????????????????????????????????????????????????????????????????????????????????????????????????????????????????????????????????????????????????????????????????????????????????????????????????????????????????????????????????????????????????????????????????????????????????????????????????????????????????????????????????????????????????????????????????????????????????????????????????????????????????????????????????????????????????????????????????????????????????????????????????????????????????????????????????????????????????????????????????????????????????????????????????????????????????????????????????????????????????????????????????????????????????????????????????????????????????????????????????????????????????????????????????????????????????????????????????????????????????????????????????????????????????????????????????????????????????????????????????????????????????????????????????????????????????????????????????????????????????????????????????????????????????????????????????????????????????????????????????????????????????????????????????????????????????????????????????????????????????????????????????????????????????????????????????????????????????????????????????????????????????????????????????????????????????????????????????????????????????????????????????????????????????????????????????????????????????????????????????????????????????????????????????????????????????????????????????????????????????????????????????????????????????????????????????????????????????????????????????????????????????????????????????????????????????????????????????????????????????????????????????????????????????????????????????????????????????????????????????????????????????????????????????????????????????????????????????????????????????????????????????????????????????????????????????????????????????????????????????????????????????????????????????????????????????????????????????????????????????????????????????????????????????????????????????????????????????????????????????????????????????????????????????????????????????????????????????????????????????????????????????????????????????????????????????????????????????????????????????????????????????????????????????????????????????????????????????????????????????????????????????????????????????????????????????????????????????????????????????????????????????????????????????????????????????????????????????????????????????????????????????????????????????????????????????????????????????????????????????????????????????????????????????????????????????????????????????????????????????????????????????????????????????????????????????????????????????????????????????????????????????????????????????????????????????????????????????????????????????????????????????????????????????????????????????????????????????????????????????????????????????????????????????????????????????????????????????????????????????????????????????????????????????????????????????????????????????????????????????????????????????????????????????????????????????????????????????????????????????????????????????????????????????????????????????????????????????????????????????????????????????????????????????????????????????????????????????????????????????????????????????????????????????????????????????????????????????????????????????????????????????????????????????????????????????????????????????????????????????????????????????????????????????????????????????????????????????????????????????????????????????????????????????????????????????????????????????????????????????????????????????????????????????????????????????????????????????????????????????????????????????????????????????????????????????????????????????????????????????????????????????????????????????????????????????????????????????????????????????????????????????????????????????????????????????????????????????????????????????????????????????????????????????????????????????????????????????????????????????????????????????????????????????????????????????????????????????????????????????????????????????????????????????????????????????????????????????????????????????????????????????????????????????????????????????????????????????????????????????????????????????????????????????????????????????????????????????????????????????????????????????????????????????????????????????????????????????????????????????????????????????????????????????????????????????????????????????????????????????????????????????????????????????????????????????????????????????????????????????????????????????????????????????????????????????????????????????????????????????????????????????????????????????????????????????????????????????????????????????????????????????????????????????????????????????????????????????????????????????????????????????????????????????????????????????????????????????????????
TN	NC_001475
AO	1	88	1	88
AO	90	91	89	90
AO	93	94	91	92
AO	96	99	93	96
AO	101	103	97	99
AO	105	109	100	104
AO	111	115	105	109
AO	117	121	110	114
AO	123	125	115	117
AO	127	136	118	127
AO	138	143	128	133
AO	146	148	134	136
AO	150	152	137	139
AO	154	154	140	140
AO	156	157	141	142
AO	159	163	143	147
AO	165	166	148	149
AO	168	170	150	152
AO	172	179	153	160
AO	181	182	161	162
AO	184	190	163	169
AO	192	195	170	173
AO	197	198	174	175
AO	200	202	176	178
AO	204	205	179	180
AO	207	209	181	183
AO	211	211	184	184
AO	213	215	185	187
AO	217	219	188	190
AO	221	223	191	193
AO	225	226	194	195
AO	228	235	196	203
AO	238	242	204	208
AO	244	248	209	213
AO	250	252	214	216
AO	254	261	217	224
AO	263	267	225	229
AO	269	272	230	233
AO	274	277	234	237
AO	279	282	238	241
AO	284	286	242	244
AO	288	291	245	248
AO	293	306	249	262
AO	308	314	263	269
AO	316	320	270	274
AO	322	329	275	282
AO	331	334	283	286
AO	336	342	287	293
AO	344	347	294	297
AO	349	350	298	299
AO	352	359	300	307
AO	361	361	308	308
AO	363	366	309	312
AO	368	373	313	318
AO	375	381	319	325
AO	383	384	326	327
AO	386	394	328	336
AO	396	402	337	343
AO	404	406	344	346
AO	408	410	347	349
AO	412	417	350	355
AO	419	422	356	359
AO	424	424	360	360
AO	426	432	361	367
AO	434	439	368	373
AO	441	446	374	379
AO	448	450	380	382
AO	452	457	383	388
AO	459	467	389	397
AO	469	476	398	405
AO	478	485	406	413
AO	487	491	414	418
AO	493	495	419	421
AO	497	505	422	430
AO	507	509	431	433
AO	511	512	434	435
AO	514	520	436	442
AO	522	525	443	446
AO	527	527	447	447
AO	529	533	448	452
AO	535	538	453	456
AO	540	548	457	465
AO	550	552	466	468
AO	554	556	469	471
AO	558	561	472	475
AO	563	564	476	477
AO	566	571	478	483
AO	573	576	484	487
AO	578	582	488	492
AO	584	589	493	498
AO	591	596	499	504
AO	598	599	505	506
AO	601	608	507	514
AO	610	615	515	520
AO	617	619	521	523
AO	621	624	524	527
AO	626	627	528	529
AO	629	631	530	532
AO	633	634	533	534
AO	636	637	535	536
AO	639	640	537	538
AO	642	645	539	542
AO	647	649	543	545
AO	651	651	546	546
AO	653	656	547	550
AO	658	662	551	555
AO	664	671	556	563
AO	673	674	564	565
AO	676	677	566	567
AO	679	679	568	568
AO	681	683	569	571
AO	685	687	572	574
AO	689	691	575	577
AO	693	700	578	585
AO	702	704	586	588
AO	706	711	589	594
AO	713	718	595	600
AO	720	721	601	602
AO	723	724	603	604
AO	726	729	605	608
AO	731	733	609	611
AO	735	739	612	616
AO	741	743	617	619
AO	745	748	620	623
AO	750	752	624	626
AO	754	758	627	631
AO	760	761	632	633
AO	763	767	634	638
AO	770	773	639	642
AO	775	777	643	645
AO	779	783	646	650
AO	785	790	651	656
AO	792	806	657	671
AO	808	809	672	673
AO	811	812	674	675
AO	814	816	676	678
AO	818	821	679	682
AO	823	834	683	694
AO	836	842	695	701
AO	844	849	702	707
AO	851	852	708	709
AO	854	857	710	713
AO	859	863	714	718
AO	865	868	719	722
AO	870	871	723	724
AO	873	878	725	730
AO	880	881	731	732
AO	883	888	733	738
AO	890	895	739	744
AO	897	899	745	747
AO	901	906	748	753
AO	908	909	754	755
AO	911	916	756	761
AO	918	920	762	764
AO	922	925	765	768
AO	927	928	769	770
AO	930	933	771	774
AO	935	957	775	797
AO	959	964	798	803
AO	966	974	804	812
AO	976	983	813	820
AO	985	989	821	825
AO	991	1001	826	836
AO	1003	1007	837	841
AO	1009	1012	842	845
AO	1014	1018	846	850
AO	1020	1029	851	860
AO	1031	1037	861	867
AO	1040	1049	868	877
AO	1051	1054	878	881
AO	1056	1070	882	896
AO	1072	1086	897	911
AO	1088	1096	912	920
AO	1098	1106	921	929
AO	1108	1122	930	944
AO	1124	1142	945	963
AO	1144	1157	964	977
AO	1159	1159	978	978
AO	1161	1167	979	985
AO	1169	1175	986	992
AO	1177	1182	993	998
AO	1184	1185	999	1000
AO	1187	1190	1001	1004
AO	1192	1195	1005	1008
AO	1197	1201	1009	1013
AO	1203	1204	1014	1015
AO	1206	1213	1016	1023
AO	1215	1217	1024	1026
AO	1219	1225	1027	1033
AO	1227	1230	1034	1037
AO	1232	1235	1038	1041
AO	1237	1237	1042	1042
AO	1239	1242	1043	1046
AO	1245	1246	1047	1048
AO	1248	1253	1049	1054
AO	1255	1259	1055	1059
AO	1261	1267	1060	1066
AO	1269	1272	1067	1070
AO	1274	1279	1071	1076
AO	1281	1284	1077	1080
AO	1286	1289	1081	1084
AO	1291	1291	1085	1085
AO	1293	1299	1086	1092
AO	1301	1305	1093	1097
AO	1307	1315	1098	1106
AO	1317	1319	1107	1109
AO	1321	1323	1110	1112
AO	1325	1325	1113	1113
AO	1327	1330	1114	1117
AO	1332	1333	1118	1119
AO	1335	1343	1120	1128
AO	1345	1348	1129	1132
AO	1350	1352	1133	1135
AO	1354	1354	1136	1136
AO	1356	1359	1137	1140
AO	1361	1363	1141	1143
AO	1365	1366	1144	1145
AO	1368	1370	1146	1148
AO	1372	1374	1149	1151
AO	1376	1377	1152	1153
AO	1379	1381	1154	1156
AO	1383	1386	1157	1160
AO	1388	1392	1161	1165
AO	1394	1400	1166	1172
AO	1402	1402	1173	1173
AO	1404	1405	1174	1175
AO	1407	1411	1176	1180
AO	1414	1418	1181	1185
AO	1420	1423	1186	1189
AO	1425	1429	1190	1194
AO	1431	1436	1195	1200
AO	1438	1439	1201	1202
AO	1442	1442	1203	1203
AO	1444	1446	1204	1206
AO	1448	1454	1207	1213
AO	1456	1475	1214	1233
AO	1478	1486	1234	1242
AO	1488	1490	1243	1245
AO	1492	1495	1246	1249
AO	1497	1501	1250	1254
AO	1503	1504	1255	1256
AO	1507	1513	1257	1263
AO	1515	1521	1264	1270
AO	1523	1531	1271	1279
AO	1533	1535	1280	1282
AO	1537	1546	1283	1292
AO	1548	1558	1293	1303
AO	1560	1566	1304	1310
AO	1568	1576	1311	1319
AO	1578	1582	1320	1324
AO	1584	1588	1325	1329
AO	1590	1603	1330	1343
AO	1605	1607	1344	1346
AO	1609	1611	1347	1349
AO	1613	1616	1350	1353
AO	1618	1627	1354	1363
AO	1629	1630	1364	1365
AO	1632	1633	1366	1367
AO	1635	1635	1368	1368
AO	1637	1642	1369	1374
AO	1644	1654	1375	1385
AO	1656	1668	1386	1398
AO	1670	1679	1399	1408
AO	1681	1691	1409	1419
AO	1693	1699	1420	1426
AO	1702	1706	1427	1431
AO	1708	1717	1432	1441
AO	1719	1737	1442	1460
AO	1739	1752	1461	1474
AO	1754	1762	1475	1483
AO	1764	1766	1484	1486
AO	1768	1814	1487	1533
AO	1816	1816	1534	1534
AO	1818	1820	1535	1537
AO	1822	1831	1538	1547
AO	1833	1849	1548	1564
AO	1851	1862	1565	1576
AO	1864	1866	1577	1579
AO	1868	1872	1580	1584
AO	1874	1891	1585	1602
AO	1893	1897	1603	1607
AO	1899	1903	1608	1612
AO	1905	1908	1613	1616
AO	1910	1922	1617	1629
AO	1924	1933	1630	1639
AO	1935	1940	1640	1645
AO	1942	1949	1646	1653
AO	1951	1960	1654	1663
AO	1962	1974	1664	1676
AO	1976	1981	1677	1682
AO	1983	1992	1683	1692
AO	1995	1998	1693	1696
AO	2000	2007	1697	1704
AO	2009	2014	1705	1710
AO	2016	2022	1711	1717
AO	2024	2029	1718	1723
AO	2031	2038	1724	1731
AO	2040	2041	1732	1733
AO	2043	2048	1734	1739
AO	2050	2054	1740	1744
AO	2056	2058	1745	1747
AO	2060	2067	1748	1755
AO	2069	2070	1756	1757
AO	2072	2074	1758	1760
AO	2076	2082	1761	1767
AO	2084	2090	1768	1774
AO	2092	2097	1775	1780
AO	2099	2100	1781	1782
AO	2102	2106	1783	1787
AO	2108	2112	1788	1792
AO	2114	2119	1793	1798
AO	2121	2121	1799	1799
AO	2123	2133	1800	1810
AO	2135	2142	1811	1818
AO	2144	2147	1819	1822
AO	2149	2152	1823	1826
AO	2154	2161	1827	1834
AO	2163	2171	1835	1843
AO	2173	2177	1844	1848
AO	2179	2181	1849	1851
AO	2183	2193	1852	1862
AO	2195	2197	1863	1865
AO	2199	2199	1866	1866
AO	2201	2202	1867	1868
AO	2204	2207	1869	1872
AO	2209	2218	1873	1882
AO	2220	2226	1883	1889
AO	2228	2229	1890	1891
AO	2231	2237	1892	1898
AO	2239	2241	1899	1901
AO	2243	2247	1902	1906
AO	2249	2251	1907	1909
AO	2253	2259	1910	1916
AO	2261	2263	1917	1919
AO	2267	2270	1920	1923
AO	2272	2274	1924	1926
AO	2276	2280	1927	1931
AO	2282	2285	1932	1935
AO	2288	2290	1936	1938
AO	2292	2292	1939	1939
AO	2294	2297	1940	1943
AO	2299	2300	1944	1945
AO	2302	2313	1946	1957
AO	2315	2324	1958	1967
AO	2326	2333	1968	1975
AO	2335	2336	1976	1977
AO	2338	2344	1978	1984
AO	2346	2353	1985	1992
AO	2355	2359	1993	1997
AO	2361	2364	1998	2001
AO	2366	2369	2002	2005
AO	2371	2375	2006	2010
AO	2377	2381	2011	2015
AO	2383	2386	2016	2019
AO	2388	2392	2020	2024
AO	2395	2413	2025	2043
AO	2415	2418	2044	2047
AO	2420	2435	2048	2063
AO	2437	2445	2064	2072
AO	2447	2467	2073	2093
AO	2469	2488	2094	2113
AO	2490	2494	2114	2118
AO	2496	2505	2119	2128
AO	2507	2546	2129	2168
AO	2548	2560	2169	2181
AO	2562	2563	2182	2183
AO	2565	2567	2184	2186
AO	2569	2573	2187	2191
AO	2575	2582	2192	2199
AO	2584	2589	2200	2205
AO	2591	2593	2206	2208
AO	2595	2607	2209	2221
AO	2609	2625	2222	2238
AO	2627	2636	2239	2248
AO	2638	2650	2249	2261
AO	2652	2654	2262	2264
AO	2656	2659	2265	2268
AO	2661	2663	2269	2271
AO	2665	2668	2272	2275
AO	2670	2673	2276	2279
AO	2675	2688	2280	2293
AO	2690	2693	2294	2297
AO	2695	2700	2298	2303
AO	2702	2706	2304	2308
AO	2708	2718	2309	2319
AO	2720	2731	2320	2331
AO	2733	2738	2332	2337
AO	2740	2744	2338	2342
AO	2746	2749	2343	2346
AO	2751	2758	2347	2354
AO	2760	2761	2355	2356
AO	2763	2768	2357	2362
AO	2770	2773	2363	2366
AO	2775	2779	2367	2371
AO	2781	2781	2372	2372
AO	2783	2786	2373	2376
AO	2789	2791	2377	2379
AO	2793	2794	2380	2381
AO	2796	2800	2382	2386
AO	2802	2803	2387	2388
AO	2805	2808	2389	2392
AO	2810	2811	2393	2394
AO	2813	2819	2395	2401
AO	2821	2824	2402	2405
AO	2826	2833	2406	2413
AO	2835	2839	2414	2418
AO	2841	2850	2419	2428
AO	2852	2857	2429	2434
AO	2859	2870	2435	2446
AO	2872	2875	2447	2450
AO	2877	2882	2451	2456
AO	2884	2895	2457	2468
AO	2897	2902	2469	2474
AO	2904	2926	2475	2497
AO	2928	2937	2498	2507
AO	2939	2945	2508	2514
AO	2947	2953	2515	2521
AO	2955	2958	2522	2525
AO	2960	2974	2526	2540
AO	2976	2984	2541	2549
AO	2986	2993	2550	2557
AO	2995	2998	2558	2561
AO	3000	3007	2562	2569
AO	3009	3010	2570	2571
AO	3012	3013	2572	2573
AO	3015	3023	2574	2582
AO	3025	3030	2583	2588
AO	3032	3040	2589	2597
AO	3042	3044	2598	2600
AO	3046	3049	2601	2604
AO	3051	3054	2605	2608
AO	3056	3058	2609	2611
AO	3060	3062	2612	2614
AO	3064	3070	2615	2621
AO	3072	3077	2622	2627
AO	3079	3084	2628	2633
AO	3086	3088	2634	2636
AO	3090	3094	2637	2641
AO	3096	3099	2642	2645
AO	3101	3101	2646	2646
AO	3103	3110	2647	2654
AO	3112	3120	2655	2663
AO	3122	3123	2664	2665
AO	3125	3137	2666	2678
AO	3139	3147	2679	2687
AO	3149	3151	2688	2690
AO	3153	3157	2691	2695
AO	3159	3162	2696	2699
AO	3164	3176	2700	2712
AO	3178	3183	2713	2718
AO	3185	3188	2719	2722
AO	3190	3195	2723	2728
AO	3197	3205	2729	2737
AO	3208	3209	2738	2739
AO	3211	3215	2740	2744
AO	3217	3222	2745	2750
AO	3224	3229	2751	2756
AO	3231	3236	2757	2762
AO	3238	3240	2763	2765
AO	3242	3255	2766	2779
AO	3257	3258	2780	2781
AO	3260	3262	2782	2784
AO	3264	3264	2785	2785
AO	3266	3272	2786	2792
AO	3274	3277	2793	2796
AO	3279	3280	2797	2798
AO	3282	3287	2799	2804
AO	3289	3296	2805	2812
AO	3298	3299	2813	2814
AO	3301	3304	2815	2818
AO	3306	3308	2819	2821
AO	3310	3312	2822	2824
AO	3314	3320	2825	2831
AO	3323	3323	2832	2832
AO	3325	3325	2833	2833
AO	3327	3337	2834	2844
AO	3339	3342	2845	2848
AO	3344	3346	2849	2851
AO	3348	3356	2852	2860
AO	3358	3362	2861	2865
AO	3364	3367	2866	2869
AO	3369	3376	2870	2877
AO	3378	3383	2878	2883
AO	3385	3388	2884	2887
AO	3390	3395	2888	2893
AO	3397	3411	2894	2908
AO	3413	3415	2909	2911
AO	3417	3418	2912	2913
AO	3420	3421	2914	2915
AO	3423	3427	2916	2920
AO	3429	3433	2921	2925
AO	3435	3437	2926	2928
AO	3439	3456	2929	2946
AO	3458	3458	2947	2947
AO	3460	3460	2948	2948
AO	3462	3465	2949	2952
AO	3467	3475	2953	2961
AO	3477	3492	2962	2977
AO	3494	3511	2978	2995
AO	3513	3516	2996	2999
AO	3518	3520	3000	3002
AO	3522	3528	3003	3009
AO	3530	3534	3010	3014
AO	3536	3547	3015	3026
AO	3549	3555	3027	3033
AO	3557	3562	3034	3039
AO	3564	3569	3040	3045
AO	3571	3572	3046	3047
AO	3574	3576	3048	3050
AO	3578	3585	3051	3058
AO	3588	3588	3059	3059
AO	3590	3596	3060	3066
AO	3598	3604	3067	3073
AO	3606	3614	3074	3082
AO	3616	3617	3083	3084
AO	3619	3620	3085	3086
AO	3622	3625	3087	3090
AO	3627	3635	3091	3099
AO	3637	3641	3100	3104
AO	3643	3672	3105	3134
AO	3674	3694	3135	3155
AO	3696	3703	3156	3163
AO	3705	3711	3164	3170
AO	3713	3719	3171	3177
AO	3721	3727	3178	3184
AO	3729	3735	3185	3191
AO	3737	3740	3192	3195
AO	3742	3744	3196	3198
AO	3746	3754	3199	3207
AO	3756	3768	3208	3220
AO	3770	3778	3221	3229
AO	3780	3791	3230	3241
AO	3793	3800	3242	3249
AO	3802	3804	3250	3252
AO	3806	3816	3253	3263
AO	3818	3819	3264	3265
AO	3821	3827	3266	3272
AO	3829	3830	3273	3274
AO	3832	3835	3275	3278
AO	3839	3844	3279	3284
AO	3846	3850	3285	3289
AO	3852	3856	3290	3294
AO	3858	3864	3295	3301
AO	3866	3870	3302	3306
AO	3872	3878	3307	3313
AO	3880	3881	3314	3315
AO	3883	3887	3316	3320
AO	3889	3890	3321	3322
AO	3892	3899	3323	3330
AO	3901	3901	3331	3331
AO	3903	3909	3332	3338
AO	3911	3915	3339	3343
AO	3917	3920	3344	3347
AO	3922	3925	3348	3351
AO	3927	3929	3352	3354
AO	3931	3936	3355	3360
AO	3938	3939	3361	3362
AO	3941	3948	3363	3370
AO	3951	3955	3371	3375
AO	3957	3960	3376	3379
AO	3962	3964	3380	3382
AO	3966	3970	3383	3387
AO	3972	3975	3388	3391
AO	3977	3981	3392	3396
AO	3983	3985	3397	3399
AO	3988	3994	3400	3406
AO	3996	3998	3407	3409
AO	4000	4006	3410	3416
AO	4008	4011	3417	3420
AO	4013	4017	3421	3425
AO	4019	4020	3426	3427
AO	4022	4024	3428	3430
AO	4026	4027	3431	3432
AO	4029	4033	3433	3437
AO	4035	4037	3438	3440
AO	4039	4042	3441	3444
AO	4044	4046	3445	3447
AO	4048	4053	3448	3453
AO	4055	4057	3454	3456
AO	4059	4062	3457	3460
AO	4064	4066	3461	3463
AO	4068	4068	3464	3464
AO	4070	4072	3465	3467
AO	4074	4077	3468	3471
AO	4079	4082	3472	3475
AO	4084	4091	3476	3483
AO	4093	4093	3484	3484
AO	4095	4102	3485	3492
AO	4104	4109	3493	3498
AO	4111	4117	3499	3505
AO	4119	4122	3506	3509
AO	4124	4133	3510	3519
AO	4135	4138	3520	3523
AO	4140	4151	3524	3535
AO	4153	4157	3536	3540
AO	4159	4165	3541	3547
AO	4167	4169	3548	3550
AO	4171	4176	3551	3556
AO	4178	4183	3557	3562
AO	4185	4192	3563	3570
AO	4194	4198	3571	3575
AO	4200	4204	3576	3580
AO	4206	4209	3581	3584
AO	4211	4212	3585	3586
AO	4214	4214	3587	3587
AO	4216	4218	3588	3590
AO	4220	4225	3591	3596
AO	4227	4245	3597	3615
AO	4247	4254	3616	3623
AO	4256	4264	3624	3632
AO	4266	4274	3633	3641
AO	4276	4278	3642	3644
AO	4280	4290	3645	3655
AO	4292	4297	3656	3661
AO	4299	4300	3662	3663
AO	4302	4302	3664	3664
AO	4304	4311	3665	3672
AO	4313	4321	3673	3681
AO	4323	4326	3682	3685
AO	4328	4330	3686	3688
AO	4332	4336	3689	3693
AO	4338	4339	3694	3695
AO	4341	4346	3696	3701
AO	4348	4353	3702	3707
AO	4355	4359	3708	3712
AO	4362	4381	3713	3732
AO	4383	4389	3733	3739
AO	4391	4408	3740	3757
AO	4410	4413	3758	3761
AO	4415	4428	3762	3775
AO	4430	4437	3776	3783
AO	4439	4440	3784	3785
AO	4442	4445	3786	3789
AO	4447	4455	3790	3798
AO	4457	4466	3799	3808
AO	4468	4479	3809	3820
AO	4481	4486	3821	3826
AO	4488	4494	3827	3833
AO	4496	4499	3834	3837
AO	4501	4506	3838	3843
AO	4508	4512	3844	3848
AO	4514	4520	3849	3855
AO	4522	4535	3856	3869
AO	4537	4544	3870	3877
AO	4546	4550	3878	3882
AO	4552	4555	3883	3886
AO	4557	4560	3887	3890
AO	4562	4565	3891	3894
AO	4567	4571	3895	3899
AO	4573	4582	3900	3909
AO	4584	4587	3910	3913
AO	4589	4608	3914	3933
AO	4610	4613	3934	3937
AO	4615	4623	3938	3946
AO	4625	4627	3947	3949
AO	4629	4650	3950	3971
AO	4652	4654	3972	3974
AO	4656	4661	3975	3980
AO	4663	4670	3981	3988
AO	4672	4681	3989	3998
AO	4683	4687	3999	4003
AO	4689	4701	4004	4016
AO	4703	4729	4017	4043
AO	4731	4757	4044	4070
AO	4759	4775	4071	4087
AO	4777	4780	4088	4091
AO	4782	4796	4092	4106
AO	4798	4805	4107	4114
AO	4807	4830	4115	4138
AO	4832	4838	4139	4145
AO	4840	4841	4146	4147
AO	4844	4849	4148	4153
AO	4851	4859	4154	4162
AO	4861	4866	4163	4168
AO	4868	4870	4169	4171
AO	4872	4872	4172	4172
AO	4874	4880	4173	4179
AO	4882	4884	4180	4182
AO	4886	4891	4183	4188
AO	4893	4893	4189	4189
AO	4895	4896	4190	4191
AO	4898	4902	4192	4196
AO	4904	4906	4197	4199
AO	4908	4921	4200	4213
AO	4923	4932	4214	4223
AO	4934	4935	4224	4225
AO	4937	4944	4226	4233
AO	4946	4948	4234	4236
AO	4950	4952	4237	4239
AO	4954	4964	4240	4250
AO	4966	4969	4251	4254
AO	4971	4974	4255	4258
AO	4976	4978	4259	4261
AO	4980	4980	4262	4262
AO	4982	4984	4263	4265
AO	4986	4992	4266	4272
AO	4994	4995	4273	4274
AO	4997	4997	4275	4275
AO	4999	5003	4276	4280
AO	5005	5007	4281	4283
AO	5009	5014	4284	4289
AO	5016	5021	4290	4295
AO	5023	5025	4296	4298
AO	5027	5027	4299	4299
AO	5029	5031	4300	4302
AO	5033	5034	4303	4304
AO	5036	5038	4305	4307
AO	5040	5045	4308	4313
AO	5048	5053	4314	4319
AO	5055	5057	4320	4322
AO	5059	5062	4323	4326
AO	5064	5066	4327	4329
AO	5068	5070	4330	4332
AO	5073	5074	4333	4334
AO	5076	5079	4335	4338
AO	5082	5084	4339	4341
AO	5086	5090	4342	4346
AO	5092	5095	4347	4350
AO	5097	5099	4351	4353
AO	5101	5102	4354	4355
AO	5104	5107	4356	4359
AO	5109	5112	4360	4363
AO	5114	5115	4364	4365
AO	5117	5118	4366	4367
AO	5120	5123	4368	4371
AO	5125	5128	4372	4375
AO	5130	5131	4376	4377
AO	5134	5136	4378	4380
AO	5138	5142	4381	4385
AO	5144	5148	4386	4390
AO	5150	5163	4391	4404
AO	5165	5166	4405	4406
AO	5168	5180	4407	4419
AO	5182	5189	4420	4427
AO	5191	5199	4428	4436
AO	5201	5205	4437	4441
AO	5207	5211	4442	4446
AO	5213	5215	4447	4449
AO	5217	5227	4450	4460
AO	5229	5233	4461	4465
AO	5235	5245	4466	4476
AO	5247	5247	4477	4477
AO	5249	5253	4478	4482
AO	5255	5258	4483	4486
AO	5261	5263	4487	4489
AO	5266	5269	4490	4493
AO	5271	5276	4494	4499
AO	5278	5279	4500	4501
AO	5281	5287	4502	4508
AO	5290	5293	4509	4512
AO	5295	5305	4513	4523
AO	5307	5307	4524	4524
AO	5309	5310	4525	4526
AO	5312	5318	4527	4533
AO	5320	5320	4534	4534
AO	5322	5326	4535	4539
AO	5328	5334	4540	4546
AO	5336	5337	4547	4548
AO	5339	5339	4549	4549
AO	5341	5342	4550	4551
AO	5344	5345	4552	4553
AO	5347	5352	4554	4559
AO	5355	5357	4560	4562
AO	5359	5362	4563	4566
AO	5364	5368	4567	4571
AO	5370	5376	4572	4578
AO	5378	5378	4579	4579
AO	5380	5388	4580	4588
AO	5390	5394	4589	4593
AO	5396	5397	4594	4595
AO	5399	5406	4596	4603
AO	5408	5408	4604	4604
AO	5410	5411	4605	4606
AO	5413	5422	4607	4616
AO	5424	5436	4617	4629
AO	5438	5448	4630	4640
AO	5450	5453	4641	4644
AO	5455	5460	4645	4650
AO	5462	5466	4651	4655
AO	5468	5470	4656	4658
AO	5472	5474	4659	4661
AO	5476	5485	4662	4671
AO	5487	5499	4672	4684
AO	5501	5504	4685	4688
AO	5506	5508	4689	4691
AO	5510	5511	4692	4693
AO	5513	5537	4694	4718
AO	5539	5548	4719	4728
AO	5550	5568	4729	4747
AO	5570	5581	4748	4759
AO	5583	5589	4760	4766
AO	5591	5599	4767	4775
AO	5601	5603	4776	4778
AO	5605	5611	4779	4785
AO	5613	5632	4786	4805
AO	5634	5662	4806	4834
AO	5664	5669	4835	4840
AO	5671	5676	4841	4846
AO	5679	5686	4847	4854
AO	5688	5722	4855	4889
AO	5724	5725	4890	4891
AO	5727	5730	4892	4895
AO	5732	5735	4896	4899
AO	5738	5752	4900	4914
AO	5754	5757	4915	4918
AO	5759	5772	4919	4932
AO	5774	5782	4933	4941
AO	5784	5811	4942	4969
AO	5813	5819	4970	4976
AO	5821	5824	4977	4980
AO	5826	5832	4981	4987
AO	5835	5840	4988	4993
AO	5842	5846	4994	4998
AO	5848	5851	4999	5002
AO	5853	5856	5003	5006
AO	5858	5867	5007	5016
AO	5869	5872	5017	5020
AO	5874	5879	5021	5026
AO	5881	5883	5027	5029
AO	5885	5894	5030	5039
AO	5896	5901	5040	5045
AO	5903	5922	5046	5065
AO	5924	5931	5066	5073
AO	5933	5944	5074	5085
AO	5946	5948	5086	5088
AO	5950	5954	5089	5093
AO	5956	5978	5094	5116
AO	5980	5989	5117	5126
AO	5991	5996	5127	5132
AO	5998	6000	5133	5135
AO	6002	6011	5136	5145
AO	6013	6020	5146	5153
AO	6022	6022	5154	5154
AO	6024	6026	5155	5157
AO	6029	6031	5158	5160
AO	6033	6041	5161	5169
AO	6043	6044	5170	5171
AO	6046	6052	5172	5178
AO	6054	6055	5179	5180
AO	6057	6058	5181	5182
AO	6060	6060	5183	5183
AO	6062	6065	5184	5187
AO	6067	6078	5188	5199
AO	6080	6083	5200	5203
AO	6085	6087	5204	5206
AO	6089	6095	5207	5213
AO	6097	6099	5214	5216
AO	6101	6101	5217	5217
AO	6103	6103	5218	5218
AO	6105	6107	5219	5221
AO	6109	6114	5222	5227
AO	6116	6120	5228	5232
AO	6122	6124	5233	5235
AO	6126	6131	5236	5241
AO	6133	6147	5242	5256
AO	6149	6156	5257	5264
AO	6158	6163	5265	5270
AO	6165	6176	5271	5282
AO	6178	6180	5283	5285
AO	6182	6185	5286	5289
AO	6187	6191	5290	5294
AO	6193	6198	5295	5300
AO	6200	6207	5301	5308
AO	6209	6216	5309	5316
AO	6218	6220	5317	5319
AO	6222	6228	5320	5326
AO	6230	6232	5327	5329
AO	6234	6236	5330	5332
AO	6238	6241	5333	5336
AO	6243	6247	5337	5341
AO	6249	6250	5342	5343
AO	6252	6256	5344	5348
AO	6258	6262	5349	5353
AO	6264	6267	5354	5357
AO	6269	6274	5358	5363
AO	6276	6278	5364	5366
AO	6280	6285	5367	5372
AO	6287	6290	5373	5376
AO	6292	6295	5377	5380
AO	6297	6300	5381	5384
AO	6302	6304	5385	5387
AO	6306	6307	5388	5389
AO	6309	6313	5390	5394
AO	6315	6316	5395	5396
AO	6318	6320	5397	5399
AO	6322	6324	5400	5402
AO	6326	6330	5403	5407
AO	6332	6338	5408	5414
AO	6340	6343	5415	5418
AO	6345	6347	5419	5421
AO	6349	6353	5422	5426
AO	6355	6358	5427	5430
AO	6360	6365	5431	5436
AO	6367	6368	5437	5438
AO	6370	6374	5439	5443
AO	6376	6378	5444	5446
AO	6380	6383	5447	5450
AO	6386	6397	5451	5462
AO	6399	6402	5463	5466
AO	6404	6415	5467	5478
AO	6418	6420	5479	5481
AO	6422	6424	5482	5484
AO	6427	6427	5485	5485
AO	6429	6431	5486	5488
AO	6433	6438	5489	5494
AO	6440	6442	5495	5497
AO	6445	6446	5498	5499
AO	6448	6451	5500	5503
AO	6453	6457	5504	5508
AO	6459	6465	5509	5515
AO	6467	6469	5516	5518
AO	6471	6474	5519	5522
AO	6476	6478	5523	5525
AO	6480	6486	5526	5532
AO	6488	6490	5533	5535
AO	6492	6492	5536	5536
AO	6494	6500	5537	5543
AO	6502	6508	5544	5550
AO	6510	6512	5551	5553
AO	6514	6519	5554	5559
AO	6521	6525	5560	5564
AO	6527	6529	5565	5567
AO	6531	6535	5568	5572
AO	6537	6539	5573	5575
AO	6541	6544	5576	5579
AO	6546	6555	5580	5589
AO	6557	6559	5590	5592
AO	6561	6562	5593	5594
AO	6564	6575	5595	5606
AO	6577	6578	5607	5608
AO	6580	6581	5609	5610
AO	6583	6587	5611	5615
AO	6589	6601	5616	5628
AO	6603	6605	5629	5631
AO	6607	6609	5632	5634
AO	6611	6614	5635	5638
AO	6616	6618	5639	5641
AO	6620	6625	5642	5647
AO	6627	6629	5648	5650
AO	6631	6639	5651	5659
AO	6641	6654	5660	5673
AO	6656	6664	5674	5682
AO	6666	6678	5683	5695
AO	6680	6688	5696	5704
AO	6690	6692	5705	5707
AO	6694	6697	5708	5711
AO	6699	6699	5712	5712
AO	6701	6706	5713	5718
AO	6708	6709	5719	5720
AO	6711	6715	5721	5725
AO	6717	6721	5726	5730
AO	6724	6729	5731	5736
AO	6731	6734	5737	5740
AO	6736	6738	5741	5743
AO	6740	6744	5744	5748
AO	6749	6753	5749	5753
AO	6755	6762	5754	5761
AO	6764	6773	5762	5771
AO	6775	6777	5772	5774
AO	6779	6784	5775	5780
AO	6786	6787	5781	5782
AO	6789	6789	5783	5783
AO	6791	6794	5784	5787
AO	6796	6798	5788	5790
AO	6800	6802	5791	5793
AO	6804	6806	5794	5796
AO	6808	6810	5797	5799
AO	6812	6814	5800	5802
AO	6816	6823	5803	5810
AO	6825	6827	5811	5813
AO	6829	6831	5814	5816
AO	6833	6834	5817	5818
AO	6836	6839	5819	5822
AO	6841	6845	5823	5827
AO	6847	6850	5828	5831
AO	6852	6854	5832	5834
AO	6856	6861	5835	5840
AO	6863	6870	5841	5848
AO	6872	6876	5849	5853
AO	6878	6881	5854	5857
AO	6883	6888	5858	5863
AO	6890	6890	5864	5864
AO	6892	6897	5865	5870
AO	6899	6901	5871	5873
AO	6903	6903	5874	5874
AO	6905	6906	5875	5876
AO	6908	6909	5877	5878
AO	6911	6917	5879	5885
AO	6919	6922	5886	5889
AO	6924	6928	5890	5894
AO	6930	6932	5895	5897
AO	6934	6940	5898	5904
AO	6942	6947	5905	5910
AO	6949	6956	5911	5918
AO	6958	6962	5919	5923
AO	6964	6967	5924	5927
AO	6969	6972	5928	5931
AO	6974	6975	5932	5933
AO	6977	6977	5934	5934
AO	6979	6983	5935	5939
AO	6985	6992	5940	5947
AO	6994	6998	5948	5952
AO	7000	7006	5953	5959
AO	7008	7010	5960	5962
AO	7012	7015	5963	5966
AO	7017	7022	5967	5972
AO	7024	7026	5973	5975
AO	7028	7029	5976	5977
AO	7031	7035	5978	5982
AO	7037	7040	5983	5986
AO	7042	7043	5987	5988
AO	7046	7051	5989	5994
AO	7053	7056	5995	5998
AO	7058	7062	5999	6003
AO	7064	7067	6004	6007
AO	7069	7070	6008	6009
AO	7072	7077	6010	6015
AO	7079	7089	6016	6026
AO	7091	7094	6027	6030
AO	7096	7100	6031	6035
AO	7103	7105	6036	6038
AO	7108	7121	6039	6052
AO	7123	7124	6053	6054
AO	7126	7132	6055	6061
AO	7134	7136	6062	6064
AO	7138	7143	6065	6070
AO	7145	7147	6071	6073
AO	7149	7150	6074	6075
AO	7152	7153	6076	6077
AO	7155	7156	6078	6079
AO	7158	7163	6080	6085
AO	7165	7166	6086	6087
AO	7168	7171	6088	6091
AO	7173	7182	6092	6101
AO	7184	7190	6102	6108
AO	7192	7199	6109	6116
AO	7201	7206	6117	6122
AO	7208	7210	6123	6125
AO	7212	7215	6126	6129
AO	7217	7218	6130	6131
AO	7220	7224	6132	6136
AO	7226	7229	6137	6140
AO	7231	7236	6141	6146
AO	7238	7242	6147	6151
AO	7244	7247	6152	6155
AO	7249	7257	6156	6164
AO	7259	7269	6165	6175
AO	7271	7282	6176	6187
AO	7284	7289	6188	6193
AO	7291	7297	6194	6200
AO	7299	7302	6201	6204
AO	7304	7307	6205	6208
AO	7309	7318	6209	6218
AO	7320	7332	6219	6231
AO	7334	7338	6232	6236
AO	7340	7346	6237	6243
AO	7349	7349	6244	6244
AO	7351	7357	6245	6251
AO	7359	7365	6252	6258
AO	7367	7375	6259	6267
AO	7378	7390	6268	6280
AO	7392	7399	6281	6288
AO	7401	7404	6289	6292
AO	7406	7408	6293	6295
AO	7410	7415	6296	6301
AO	7417	7421	6302	6306
AO	7423	7428	6307	6312
AO	7430	7431	6313	6314
AO	7433	7435	6315	6317
AO	7437	7443	6318	6324
AO	7445	7463	6325	6343
AO	7465	7472	6344	6351
AO	7474	7492	6352	6370
AO	7494	7494	6371	6371
AO	7496	7497	6372	6373
AO	7499	7502	6374	6377
AO	7504	7515	6378	6389
AO	7517	7522	6390	6395
AO	7524	7528	6396	6400
AO	7530	7540	6401	6411
AO	7542	7544	6412	6414
AO	7546	7548	6415	6417
AO	7550	7553	6418	6421
AO	7555	7560	6422	6427
AO	7562	7562	6428	6428
AO	7564	7568	6429	6433
AO	7570	7571	6434	6435
AO	7573	7576	6436	6439
AO	7578	7598	6440	6460
AO	7600	7609	6461	6470
AO	7611	7615	6471	6475
AO	7617	7621	6476	6480
AO	7623	7627	6481	6485
AO	7629	7650	6486	6507
AO	7652	7668	6508	6524
AO	7670	7679	6525	6534
AO	7681	7689	6535	6543
AO	7692	7697	6544	6549
AO	7699	7705	6550	6556
AO	7707	7726	6557	6576
AO	7728	7734	6577	6583
AO	7736	7746	6584	6594
AO	7748	7751	6595	6598
AO	7753	7758	6599	6604
AO	7760	7765	6605	6610
AO	7767	7768	6611	6612
AO	7770	7774	6613	6617
AO	7776	7781	6618	6623
AO	7783	7784	6624	6625
AO	7786	7790	6626	6630
AO	7792	7794	6631	6633
AO	7796	7803	6634	6641
AO	7805	7815	6642	6652
AO	7817	7826	6653	6662
AO	7828	7830	6663	6665
AO	7832	7835	6666	6669
AO	7837	7840	6670	6673
AO	7842	7843	6674	6675
AO	7845	7848	6676	6679
AO	7850	7856	6680	6686
AO	7858	7860	6687	6689
AO	7862	7867	6690	6695
AO	7869	7870	6696	6697
AO	7872	7874	6698	6700
AO	7876	7881	6701	6706
AO	7884	7892	6707	6715
AO	7894	7899	6716	6721
AO	7901	7904	6722	6725
AO	7907	7913	6726	6732
AO	7915	7915	6733	6733
AO	7917	7921	6734	6738
AO	7923	7923	6739	6739
AO	7925	7930	6740	6745
AO	7932	7934	6746	6748
AO	7936	7939	6749	6752
AO	7941	7959	6753	6771
AO	7961	7969	6772	6780
AO	7971	7975	6781	6785
AO	7977	7982	6786	6791
AO	7984	7986	6792	6794
AO	7988	7991	6795	6798
AO	7993	7998	6799	6804
AO	8000	8001	6805	6806
AO	8003	8005	6807	6809
AO	8007	8017	6810	6820
AO	8019	8033	6821	6835
AO	8035	8042	6836	6843
AO	8044	8046	6844	6846
AO	8048	8052	6847	6851
AO	8054	8056	6852	6854
AO	8058	8058	6855	6855
AO	8060	8067	6856	6863
AO	8069	8073	6864	6868
AO	8075	8079	6869	6873
AO	8081	8088	6874	6881
AO	8090	8092	6882	6884
AO	8094	8099	6885	6890
AO	8101	8106	6891	6896
AO	8108	8111	6897	6900
AO	8113	8118	6901	6906
AO	8120	8126	6907	6913
AO	8128	8131	6914	6917
AO	8133	8137	6918	6922
AO	8139	8153	6923	6937
AO	8155	8171	6938	6954
AO	8173	8187	6955	6969
AO	8190	8213	6970	6993
AO	8215	8231	6994	7010
AO	8233	8247	7011	7025
AO	8249	8254	7026	7031
AO	8256	8258	7032	7034
AO	8260	8262	7035	7037
AO	8264	8273	7038	7047
AO	8275	8290	7048	7063
AO	8292	8299	7064	7071
AO	8301	8303	7072	7074
AO	8305	8314	7075	7084
AO	8316	8323	7085	7092
AO	8325	8329	7093	7097
AO	8331	8337	7098	7104
AO	8339	8344	7105	7110
AO	8346	8349	7111	7114
AO	8351	8355	7115	7119
AO	8357	8358	7120	7121
AO	8360	8370	7122	7132
AO	8372	8373	7133	7134
AO	8375	8377	7135	7137
AO	8379	8389	7138	7148
AO	8391	8393	7149	7151
AO	8395	8397	7152	7154
AO	8399	8404	7155	7160
AO	8406	8413	7161	7168
AO	8415	8416	7169	7170
AO	8418	8438	7171	7191
AO	8440	8446	7192	7198
AO	8448	8454	7199	7205
AO	8456	8456	7206	7206
AO	8458	8463	7207	7212
AO	8465	8465	7213	7213
AO	8468	8474	7214	7220
AO	8476	8509	7221	7254
AO	8511	8520	7255	7264
AO	8522	8528	7265	7271
AO	8530	8536	7272	7278
AO	8538	8542	7279	7283
AO	8544	8550	7284	7290
AO	8552	8556	7291	7295
AO	8558	8560	7296	7298
AO	8562	8564	7299	7301
AO	8566	8569	7302	7305
AO	8571	8587	7306	7322
AO	8589	8601	7323	7335
AO	8603	8604	7336	7337
AO	8606	8611	7338	7343
AO	8613	8615	7344	7346
AO	8617	8619	7347	7349
AO	8621	8623	7350	7352
AO	8625	8627	7353	7355
AO	8629	8641	7356	7368
AO	8643	8652	7369	7378
AO	8654	8656	7379	7381
AO	8658	8667	7382	7391
AO	8669	8675	7392	7398
AO	8677	8682	7399	7404
AO	8684	8700	7405	7421
AO	8702	8707	7422	7427
AO	8709	8713	7428	7432
AO	8715	8723	7433	7441
AO	8725	8730	7442	7447
AO	8732	8737	7448	7453
AO	8739	8751	7454	7466
AO	8753	8761	7467	7475
AO	8763	8768	7476	7481
AO	8770	8773	7482	7485
AO	8775	8779	7486	7490
AO	8782	8787	7491	7496
AO	8789	8793	7497	7501
AO	8795	8796	7502	7503
AO	8798	8800	7504	7506
AO	8802	8806	7507	7511
AO	8808	8810	7512	7514
AO	8813	8817	7515	7519
AO	8819	8825	7520	7526
AO	8828	8836	7527	7535
AO	8838	8842	7536	7540
AO	8846	8851	7541	7546
AO	8853	8855	7547	7549
AO	8857	8860	7550	7553
AO	8862	8863	7554	7555
AO	8865	8871	7556	7562
AO	8873	8879	7563	7569
AO	8881	8884	7570	7573
AO	8887	8888	7574	7575
AO	8890	8901	7576	7587
AO	8903	8910	7588	7595
AO	8912	8919	7596	7603
AO	8921	8926	7604	7609
AO	8928	8932	7610	7614
AO	8934	8940	7615	7621
AO	8942	8944	7622	7624
AO	8946	8946	7625	7625
AO	8948	8958	7626	7636
AO	8960	8968	7637	7645
AO	8970	8980	7646	7656
AO	8982	8986	7657	7661
AO	8988	8989	7662	7663
AO	8991	8992	7664	7665
AO	8994	9013	7666	7685
AO	9015	9016	7686	7687
AO	9018	9021	7688	7691
AO	9023	9029	7692	7698
AO	9031	9041	7699	7709
AO	9043	9049	7710	7716
AO	9051	9056	7717	7722
AO	9058	9072	7723	7737
AO	9074	9084	7738	7748
AO	9086	9090	7749	7753
AO	9092	9094	7754	7756
AO	9096	9100	7757	7761
AO	9102	9107	7762	7767
AO	9109	9116	7768	7775
AO	9118	9140	7776	7798
AO	9142	9143	7799	7800
AO	9145	9152	7801	7808
AO	9154	9164	7809	7819
AO	9166	9171	7820	7825
AO	9173	9177	7826	7830
AO	9179	9183	7831	7835
AO	9185	9195	7836	7846
AO	9199	9206	7847	7854
AO	9208	9210	7855	7857
AO	9212	9216	7858	7862
AO	9218	9225	7863	7870
AO	9227	9229	7871	7873
AO	9231	9232	7874	7875
AO	9234	9248	7876	7890
AO	9250	9251	7891	7892
AO	9253	9257	7893	7897
AO	9259	9263	7898	7902
AO	9265	9267	7903	7905
AO	9269	9279	7906	7916
AO	9281	9282	7917	7918
AO	9284	9286	7919	7921
AO	9288	9290	7922	7924
AO	9292	9302	7925	7935
AO	9304	9309	7936	7941
AO	9311	9312	7942	7943
AO	9314	9316	7944	7946
AO	9318	9321	7947	7950
AO	9323	9327	7951	7955
AO	9329	9331	7956	7958
AO	9333	9334	7959	7960
AO	9336	9340	7961	7965
AO	9342	9348	7966	7972
AO	9350	9358	7973	7981
AO	9360	9361	7982	7983
AO	9363	9367	7984	7988
AO	9369	9375	7989	7995
AO	9377	9390	7996	8009
AO	9392	9397	8010	8015
AO	9399	9400	8016	8017
AO	9402	9405	8018	8021
AO	9407	9410	8022	8025
AO	9412	9414	8026	8028
AO	9416	9420	8029	8033
AO	9422	9424	8034	8036
AO	9426	9430	8037	8041
AO	9432	9439	8042	8049
AO	9441	9445	8050	8054
AO	9447	9460	8055	8068
AO	9462	9485	8069	8092
AO	9487	9495	8093	8101
AO	9497	9501	8102	8106
AO	9503	9513	8107	8117
AO	9515	9517	8118	8120
AO	9519	9524	8121	8126
AO	9526	9533	8127	8134
AO	9535	9544	8135	8144
AO	9546	9551	8145	8150
AO	9553	9555	8151	8153
AO	9557	9565	8154	8162
AO	9567	9571	8163	8167
AO	9573	9575	8168	8170
AO	9577	9580	8171	8174
AO	9582	9585	8175	8178
AO	9587	9597	8179	8189
AO	9599	9602	8190	8193
AO	9604	9606	8194	8196
AO	9608	9612	8197	8201
AO	9614	9619	8202	8207
AO	9621	9629	8208	8216
AO	9631	9637	8217	8223
AO	9639	9644	8224	8229
AO	9646	9648	8230	8232
AO	9650	9653	8233	8236
AO	9655	9664	8237	8246
AO	9666	9669	8247	8250
AO	9671	9676	8251	8256
AO	9678	9681	8257	8260
AO	9683	9684	8261	8262
AO	9686	9690	8263	8267
AO	9692	9696	8268	8272
AO	9698	9700	8273	8275
AO	9702	9710	8276	8284
AO	9712	9714	8285	8287
AO	9716	9720	8288	8292
AO	9722	9723	8293	8294
AO	9725	9733	8295	8303
AO	9735	9738	8304	8307
AO	9740	9746	8308	8314
AO	9748	9751	8315	8318
AO	9753	9765	8319	8331
AO	9767	9774	8332	8339
AO	9776	9777	8340	8341
AO	9779	9783	8342	8346
AO	9785	9787	8347	8349
AO	9789	9793	8350	8354
AO	9795	9807	8355	8367
AO	9810	9814	8368	8372
AO	9816	9817	8373	8374
AO	9819	9823	8375	8379
AO	9825	9827	8380	8382
AO	9829	9835	8383	8389
AO	9837	9838	8390	8391
AO	9840	9847	8392	8399
AO	9849	9852	8400	8403
AO	9854	9860	8404	8410
AO	9862	9867	8411	8416
AO	9870	9870	8417	8417
AO	9872	9872	8418	8418
AO	9875	9885	8419	8429
AO	9887	9887	8430	8430
AO	9889	9891	8431	8433
AO	9893	9896	8434	8437
AO	9898	9902	8438	8442
AO	9904	9907	8443	8446
AO	9909	9912	8447	8450
AO	9914	9921	8451	8458
AO	9923	9925	8459	8461
AO	9927	9933	8462	8468
AO	9935	9941	8469	8475
AO	9943	9951	8476	8484
AO	9953	9956	8485	8488
AO	9958	9962	8489	8493
AO	9964	9975	8494	8505
AO	9977	9980	8506	8509
AO	9982	9988	8510	8516
AO	9990	10005	8517	8532
AO	10007	10008	8533	8534
AO	10010	10013	8535	8538
AO	10015	10016	8539	8540
AO	10018	10042	8541	8565
AO	10044	10049	8566	8571
AO	10051	10055	8572	8576
AO	10057	10060	8577	8580
AO	10062	10064	8581	8583
AO	10066	10071	8584	8589
AO	10073	10085	8590	8602
AO	10087	10089	8603	8605
AO	10091	10099	8606	8614
AO	10101	10112	8615	8626
AO	10114	10117	8627	8630
AO	10119	10124	8631	8636
AO	10126	10138	8637	8649
AO	10140	10146	8650	8656
AO	10148	10151	8657	8660
AO	10153	10157	8661	8665
AO	10159	10166	8666	8673
AO	10168	10175	8674	8681
AO	10177	10183	8682	8688
AO	10185	10190	8689	8694
AO	10192	10202	8695	8705
AO	10204	10212	8706	8714
AO	10214	10223	8715	8724
AO	10225	10225	8725	8725
AO	10227	10232	8726	8731
AO	10234	10237	8732	8735
AO	10239	10243	8736	8740
AO	10245	10248	8741	8744
AO	10250	10252	8745	8747
AO	10254	10261	8748	8755
AO	10263	10263	8756	8756
AO	10265	10268	8757	8760
AO	10270	10277	8761	8768
AO	10279	10280	8769	8770
AO	10282	10285	8771	8774
AO	10287	10293	8775	8781
AO	10295	10297	8782	8784
AO	10299	10301	8785	8787
AO	10303	10310	8788	8795
AO	10312	10316	8796	8800
AO	10318	10320	8801	8803
AO	10322	10323	8804	8805
AO	10325	10330	8806	8811
AO	10332	10333	8812	8813
AO	10335	10337	8814	8816
AO	10339	10343	8817	8821
AO	10345	10346	8822	8823
AO	10348	10351	8824	8827
AO	10353	10359	8828	8834
AO	10361	10363	8835	8837
AO	10365	10370	8838	8843
AO	10372	10374	8844	8846
AO	10376	10380	8847	8851
AO	10382	10385	8852	8855
AO	10387	10392	8856	8861
AO	10394	10397	8862	8865
AO	10399	10401	8866	8868
AO	10403	10404	8869	8870
AO	10406	10410	8871	8875
AO	10412	10419	8876	8883
AO	10421	10427	8884	8890
AO	10429	10433	8891	8895
AO	10435	10441	8896	8902
AO	10443	10446	8903	8906
AO	10448	10453	8907	8912
AO	10455	10459	8913	8917
AO	10461	10464	8918	8921
AO	10466	10473	8922	8929
AO	10475	10485	8930	8940
AO	10488	10494	8941	8947
AO	10496	10501	8948	8953
AO	10503	10507	8954	8958
AO	10509	10513	8959	8963
AO	10520	10520	8964	8964
AO	10522	10528	8965	8971
AO	10530	10531	8972	8973
AO	10533	10535	8974	8976
AO	10537	10538	8977	8978
AO	10540	10545	8979	8984
AO	10547	10552	8985	8990
AO	10554	10558	8991	8995
AO	10560	10561	8996	8997
AO	10563	10566	8998	9001
AO	10568	10570	9002	9004
AO	10572	10574	9005	9007
AO	10576	10579	9008	9011
AO	10581	10585	9012	9016
AO	10587	10589	9017	9019
AO	10591	10602	9020	9031
AO	10604	10606	9032	9034
AO	10608	10612	9035	9039
AO	10614	10618	9040	9044
AO	10620	10624	9045	9049
AO	10626	10631	9050	9055
AO	10633	10635	9056	9058
AO	10637	10640	9059	9062
AO	10642	10646	9063	9067
AO	10648	10652	9068	9072
AO	10654	10684	9073	9103
AO	10686	10692	9104	9110
AO	10694	10698	9111	9115
AO	10700	10706	9116	9122
AO	10708	10713	9123	9128
AO	10715	10721	9129	9135
AO	10724	10727	9136	9139
AO	10729	10744	9140	9155
AO	10746	10748	9156	9158
AO	10750	10753	9159	9162
AO	10755	10760	9163	9168
AO	10762	10764	9169	9171
AO	10766	10772	9172	9178
AO	10774	10775	9179	9180
AO	10777	10782	9181	9186
AO	10784	10791	9187	9194
AO	10793	10794	9195	9196
AO	10796	10802	9197	9203
AO	10804	10808	9204	9208
AO	10810	10821	9209	9220
AO	10823	10823	9221	9221
AO	10825	10827	9222	9224
AO	10830	10835	9225	9230
AO	10837	10843	9231	9237
AO	10845	10849	9238	9242
AO	10851	10860	9243	9252
AO	10862	10864	9253	9255
AO	10866	10866	9256	9256
AO	10868	10874	9257	9263
AO	10876	10877	9264	9265
AO	10880	10888	9266	9274
AO	10891	10894	9275	9278
AO	10896	10898	9279	9281
AO	10900	10904	9282	9286
AO	10906	10914	9287	9295
AO	10916	10919	9296	9299
AO	10921	10923	9300	9302
AO	10925	10929	9303	9307
AO	10931	10936	9308	9313
AO	10938	10945	9314	9321
AO	10947	10948	9322	9323
AO	10950	10951	9324	9325
AO	10953	10957	9326	9330
AO	10959	10964	9331	9336
AO	10966	10970	9337	9341
AO	10972	10974	9342	9344
AO	10976	10988	9345	9357
AO	10990	10999	9358	9367
AO	11001	11002	9368	9369
AO	11004	11012	9370	9378
AO	11014	11019	9379	9384
AO	11021	11030	9385	9394
AO	11032	11042	9395	9405
AO	11044	11048	9406	9410
AO	11050	11064	9411	9425
AO	11066	11115	9426	9475
AO	11117	11119	9476	9478
AO	11121	11124	9479	9482
AO	11126	11131	9483	9488
AO	11133	11134	9489	9490
AO	11136	11140	9491	9495
AO	11142	11143	9496	9497
AO	11145	11149	9498	9502
AO	11151	11159	9503	9511
AO	11161	11167	9512	9518
AO	11169	11173	9519	9523
AO	11175	11179	9524	9528
AO	11181	11188	9529	9536
AO	11191	11193	9537	9539
AO	11195	11197	9540	9542
AO	11199	11208	9543	9552
AO	11210	11212	9553	9555
AO	11214	11218	9556	9560
AO	11220	11229	9561	9570
AO	11231	11233	9571	9573
AO	11235	11238	9574	9577
AO	11240	11243	9578	9581
AO	11245	11254	9582	9591
AO	11256	11263	9592	9599
AO	11265	11275	9600	9610
AO	11277	11278	9611	9612
AO	11280	11282	9613	9615
AO	11284	11291	9616	9623
AO	11293	11301	9624	9632
AO	11303	11306	9633	9636
AO	11308	11310	9637	9639
AO	11312	11315	9640	9643
AO	11317	11338	9644	9665
AO	11340	11343	9666	9669
AO	11345	11353	9670	9678
AO	11355	11357	9679	9681
AO	11359	11361	9682	9684
AO	11363	11366	9685	9688
AO	11368	11369	9689	9690
AO	11371	11376	9691	9696
AO	11378	11380	9697	9699
AO	11382	11387	9700	9705
AO	11389	11394	9706	9711
AO	11396	11397	9712	9713
AO	11399	11406	9714	9721
AO	11408	11410	9722	9724
AO	11412	11420	9725	9733
AO	11422	11425	9734	9737
AO	11427	11429	9738	9740
AO	11431	11436	9741	9746
AO	11438	11441	9747	9750
AO	11443	11448	9751	9756
AO	11450	11454	9757	9761
AO	11456	11461	9762	9767
AO	11463	11470	9768	9775
AO	11472	11472	9776	9776
AO	11474	11480	9777	9783
AO	11482	11486	9784	9788
AO	11488	11492	9789	9793
AO	11494	11495	9794	9795
AO	11497	11503	9796	9802
AO	11505	11506	9803	9804
AO	11508	11515	9805	9812
AO	11517	11519	9813	9815
AO	11521	11524	9816	9819
AO	11526	11531	9820	9825
AO	11533	11546	9826	9839
AO	11550	11556	9840	9846
AO	11558	11559	9847	9848
AO	11561	11562	9849	9850
AO	11564	11567	9851	9854
AO	11569	11571	9855	9857
AO	11573	11581	9858	9866
AO	11583	11584	9867	9868
AO	11586	11587	9869	9870
AO	11589	11593	9871	9875
AO	11595	11597	9876	9878
AO	11599	11602	9879	9882
AO	11604	11608	9883	9887
AO	11610	11611	9888	9889
AO	11613	11615	9890	9892
AO	11617	11620	9893	9896
AO	11622	11626	9897	9901
AO	11628	11631	9902	9905
AO	11633	11636	9906	9909
AO	11638	11639	9910	9911
AO	11641	11644	9912	9915
AO	11646	11647	9916	9917
AO	11649	11653	9918	9922
AO	11655	11659	9923	9927
AO	11661	11671	9928	9938
AO	11673	11679	9939	9945
AO	11681	11684	9946	9949
AO	11686	11687	9950	9951
AO	11689	11690	9952	9953
AO	11692	11694	9954	9956
AO	11696	11697	9957	9958
AO	11699	11700	9959	9960
AO	11702	11703	9961	9962
AO	11705	11707	9963	9965
AO	11709	11711	9966	9968
AO	11713	11714	9969	9970
AO	11716	11720	9971	9975
AO	11722	11724	9976	9978
AO	11726	11728	9979	9981
AO	11732	11734	9982	9984
AO	11736	11737	9985	9986
AO	11739	11740	9987	9988
AO	11742	11744	9989	9991
AO	11746	11746	9992	9992
AO	11749	11753	9993	9997
AO	11755	11760	9998	10003
AO	11762	11769	10004	10011
AO	11771	11771	10012	10012
AO	11773	11776	10013	10016
AO	11778	11784	10017	10023
AO	11786	11786	10024	10024
AO	11788	11792	10025	10029
AO	11794	11794	10030	10030
AO	11796	11798	10031	10033
AO	11800	11808	10034	10042
AO	11810	11817	10043	10050
AO	11819	11820	10051	10052
AO	11822	11825	10053	10056
AO	11827	11838	10057	10068
AO	11840	11850	10069	10079
AO	11852	11853	10080	10081
AO	11855	11920	10082	10147
AO	11922	11927	10148	10153
AO	11929	11947	10154	10172
AO	11949	11952	10173	10176
AO	11954	11958	10177	10181
AO	11960	11962	10182	10184
AO	11964	11967	10185	10188
AO	11969	11978	10189	10198
AO	11981	11988	10199	10206
AO	11990	11991	10207	10208
AO	11993	11996	10209	10212
AO	11998	12000	10213	10215
AO	12002	12006	10216	10220
AO	12008	12014	10221	10227
AO	12016	12018	10228	10230
AO	12020	12034	10231	10245
AO	12036	12038	10246	10248
AO	12040	12045	10249	10254
AO	12047	12051	10255	10259
AO	12053	12055	10260	10262
AO	12057	12066	10263	10272
AO	12068	12072	10273	10277
AO	12074	12081	10278	10285
AO	12083	12087	10286	10290
AO	12089	12103	10291	10305
AO	12105	12108	10306	10309
AO	12110	12118	10310	10318
AO	12120	12127	10319	10326
AO	12129	12150	10327	10348
AO	12152	12154	10349	10351
AO	12156	12160	10352	10356
AO	12162	12163	10357	10358
AO	12165	12166	10359	10360
AO	12168	12172	10361	10365
AO	12174	12176	10366	10368
AO	12179	12182	10369	10372
AO	12184	12194	10373	10383
AO	12196	12208	10384	10396
AO	12210	12221	10397	10408
AO	12223	12227	10409	10413
AO	12229	12239	10414	10424
AO	12241	12247	10425	10431
AO	12249	12256	10432	10439
AO	12258	12312	10440	10494
AO	12314	12316	10495	10497
AO	12318	12319	10498	10499
AO	12321	12328	10500	10507
AO	12330	12334	10508	10512
AO	12336	12341	10513	10518
AO	12343	12345	10519	10521
AO	12347	12348	10522	10523
AO	12350	12351	10524	10525
AO	12353	12359	10526	10532
AO	12361	12364	10533	10536
AO	12366	12366	10537	10537
AO	12368	12379	10538	10549
AO	12381	12386	10550	10555
AO	12388	12393	10556	10561
AO	12395	12401	10562	10568
AO	12403	12405	10569	10571
AO	12407	12409	10572	10574
AO	12411	12414	10575	10578
AO	12417	12419	10579	10581
AO	12421	12421	10582	10582
AO	12423	12424	10583	10584
AO	12427	12434	10585	10592
AO	12436	12444	10593	10601
AO	12446	12448	10602	10604
AO	12450	12452	10605	10607
AO	12454	12454	10608	10608
AO	12456	12463	10609	10616
AO	12465	12474	10617	10626
AO	12476	12480	10627	10631
AO	12482	12482	10632	10632
AO	12484	12486	10633	10635
AO	12488	12494	10636	10642
AO	12496	12506	10643	10653
AO	12508	12561	10654	10707
RT	databank_entry	1	12561	+	GenBank	.
RT	five_prime_UTR	1	97	+	GenBank	.
RT	gene	98	12061	+	GenBank	.	Name=flavivirus polyprotein gene;locus_tag=DV3_gp1
RT	CDS	98	12061	+	GenBank	.	Name=flavivirus polyprotein gene;locus_tag=DV3_gp1;codon_start=1;product=flavivirus polyprotein;protein_id=YP_001621843.1;translation=MNNQRKKTGKPSINMLKRVRNRVSTGSQLAKRFSKGLLNGQGPM KLVMAFIAFLRFLAIPPTAGVLARWGTFKKSGAIKVLKGFKKEISNMLSIINQRKKTS LCLMMILPAALAFHLTSRDGEPRMIVGKNERGKSLLFKTASGINMCTLIAMDLGEMCD DTVTYKCPHITEVEPEDIDCWCNLTSTWVTYGTCNQAGEHRRDKRSVALAPHVGMGLD TRTQTWMSAEGAWRQVEKVETWALRHPGFTILALFLAHYIGTSLTQKVVIFILLMLVT PSMTMRCVGVGNRDFVEGLSGATWVDVVLEHGGCVTTMAKNKPTLDIELQKTEATQLA TLRKLCIEGKITNITTDSRCPTQGEAVLPEEQDQNYVCKHTYVDRGWGNGCGLFGKGS LVTCAKFQCLEPIEGKVVQYENLKYTVIITVHTGDQHQVGNETQGVTAEITPQASTTE AILPEYGTLGLECSPRTGLDFNEMILLTMKNKAWMVHRQWFFDLPLPWASGATTETPT WNRKELLVTFKNAHAKKQEVVVLGSQEGAMHTALTGATEIQNSGGTSIFAGHLKCRLK MDKLELKGMSYAMCTNTFVLKKEVSETQHGTILIKVEYKGEDAPCKIPFSTEDGQGKA HNGRLITANPVVTKKEEPVNIEAEPPFGESNIVIGIGDNALKINWYKKGSSIGKMFEA TERGARRMAILGDTAWDFGSVGGVLNSLGKMVHQIFGSAYTALFSGVSWVMKIGIGVL LTWIGLNSKNTSMSFSCIAIGIITLYLGAVVQADMGCVINWKGKELKCGSGIFVTNEV HTWTEQYKFQADSPKRLATAIAGAWENGVCGIRSTTRMENLLWKQIANELNYILWENN IKLTVVVGDTLGVLEQGKRTLTPQPMELKYSWKTWGKAKIVTAETQNSSFIIDGPNTP ECPSASRAWNVWEVEDYGFGVFTTNIWLKLREVYTQLCDHRLMSAAVKDERAVHADMG YWIESQKNGSWKLEKASLIEVKTCTWPKSHTLWTNGVLESDMIIPKSLAGPISQHNYR PGYHTQTAGPWHLGKLELDFNYCEGTTVVITESCGTRGPSLRTTTVSGKLIHEWCCRS CTLPPLRYMGEDGCWYGMEIRPISEKEENMVKSLVSAGSGKVDNFTMGVLCLAILFEE VLRGKFGKKHMIAGVFFTFVLLLSGQITWRDMAHTLIMIGSNASDRMGMGVTYLALIA TFKIQPFLALGFFLRKLTSRENLLLGVGLAMATTLQLPEDIEQMANGVALGLMALKLI TQFETYQLWTALVSLTCSNTIFTLTVAWRTATLILAGVSLLPVCQSSSMRKTDWLPMT VAAMGVPPLPLFIFSLKDTLKRRSWPLNEGVMAVGLVSILASSLLRNDVPMAGPLVAG GLLIACYVITGTSADLTVEKAPDVTWEEEAEQTGVSHNLMITVDDDGTMRIKDDETEN ILTVLLKTALLIVSGIFPYSIPATLLVWHTWQKQTQRSGVLWDVPSPPETQKAELEEG VYRIKQQGIFGKTQVGVGVQKEGVFHTMWHVTRGAVLTHNGKRLEPNWASVKKDLISY GGGWRLSAQWQKGEEVQVIAVEPGKNPKNFQTTPGTFQTTTGEIGAIALDFKPGTSGS PIINREGKVVGLYGNGVVTKNGGYVSGIAQTNAEPDGPTPELEEEMFKKRNLTIMDLH PGSGKTRKYLPAIVREAIKRRLRTLILAPTRVVAAEMEEALKGLPIRYQTTATKSEHT GREIVDLMCHATFTMRLLSPVRVPNYNLIIMDEAHFTDPASIAARGYISTRVGMGEAA AIFMTATPPGTADAFPQSNAPIQDEERDIPERSWNSGNEWITDFAGKTVWFVPSIKAG NDIANCLRKNGKKVIQLSRKTFDTEYQKTKLNDWDFVVTTDISEMGANFKADRVIDPR RCLKPVILTDGPERVILAGPMPVTAASAAQRRGRVGRNPQKENDQYIFTGQPLNNDED HAHWTEAKMLLDNINTPEGIIPALFEPEREKSAAIDGEYRLKGESRKTFVELMRRGDL PVWLAHKVASEGIKYTDRKWCFDGQRNNQILEENMDVEIWTKEGEKKKLRPRWLDART YSDPLALKEFKDFAAGRKSIALDLVTEIGRVPSHLAHRTRNALDNLVMLHTSEDGGRA YRHAVEELPETMETLLLLGLMILLTGGAMLFLISGKGIGKTSIGLICVIASSGMLWMA EVPLQWIASAIVLEFFMMVLLIPEPEKQRTPQDNQLAYVVIGILTLAATIAANEMGLL ETTKRDLGMSKEPGVVSPTSYLDVDLHPASAWTLYAVATTVITPMLRHTIENSTANVS LAAIANQAVVLMGLDKGWPISKMDLGVPLLALGCYSQVNPLTLTAAVLLLITHYAIIG PGLQAKATREAQKRTAAGIMKNPTVDGIMTIDLDSVIFDSKFEKQLGQVMLLVLCAVQ LLLMRTSWALCEALTLATGPITTLWEGSPGKFWNTTIAVSMANIFRGSYLAGAGLAFS IMKSVGTGKRGTGSQGETLGEKWKKKLNQLSRKEFDLYKKSGITEVDRTEAKEGLKRG ETTHHAVSRGSAKLQWFVERNMVVPEGRVIDLGCGRGGWSYYCAGLKKVTEVRGYTKG GPGHEEPVPMSTYGWNIVKLMSGKDVFYLPPEKCDTLLCDIGESSPSPTVEESRTIRV LKMVEPWLKNNQFCIKVLNPYMPTVIEHLERLQRKHGGMLVRNPLSRNSTHEMYWISN GTGNIVSSVNMVSRLLLNRFTMTHRRPTIEKDVDLGAGTRHVNAEPETPNMDVIGERI KRIKEEHNSTWHYDDENPYKTWAYHGSYEVKATGSASSMINGVVKLLTKPWDVVPMVT QMAMTDTTPFGQQRVFKEKVDTRTPRPMPGTRKAMEITAEWLWRTLGRNKRPRLCTRE EFTKKVRTNAAMGAVFTEENQWDSAKAAVEDEEFWKLVDRERELHKLGKCGSCVYNMM GKREKKLGEFGKAKGSRAIWYMWLGARYLEFEALGFLNEDHWFSRENSYSGVEGEGLH KLGYILRDISKIPGGAMYADDTAGWDTRITEDDLHNEEKIIQQMDPEHRQLANAIFKL TYQNKVVKVQRPTPTGTVMDIISRKDQRGSGQLGTYGLNTFTNMEAQLVRQMEGEGVL TKADLENPHLLEKKITQWLETKGVERLKRMAISGDDCVVKPIDDRFANALLALNDMGK VRKDIPQWQPSKGWHDWQQVPFCSHHFHELIMKDGRKLVVPCRPQDELIGRARISQGA GWSLRETACLGKAYAQMWSLMYFHRRDLRLASNAICSAVPVHWVPTSRTTWSIHAHHQ WMTTEDMLTVWNRVWIEENPWMEDKTPVTTWENVPYLGKREDQWCGSLIGLTSRATWA QNIPTAIQQVRSLIGNEEFLDYMPSMKRFRKEEESEGAIW
RT	mature_peptide	98	514	+	GenBank	.	Name=flavivirus polyprotein gene;locus_tag=DV3_gp1;product=anchored capsid protein C;protein_id=YP_001531165.2
RT	mature_peptide	98	464	+	GenBank	.	Name=flavivirus polyprotein gene;locus_tag=DV3_gp1;product=capsid protein C;protein_id=YP_001531164.2
RT	mature_peptide	515	1112	+	GenBank	.	Name=flavivirus polyprotein gene;locus_tag=DV3_gp1;product=membrane glycoprotein precursor M;Note=premembrane/membrane protein%3B protein preM;protein_id=YP_001531166.1
RT	mature_peptide	515	852	+	GenBank	.	Name=flavivirus polyprotein gene;locus_tag=DV3_gp1;product=protein pr;Note=peptide pr;protein_id=YP_009164955.1
RT	mature_peptide	854	1112	+	GenBank	.	Name=flavivirus polyprotein gene;locus_tag=DV3_gp1;product=membrane glycoprotein M;Note=protein M;protein_id=YP_001531167.1
RT	mature_peptide	1113	2833	+	GenBank	.	Name=flavivirus polyprotein gene;locus_tag=DV3_gp1;product=envelope protein E;Note=protein E;protein_id=YP_001531168.2
RT	mature_peptide	2835	4075	+	GenBank	.	Name=flavivirus polyprotein gene;locus_tag=DV3_gp1;product=nonstructural protein NS1;protein_id=YP_001531169.2
RT	mature_peptide	4076	4815	+	GenBank	.	Name=flavivirus polyprotein gene;locus_tag=DV3_gp1;product=nonstructural protein NS2A;protein_id=YP_001531170.2
RT	mature_peptide	4816	5295	+	GenBank	.	Name=flavivirus polyprotein gene;locus_tag=DV3_gp1;product=nonstructural protein NS2B;protein_id=YP_001531171.3
RT	mature_peptide	5296	7492	+	GenBank	.	Name=flavivirus polyprotein gene;locus_tag=DV3_gp1;product=nonstructural protein NS3;protein_id=YP_001531172.2
RT	mature_peptide	7494	7938	+	GenBank	.	Name=flavivirus polyprotein gene;locus_tag=DV3_gp1;product=nonstructural protein NS4A;protein_id=YP_001531173.2
RT	mature_peptide	7939	8017	+	GenBank	.	Name=flavivirus polyprotein gene;locus_tag=DV3_gp1;product=protein 2K;Note=presumably plays a role in membrane rearrangement;protein_id=YP_001531174.2
RT	mature_peptide	8019	8874	+	GenBank	.	Name=flavivirus polyprotein gene;locus_tag=DV3_gp1;product=nonstructural protein NS4B;protein_id=YP_001531175.2
RT	mature_peptide	8875	12058	+	GenBank	.	Name=flavivirus polyprotein gene;locus_tag=DV3_gp1;product=RNA-dependent RNA polymerase NS5;protein_id=YP_001531176.2
RT	three_prime_UTR	12062	12561	+	GenBank	.
RT	SROr	77	77	=	MIRA	.	Note=weak
RT	SROr	235	235	=	MIRA	.	Note=high
RT	SROr	275	275	=	MIRA	.	Note=high
RT	SROr	294	294	=	MIRA	.	Note=medium
RT	SROr	300	300	=	MIRA	.	Note=medium
RT	SROr	310	310	=	MIRA	.	Note=high
RT	SROr	338	338	=	MIRA	.	Note=high
RT	SROr	345	345	=	MIRA	.	Note=medium
RT	SROr	386	386	=	MIRA	.	Note=high
RT	SROr	421	421	=	MIRA	.	Note=high
RT	SROr	434	434	=	MIRA	.	Note=high
RT	SROr	452	452	=	MIRA	.	Note=high
RT	SROr	503	503	=	MIRA	.	Note=medium
RT	SROr	587	587	=	MIRA	.	Note=high
RT	SROr	664	664	=	MIRA	.	Note=high
RT	SROr	779	779	=	MIRA	.	Note=high
RT	SROr	897	897	=	MIRA	.	Note=high
RT	SROr	1025	1025	=	MIRA	.	Note=medium
RT	SROr	1051	1051	=	MIRA	.	Note=high
RT	SROr	1076	1076	=	MIRA	.	Note=medium
RT	SROr	1080	1080	=	MIRA	.	Note=high
RT	SROr	1083	1083	=	MIRA	.	Note=high
RT	SROr	1125	1125	=	MIRA	.	Note=high
RT	SROr	1131	1131	=	MIRA	.	Note=high
RT	SROr	1156	1156	=	MIRA	.	Note=high
RT	SROr	1161	1161	=	MIRA	.	Note=high
RT	SROr	1194	1194	=	MIRA	.	Note=high
RT	SROr	1197	1197	=	MIRA	.	Note=high
RT	SROr	1222	1222	=	MIRA	.	Note=medium
RT	SROr	1315	1315	=	MIRA	.	Note=weak
RT	SROr	1345	1345	=	MIRA	.	Note=high
RT	SROr	1361	1361	=	MIRA	.	Note=high
RT	SROr	1478	1478	=	MIRA	.	Note=high
RT	SROr	1488	1488	=	MIRA	.	Note=high
RT	SROr	1503	1503	=	MIRA	.	Note=high
RT	SROr	1515	1515	=	MIRA	.	Note=high
RT	SROr	1542	1542	=	MIRA	.	Note=high
RT	SROr	1562	1562	=	MIRA	.	Note=high
RT	SROr	1673	1673	=	MIRA	.	Note=high
RT	SROr	1696	1696	=	MIRA	.	Note=medium
RT	SROr	1713	1713	=	MIRA	.	Note=weak
RT	SROr	1785	1785	=	MIRA	.	Note=high
RT	SROr	1853	1853	=	MIRA	.	Note=high
RT	SROr	1878	1878	=	MIRA	.	Note=high
RT	SROr	1930	1930	=	MIRA	.	Note=high
RT	SROr	1933	1933	=	MIRA	.	Note=high
RT	SROr	1944	1944	=	MIRA	.	Note=medium
RT	SROr	1951	1951	=	MIRA	.	Note=high
RT	SROr	1984	1984	=	MIRA	.	Note=medium
RT	SROr	2036	2036	=	MIRA	.	Note=medium
RT	SROr	2080	2080	=	MIRA	.	Note=weak
RT	SROr	2097	2097	=	MIRA	.	Note=high
RT	SROr	2102	2102	=	MIRA	.	Note=high
RT	SROr	2215	2215	=	MIRA	.	Note=high
RT	SROr	2222	2222	=	MIRA	.	Note=medium
RT	SROr	2292	2292	=	MIRA	.	Note=high
RT	SROr	2327	2327	=	MIRA	.	Note=high
RT	SROr	2358	2358	=	MIRA	.	Note=high
RT	SROr	2384	2384	=	MIRA	.	Note=high
RT	SROr	2391	2391	=	MIRA	.	Note=medium
RT	SROr	2396	2396	=	MIRA	.	Note=high
RT	SROr	2457	2457	=	MIRA	.	Note=high
RT	SROr	2482	2482	=	MIRA	.	Note=high
RT	SROr	2488	2488	=	MIRA	.	Note=medium
RT	SROr	2496	2496	=	MIRA	.	Note=high
RT	SROr	2523	2523	=	MIRA	.	Note=high
RT	SROr	2524	2524	=	MIRA	.	Note=medium
RT	SROr	2527	2527	=	MIRA	.	Note=high
RT	SROr	2549	2549	=	MIRA	.	Note=high
RT	SROr	2636	2636	=	MIRA	.	Note=medium
RT	SROr	2649	2649	=	MIRA	.	Note=medium
RT	SROr	2661	2661	=	MIRA	.	Note=high
RT	SROr	2779	2779	=	MIRA	.	Note=high
RT	SROr	2797	2797	=	MIRA	.	Note=high
RT	SROr	2864	2864	=	MIRA	.	Note=medium
RT	SROr	2878	2878	=	MIRA	.	Note=medium
RT	SROr	2885	2885	=	MIRA	.	Note=high
RT	SROr	2891	2891	=	MIRA	.	Note=high
RT	SROr	2911	2911	=	MIRA	.	Note=medium
RT	SROr	2936	2936	=	MIRA	.	Note=high
RT	SROr	2953	2953	=	MIRA	.	Note=high
RT	SROr	2957	2957	=	MIRA	.	Note=high
RT	SROr	2977	2977	=	MIRA	.	Note=high
RT	SROr	2983	2983	=	MIRA	.	Note=high
RT	SROr	3004	3004	=	MIRA	.	Note=high
RT	SROr	3015	3015	=	MIRA	.	Note=high
RT	SROr	3019	3019	=	MIRA	.	Note=high
RT	SROr	3150	3150	=	MIRA	.	Note=high
RT	SROr	3153	3153	=	MIRA	.	Note=high
RT	SROr	3155	3155	=	MIRA	.	Note=medium
RT	SROr	3165	3165	=	MIRA	.	Note=high
RT	SROr	3178	3178	=	MIRA	.	Note=high
RT	SROr	3405	3405	=	MIRA	.	Note=medium
RT	SROr	3445	3445	=	MIRA	.	Note=high
RT	SROr	3451	3451	=	MIRA	.	Note=high
RT	SROr	3455	3455	=	MIRA	.	Note=medium
RT	SROr	3458	3458	=	MIRA	.	Note=high
RT	SROr	3489	3489	=	MIRA	.	Note=medium
RT	SROr	3515	3515	=	MIRA	.	Note=high
RT	SROr	3533	3533	=	MIRA	.	Note=high
RT	SROr	3604	3604	=	MIRA	.	Note=high
RT	SROr	3644	3644	=	MIRA	.	Note=high
RT	SROr	3649	3649	=	MIRA	.	Note=high
RT	SROr	3650	3650	=	MIRA	.	Note=high
RT	SROr	3653	3653	=	MIRA	.	Note=high
RT	SROr	3681	3681	=	MIRA	.	Note=medium
RT	SROr	3700	3700	=	MIRA	.	Note=medium
RT	SROr	3707	3707	=	MIRA	.	Note=high
RT	SROr	3710	3710	=	MIRA	.	Note=high
RT	SROr	3717	3717	=	MIRA	.	Note=high
RT	SROr	3721	3721	=	MIRA	.	Note=high
RT	SROr	3746	3746	=	MIRA	.	Note=high
RT	SROr	3802	3802	=	MIRA	.	Note=high
RT	SROr	3842	3842	=	MIRA	.	Note=medium
RT	SROr	3878	3878	=	MIRA	.	Note=high
RT	SROr	3897	3897	=	MIRA	.	Note=high
RT	SROr	3948	3948	=	MIRA	.	Note=high
RT	SROr	3953	3953	=	MIRA	.	Note=high
RT	SROr	3988	3988	=	MIRA	.	Note=high
RT	SROr	4044	4044	=	MIRA	.	Note=high
RT	SROr	4093	4093	=	MIRA	.	Note=high
RT	SROr	4153	4153	=	MIRA	.	Note=high
RT	SROr	4208	4208	=	MIRA	.	Note=high
RT	SROr	4267	4267	=	MIRA	.	Note=high
RT	SROr	4284	4284	=	MIRA	.	Note=medium
RT	SROr	4334	4334	=	MIRA	.	Note=high
RT	SROr	4343	4343	=	MIRA	.	Note=high
RT	SROr	4377	4377	=	MIRA	.	Note=medium
RT	SROr	4405	4405	=	MIRA	.	Note=medium
RT	SROr	4430	4430	=	MIRA	.	Note=high
RT	SROr	4447	4447	=	MIRA	.	Note=high
RT	SROr	4448	4448	=	MIRA	.	Note=high
RT	SROr	4453	4453	=	MIRA	.	Note=high
RT	SROr	4511	4511	=	MIRA	.	Note=weak
RT	SROr	4513	4513	=	MIRA	.	Note=high
RT	SROr	4542	4542	=	MIRA	.	Note=high
RT	SROr	4577	4577	=	MIRA	.	Note=high
RT	SROr	4592	4592	=	MIRA	.	Note=medium
RT	SROr	4613	4613	=	MIRA	.	Note=high
RT	SROr	4623	4623	=	MIRA	.	Note=high
RT	SROr	4657	4657	=	MIRA	.	Note=high
RT	SROr	4667	4667	=	MIRA	.	Note=high
RT	SROr	4680	4680	=	MIRA	.	Note=high
RT	SROr	4707	4707	=	MIRA	.	Note=high
RT	SROr	4725	4725	=	MIRA	.	Note=high
RT	SROr	4732	4732	=	MIRA	.	Note=medium
RT	SROr	4769	4769	=	MIRA	.	Note=high
RT	SROr	4775	4775	=	MIRA	.	Note=high
RT	SROr	4905	4905	=	MIRA	.	Note=high
RT	SROr	4990	4990	=	MIRA	.	Note=high
RT	SROr	4999	4999	=	MIRA	.	Note=medium
RT	SROr	5002	5002	=	MIRA	.	Note=high
RT	SROr	5017	5017	=	MIRA	.	Note=high
RT	SROr	5018	5018	=	MIRA	.	Note=high
RT	SROr	5041	5041	=	MIRA	.	Note=medium
RT	SROr	5060	5060	=	MIRA	.	Note=high
RT	SROr	5117	5117	=	MIRA	.	Note=high
RT	SROr	5152	5152	=	MIRA	.	Note=high
RT	SROr	5161	5161	=	MIRA	.	Note=high
RT	SROr	5162	5162	=	MIRA	.	Note=high
RT	SROr	5182	5182	=	MIRA	.	Note=high
RT	SROr	5185	5185	=	MIRA	.	Note=high
RT	SROr	5213	5213	=	MIRA	.	Note=high
RT	SROr	5217	5217	=	MIRA	.	Note=high
RT	SROr	5263	5263	=	MIRA	.	Note=high
RT	SROr	5279	5279	=	MIRA	.	Note=high
RT	SROr	5301	5301	=	MIRA	.	Note=high
RT	SROr	5305	5305	=	MIRA	.	Note=high
RT	SROr	5348	5348	=	MIRA	.	Note=high
RT	SROr	5378	5378	=	MIRA	.	Note=high
RT	SROr	5408	5408	=	MIRA	.	Note=high
RT	SROr	5439	5439	=	MIRA	.	Note=medium
RT	SROr	5444	5444	=	MIRA	.	Note=high
RT	SROr	5572	5572	=	MIRA	.	Note=high
RT	SROr	5589	5589	=	MIRA	.	Note=high
RT	SROr	5647	5647	=	MIRA	.	Note=high
RT	SROr	5680	5680	=	MIRA	.	Note=high
RT	SROr	5691	5691	=	MIRA	.	Note=medium
RT	SROr	5694	5694	=	MIRA	.	Note=medium
RT	SROr	5700	5700	=	MIRA	.	Note=medium
RT	SROr	5703	5703	=	MIRA	.	Note=high
RT	SROr	5761	5761	=	MIRA	.	Note=medium
RT	SROr	5777	5777	=	MIRA	.	Note=high
RT	SROr	5802	5802	=	MIRA	.	Note=high
RT	SROr	5837	5837	=	MIRA	.	Note=high
RT	SROr	5844	5844	=	MIRA	.	Note=high
RT	SROr	5896	5896	=	MIRA	.	Note=high
RT	SROr	5897	5897	=	MIRA	.	Note=high
RT	SROr	5904	5904	=	MIRA	.	Note=medium
RT	SROr	5913	5913	=	MIRA	.	Note=high
RT	SROr	5936	5936	=	MIRA	.	Note=high
RT	SROr	5939	5939	=	MIRA	.	Note=high
RT	SROr	5966	5966	=	MIRA	.	Note=high
RT	SROr	5999	5999	=	MIRA	.	Note=medium
RT	SROr	6006	6006	=	MIRA	.	Note=medium
RT	SROr	6045	6045	=	MIRA	.	Note=high
RT	SROr	6166	6166	=	MIRA	.	Note=high
RT	SROr	6222	6222	=	MIRA	.	Note=high
RT	SROr	6259	6259	=	MIRA	.	Note=high
RT	SROr	6327	6327	=	MIRA	.	Note=medium
RT	SROr	6387	6387	=	MIRA	.	Note=high
RT	SROr	6396	6396	=	MIRA	.	Note=high
RT	SROr	6404	6404	=	MIRA	.	Note=high
RT	SROr	6547	6547	=	MIRA	.	Note=medium
RT	SROr	6574	6574	=	MIRA	.	Note=medium
RT	SROr	6583	6583	=	MIRA	.	Note=high
RT	SROr	6625	6625	=	MIRA	.	Note=high
RT	SROr	6639	6639	=	MIRA	.	Note=high
RT	SROr	6672	6672	=	MIRA	.	Note=high
RT	SROr	6701	6701	=	MIRA	.	Note=high
RT	SROr	6792	6792	=	MIRA	.	Note=medium
RT	SROr	6816	6816	=	MIRA	.	Note=high
RT	SROr	6831	6831	=	MIRA	.	Note=high
RT	SROr	6870	6870	=	MIRA	.	Note=high
RT	SROr	6942	6942	=	MIRA	.	Note=high
RT	SROr	6955	6955	=	MIRA	.	Note=high
RT	SROr	6959	6959	=	MIRA	.	Note=high
RT	SROr	7054	7054	=	MIRA	.	Note=high
RT	SROr	7079	7079	=	MIRA	.	Note=high
RT	SROr	7088	7088	=	MIRA	.	Note=high
RT	SROr	7126	7126	=	MIRA	.	Note=high
RT	SROr	7160	7160	=	MIRA	.	Note=medium
RT	SROr	7175	7175	=	MIRA	.	Note=medium
RT	SROr	7181	7181	=	MIRA	.	Note=high
RT	SROr	7198	7198	=	MIRA	.	Note=medium
RT	SROr	7253	7253	=	MIRA	.	Note=high
RT	SROr	7273	7273	=	MIRA	.	Note=medium
RT	SROr	7293	7293	=	MIRA	.	Note=medium
RT	SROr	7314	7314	=	MIRA	.	Note=high
RT	SROr	7317	7317	=	MIRA	.	Note=high
RT	SROr	7324	7324	=	MIRA	.	Note=high
RT	SROr	7334	7334	=	MIRA	.	Note=high
RT	SROr	7344	7344	=	MIRA	.	Note=high
RT	SROr	7356	7356	=	MIRA	.	Note=high
RT	SROr	7367	7367	=	MIRA	.	Note=high
RT	SROr	7401	7401	=	MIRA	.	Note=high
RT	SROr	7445	7445	=	MIRA	.	Note=high
RT	SROr	7448	7448	=	MIRA	.	Note=medium
RT	SROr	7451	7451	=	MIRA	.	Note=high
RT	SROr	7497	7497	=	MIRA	.	Note=high
RT	SROr	7550	7550	=	MIRA	.	Note=high
RT	SROr	7568	7568	=	MIRA	.	Note=high
RT	SROr	7605	7605	=	MIRA	.	Note=high
RT	SROr	7617	7617	=	MIRA	.	Note=high
RT	SROr	7633	7633	=	MIRA	.	Note=medium
RT	SROr	7699	7699	=	MIRA	.	Note=high
RT	SROr	7709	7709	=	MIRA	.	Note=high
RT	SROr	7710	7710	=	MIRA	.	Note=high
RT	SROr	7796	7796	=	MIRA	.	Note=high
RT	SROr	7799	7799	=	MIRA	.	Note=medium
RT	SROr	7812	7812	=	MIRA	.	Note=high
RT	SROr	7817	7817	=	MIRA	.	Note=high
RT	SROr	7834	7834	=	MIRA	.	Note=medium
RT	SROr	7837	7837	=	MIRA	.	Note=high
RT	SROr	7876	7876	=	MIRA	.	Note=high
RT	SROr	7906	7906	=	MIRA	.	Note=medium
RT	SROr	7908	7908	=	MIRA	.	Note=medium
RT	SROr	7974	7974	=	MIRA	.	Note=high
RT	SROr	7994	7994	=	MIRA	.	Note=high
RT	SROr	8007	8007	=	MIRA	.	Note=high
RT	SROr	8014	8014	=	MIRA	.	Note=high
RT	SROr	8035	8035	=	MIRA	.	Note=high
RT	SROr	8044	8044	=	MIRA	.	Note=high
RT	SROr	8061	8061	=	MIRA	.	Note=high
RT	SROr	8105	8105	=	MIRA	.	Note=high
RT	SROr	8287	8287	=	MIRA	.	Note=high
RT	SROr	8325	8325	=	MIRA	.	Note=high
RT	SROr	8335	8335	=	MIRA	.	Note=high
RT	SROr	8340	8340	=	MIRA	.	Note=high
RT	SROr	8385	8385	=	MIRA	.	Note=high
RT	SROr	8410	8410	=	MIRA	.	Note=medium
RT	SROr	8424	8424	=	MIRA	.	Note=medium
RT	SROr	8427	8427	=	MIRA	.	Note=medium
RT	SROr	8441	8441	=	MIRA	.	Note=high
RT	SROr	8446	8446	=	MIRA	.	Note=high
RT	SROr	8461	8461	=	MIRA	.	Note=high
RT	SROr	8477	8477	=	MIRA	.	Note=high
RT	SROr	8514	8514	=	MIRA	.	Note=high
RT	SROr	8534	8534	=	MIRA	.	Note=high
RT	SROr	8549	8549	=	MIRA	.	Note=high
RT	SROr	8562	8562	=	MIRA	.	Note=high
RT	SROr	8583	8583	=	MIRA	.	Note=high
RT	SROr	8599	8599	=	MIRA	.	Note=high
RT	SROr	8622	8622	=	MIRA	.	Note=high
RT	SROr	8630	8630	=	MIRA	.	Note=medium
RT	SROr	8636	8636	=	MIRA	.	Note=medium
RT	SROr	8639	8639	=	MIRA	.	Note=high
RT	SROr	8640	8640	=	MIRA	.	Note=high
RT	SROr	8685	8685	=	MIRA	.	Note=high
RT	SROr	8734	8734	=	MIRA	.	Note=medium
RT	SROr	8741	8741	=	MIRA	.	Note=high
RT	SROr	8775	8775	=	MIRA	.	Note=high
RT	SROr	8781	8781	=	MIRA	.	Note=high
RT	SROr	8809	8809	=	MIRA	.	Note=high
RT	SROr	8824	8824	=	MIRA	.	Note=high
RT	SROr	8829	8829	=	MIRA	.	Note=medium
RT	SROr	8855	8855	=	MIRA	.	Note=high
RT	SROr	8890	8890	=	MIRA	.	Note=high
RT	SROr	8949	8949	=	MIRA	.	Note=high
RT	SROr	8968	8968	=	MIRA	.	Note=high
RT	SROr	8978	8978	=	MIRA	.	Note=high
RT	SROr	9003	9003	=	MIRA	.	Note=high
RT	SROr	9031	9031	=	MIRA	.	Note=high
RT	SROr	9044	9044	=	MIRA	.	Note=high
RT	SROr	9068	9068	=	MIRA	.	Note=high
RT	SROr	9077	9077	=	MIRA	.	Note=high
RT	SROr	9105	9105	=	MIRA	.	Note=high
RT	SROr	9120	9120	=	MIRA	.	Note=high
RT	SROr	9146	9146	=	MIRA	.	Note=medium
RT	SROr	9257	9257	=	MIRA	.	Note=high
RT	SROr	9269	9269	=	MIRA	.	Note=high
RT	SROr	9272	9272	=	MIRA	.	Note=medium
RT	SROr	9278	9278	=	MIRA	.	Note=high
RT	SROr	9304	9304	=	MIRA	.	Note=high
RT	SROr	9319	9319	=	MIRA	.	Note=medium
RT	SROr	9338	9338	=	MIRA	.	Note=high
RT	SROr	9345	9345	=	MIRA	.	Note=medium
RT	SROr	9366	9366	=	MIRA	.	Note=medium
RT	SROr	9427	9427	=	MIRA	.	Note=high
RT	SROr	9473	9473	=	MIRA	.	Note=high
RT	SROr	9482	9482	=	MIRA	.	Note=high
RT	SROr	9503	9503	=	MIRA	.	Note=high
RT	SROr	9524	9524	=	MIRA	.	Note=high
RT	SROr	9527	9527	=	MIRA	.	Note=medium
RT	SROr	9568	9568	=	MIRA	.	Note=high
RT	SROr	9622	9622	=	MIRA	.	Note=high
RT	SROr	9650	9650	=	MIRA	.	Note=high
RT	SROr	9689	9689	=	MIRA	.	Note=high
RT	SROr	9693	9693	=	MIRA	.	Note=medium
RT	SROr	9702	9702	=	MIRA	.	Note=high
RT	SROr	9710	9710	=	MIRA	.	Note=high
RT	SROr	9840	9840	=	MIRA	.	Note=high
RT	SROr	9881	9881	=	MIRA	.	Note=high
RT	SROr	9946	9946	=	MIRA	.	Note=high
RT	SROr	9953	9953	=	MIRA	.	Note=high
RT	SROr	9967	9967	=	MIRA	.	Note=high
RT	SROr	10019	10019	=	MIRA	.	Note=medium
RT	SROr	10025	10025	=	MIRA	.	Note=high
RT	SROr	10079	10079	=	MIRA	.	Note=high
RT	SROr	10140	10140	=	MIRA	.	Note=high
RT	SROr	10150	10150	=	MIRA	.	Note=high
RT	SROr	10173	10173	=	MIRA	.	Note=high
RT	SROr	10218	10218	=	MIRA	.	Note=medium
RT	SROr	10240	10240	=	MIRA	.	Note=medium
RT	SROr	10288	10288	=	MIRA	.	Note=medium
RT	SROr	10299	10299	=	MIRA	.	Note=high
RT	SROr	10309	10309	=	MIRA	.	Note=high
RT	SROr	10358	10358	=	MIRA	.	Note=medium
RT	SROr	10435	10435	=	MIRA	.	Note=high
RT	SROr	10438	10438	=	MIRA	.	Note=high
RT	SROr	10452	10452	=	MIRA	.	Note=high
RT	SROr	10459	10459	=	MIRA	.	Note=high
RT	SROr	10488	10488	=	MIRA	.	Note=high
RT	SROr	10570	10570	=	MIRA	.	Note=high
RT	SROr	10719	10719	=	MIRA	.	Note=high
RT	SROr	10825	10825	=	MIRA	.	Note=high
RT	SROr	10857	10857	=	MIRA	.	Note=high
RT	SROr	10882	10882	=	MIRA	.	Note=medium
RT	SROr	10962	10962	=	MIRA	.	Note=high
RT	SROr	10966	10966	=	MIRA	.	Note=high
RT	SROr	10990	10990	=	MIRA	.	Note=high
RT	SROr	11004	11004	=	MIRA	.	Note=high
RT	SROr	11005	11005	=	MIRA	.	Note=medium
RT	SROr	11021	11021	=	MIRA	.	Note=high
RT	SROr	11034	11034	=	MIRA	.	Note=medium
RT	SROr	11089	11089	=	MIRA	.	Note=medium
RT	SROr	11122	11122	=	MIRA	.	Note=medium
RT	SROr	11127	11127	=	MIRA	.	Note=high
RT	SROr	11214	11214	=	MIRA	.	Note=high
RT	SROr	11221	11221	=	MIRA	.	Note=high
RT	SROr	11256	11256	=	MIRA	.	Note=high
RT	SROr	11270	11270	=	MIRA	.	Note=high
RT	SROr	11345	11345	=	MIRA	.	Note=high
RT	SROr	11351	11351	=	MIRA	.	Note=high
RT	SROr	11522	11522	=	MIRA	.	Note=medium
RT	SROr	11530	11530	=	MIRA	.	Note=high
RT	SROr	11605	11605	=	MIRA	.	Note=high
RT	SROr	11611	11611	=	MIRA	.	Note=high
RT	SROr	11619	11619	=	MIRA	.	Note=high
RT	SROr	11661	11661	=	MIRA	.	Note=high
RT	SROr	11732	11732	=	MIRA	.	Note=high
RT	SROr	11779	11779	=	MIRA	.	Note=high
RT	SROr	11786	11786	=	MIRA	.	Note=high
RT	SROr	11830	11830	=	MIRA	.	Note=medium
RT	SROr	11849	11849	=	MIRA	.	Note=high
RT	SROr	11857	11857	=	MIRA	.	Note=medium
RT	SROr	11983	11983	=	MIRA	.	Note=high
RT	SROr	12029	12029	=	MIRA	.	Note=high
RT	SROr	12065	12065	=	MIRA	.	Note=high
RT	SROr	12190	12190	=	MIRA	.	Note=high
RT	SROr	12238	12238	=	MIRA	.	Note=medium
RT	SROr	12369	12369	=	MIRA	.	Note=medium
RT	SROr	12439	12439	=	MIRA	.	Note=high
RT	SROr	12513	12513	=	MIRA	.	Note=medium
ER
AT	1	12561	1	12561
RD	D8YB9:09443:06012
RG	2
RS	GTAGAGAGCAGA*TC*TC*TGAT*GAACCAACC*AACGG*AAGAA*GAC*GGGAAAACCG*TCTATC**AAT*ATG*C*TG*AAACG*CG*TGA*GAAACCGT*GT*GTCAACT*GGTT*CACC
RQ	*--333883338"66"65"55/1"13*,),00)",*-31"53791"766"6:.777-749"993216""41-"/.7"6"66"66044"44"444"446-4144"1/"/116145"7-/-"///-
TN	D8YB9:09443:06012
AO	1	12	1	12
AO	14	15	13	14
AO	17	18	15	16
AO	20	23	17	20
AO	25	33	21	29
AO	35	39	30	34
AO	41	45	35	39
AO	47	49	40	42
AO	51	60	43	52
AO	62	67	53	58
AO	70	72	59	61
AO	74	76	62	64
AO	78	78	65	65
AO	80	81	66	67
AO	83	87	68	72
AO	89	90	73	74
AO	92	94	75	77
AO	96	103	78	85
AO	105	106	86	87
AO	108	114	88	94
AO	116	119	95	98
AO	121	124	99	102
RT	SROr	1	1	=	MIRA	.	Note=weak
ER
AT	77	200	1	124
RD	D8YB9:04017:03209
RG	2
RS	GTAGAGAGCAGA*TC*TC*TGAT*GAACCAACC*AACGG*AAGAA*GAC*GGGAAAACCG*TCTATC**AAT*ATG*C*TG*AAACG*CG*TGA*GAAACCGT*GT*GTCAACT*GGAT*CA*CAG*TT*GGC*G*AAG*AGA
RQ	*--33312255;":;";9"44.0"33*.*.*.*"-4665":5:<3"547":<2;;;0;5;"987996""4/4"777"8"44"59299"99"999"89907389"99"9999577"7643"33"311"31"826"7"5*.".--
TN	D8YB9:04017:03209
AO	1	12	1	12
AO	14	15	13	14
AO	17	18	15	16
AO	20	23	17	20
AO	25	33	21	29
AO	35	39	30	34
AO	41	45	35	39
AO	47	49	40	42
AO	51	60	43	52
AO	62	67	53	58
AO	70	72	59	61
AO	74	76	62	64
AO	78	78	65	65
AO	80	81	66	67
AO	83	87	68	72
AO	89	90	73	74
AO	92	94	75	77
AO	96	103	78	85
AO	105	106	86	87
AO	108	114	88	94
AO	116	119	95	98
AO	121	122	99	100
AO	124	126	101	103
AO	128	129	104	105
AO	131	133	106	108
AO	135	135	109	109
AO	137	139	110	112
AO	141	143	113	115
RT	SROr	1	1	=	MIRA	.	Note=weak
ER
AT	77	219	1	143
RD	D8YB9:08739:10841
RG	2
RS	AGAGAGCAGA*TC*TC*TGAT*GAA*CAACC*AACGG*AAGAA*GAC*GGGAAA**CG*TCT
RQ	368434799:!;>"::"3304"464"57585":5:92"7244/"467"42),,)"",,",,-
TN	D8YB9:08739:10841
AO	1	10	1	10
AO	12	13	12	13
AO	15	16	14	15
AO	18	21	16	19
AO	23	25	20	22
AO	27	31	23	27
AO	33	37	28	32
AO	39	43	33	37
AO	45	47	38	40
AO	49	54	41	46
AO	57	58	47	48
AO	60	62	49	51
RT	R454	10	12	=	MIRA	.
ER
AT	79	140	1	62
RD	D8YB9:07521:04470
RG	2
RS	AGAGAGCAGA*TC*TC*TGGT*GAA*CAACC*AACGG*AAGAA*GAC*GGGAAAACCG*TCTATC**AAT*ATG*CCTAGAA
RQ	;;;;<<<<;;";;";<"><7;";;7"<<7=7"=787/"8/885";;;";;4;==0;49"999997""5/4"272"0,-,.31
TN	D8YB9:07521:04470
AO	1	10	1	10
AO	12	13	11	12
AO	15	16	13	14
AO	18	21	15	18
AO	23	25	19	21
AO	27	31	22	26
AO	33	37	27	31
AO	39	43	32	36
AO	45	47	37	39
AO	49	58	40	49
AO	60	65	50	55
AO	68	70	56	58
AO	72	74	59	61
AO	76	82	62	68
ER
AT	79	160	1	82
RD	D8YB9:05566:10132
RG	2
RS	AGAGAGCAGA*TC*TC*TGAT*GAA*CAACC*AACGG*AAGAA*GAC*GGG*AAACCG*TCTATC**AAT*ATG*C*TG*AAACG
RQ	533---5344"::"<7"7464"///!//254"75754"54442"454"25*"//*/14"644474""1.2"400"0"53"332-/
TN	D8YB9:05566:10132
AO	1	10	1	10
AO	12	13	11	12
AO	15	16	13	14
AO	18	21	15	18
AO	23	25	19	21
AO	27	31	23	27
AO	33	37	28	32
AO	39	43	33	37
AO	45	47	38	40
AO	49	51	41	43
AO	53	58	44	49
AO	60	65	50	55
AO	68	70	56	58
AO	72	74	59	61
AO	76	76	62	62
AO	78	79	63	64
AO	81	85	65	69
RT	R454	25	27	=	MIRA	.
ER
AT	79	163	1	85
RD	D8YB9:02085:05140
RG	2
RS	AGAGAGCAGA*TC*TC*TGAT*GAA*CAACC*AACGG*AAGAA*GAC*GGG*AAACCG*TCTATC**AAT*ATG*C*TG*AAACGGCG*TGA*GAAAC
RQ	9952319777"66"76"//.1".//!/525-"1-1/,"/2463"///"22-"24-415"544555""236"535"6"76"660./*--",--"--513
TN	D8YB9:02085:05140
AO	1	10	1	10
AO	12	13	11	12
AO	15	16	13	14
AO	18	21	15	18
AO	23	25	19	21
AO	27	31	23	27
AO	33	37	28	32
AO	39	43	33	37
AO	45	47	38	40
AO	49	51	41	43
AO	53	58	44	49
AO	60	65	50	55
AO	68	70	56	58
AO	72	74	59	61
AO	76	76	62	62
AO	78	79	63	64
AO	81	88	65	72
AO	90	92	73	75
AO	94	98	76	80
RT	R454	25	27	=	MIRA	.
ER
AT	79	176	1	98
RD	D8YB9:08656:13715
RG	2
RS	AGAGAGCAGA*TC*TC*TGAT*GAA*CAACC*AACGG*AAGAA*GAC*GGG*AAACCG*TCTATC**AAT*ATG*C*TG*AAACG*CG*T
RQ	66;;;;?<BB">B"?<"=;;>";;5";;4;5";4;;6">7;;5";:<";;+"66+3/5"6<;;;;"":16"9<="="=D"D?3:9"98";
TN	D8YB9:08656:13715
AO	1	10	1	10
AO	12	13	11	12
AO	15	16	13	14
AO	18	21	15	18
AO	23	25	19	21
AO	27	31	22	26
AO	33	37	27	31
AO	39	43	32	36
AO	45	47	37	39
AO	49	51	40	42
AO	53	58	43	48
AO	60	65	49	54
AO	68	70	55	57
AO	72	74	58	60
AO	76	76	61	61
AO	78	79	62	63
AO	81	85	64	68
AO	87	88	69	70
AO	90	90	71	71
ER
AT	79	168	1	90
RD	D8YB9:02146:08055
RG	2
RS	AGAGAGCAGA*TC*TC*TGAT*GAA*CAACC*AACGG*AAGAA*GAC*GGGAAAACCG*TCTATC**AAT*ATG*C*TG*AAACG*C
RQ	2433-..555"68"88"8877"775":9474"75754"6443/"24/"//*/44,404"555668""5,-"-,,","/."..)./"/
TN	D8YB9:02146:08055
AO	1	10	1	10
AO	12	13	11	12
AO	15	16	13	14
AO	18	21	15	18
AO	23	25	19	21
AO	27	31	22	26
AO	33	37	27	31
AO	39	43	32	36
AO	45	47	37	39
AO	49	58	40	49
AO	60	65	50	55
AO	68	70	56	58
AO	72	74	59	61
AO	76	76	62	62
AO	78	79	63	64
AO	81	85	65	69
AO	87	87	70	70
ER
AT	79	165	1	87
RD	D8YB9:07305:00762
RG	2
RS	AGAGAGCAGA*TC*TC*TGAT*GAA*CAACC*AACGG*AAGAA*GAC*GGGAAAACCG*TCTATC**AAT*ATG*C*TG*AAACG*CG*T
RQ	;;;;;<A<<>">="B<"<;;<"=<7";;7;7";7<<5"<5;;5";=;";;3;<<0:6;"<<;<=;"":5:"<<<"<":;";<39:";<"<
TN	D8YB9:07305:00762
AO	1	10	1	10
AO	12	13	11	12
AO	15	16	13	14
AO	18	21	15	18
AO	23	25	19	21
AO	27	31	22	26
AO	33	37	27	31
AO	39	43	32	36
AO	45	47	37	39
AO	49	58	40	49
AO	60	65	50	55
AO	68	70	56	58
AO	72	74	59	61
AO	76	76	62	62
AO	78	79	63	64
AO	81	85	65	69
AO	87	88	70	71
AO	90	90	72	72
ER
AT	79	168	1	90
RD	D8YB9:08803:07440
RG	2
RS	AGAGAGCAGA*TC*TC*TGAT*GAA*CAACC*AACGG*AAGAA*GAC*GGGAAAACCG*TCTATC**AAT*ATG*C*TG*AAACG*CG*T
RQ	=;<=;=ACCA"<?"B>"<;;<"<>7"<<7<4";4;:5";6::3":;;";;1;::.939"::;;=<""<7<"=<;":"96"66-6;"=="<
TN	D8YB9:08803:07440
AO	1	10	1	10
AO	12	13	11	12
AO	15	16	13	14
AO	18	21	15	18
AO	23	25	19	21
AO	27	31	22	26
AO	33	37	27	31
AO	39	43	32	36
AO	45	47	37	39
AO	49	58	40	49
AO	60	65	50	55
AO	68	70	56	58
AO	72	74	59	61
AO	76	76	62	62
AO	78	79	63	64
AO	81	85	65	69
AO	87	88	70	71
AO	90	90	72	72
ER
AT	79	168	1	90
RD	D8YB9:07787:12815
RG	2
RS	AGAGAGCAGA*TC*TC*TGAT*GAA*CAACC*AACGG*AAGAA*GAC*GGGAAAACCG*TCTATC**AAT*ATG*C*TG*AAA*G*CG*TGA*GAAACCGT*GTTGTCAA
RQ	5654446777"<9"87"9411"683"6736-"/-/2-"/-//-"/23"6627:;0858"877765""404"611"2"68"681"6"77"755"577031--"--*----/
TN	D8YB9:07787:12815
AO	1	10	1	10
AO	12	13	11	12
AO	15	16	13	14
AO	18	21	15	18
AO	23	25	19	21
AO	27	31	22	26
AO	33	37	27	31
AO	39	43	32	36
AO	45	47	37	39
AO	49	58	40	49
AO	60	65	50	55
AO	68	70	56	58
AO	72	74	59	61
AO	76	76	62	62
AO	78	79	63	64
AO	81	83	65	67
AO	85	85	68	68
AO	87	88	69	70
AO	90	92	71	73
AO	94	101	74	81
AO	103	110	82	89
ER
AT	79	188	1	110
RD	D8YB9:00416:08991
RG	2
RS	AGAGAGCAGA*TC*TC*T*AT*GAA*CAACC*AACGG*AAGAA*GAC*GGGAAAACC**TCTATC**AAT*ATG**CTG*AAACG*CG*TGA*GAAACCGT*GT*GTC*ACT*GGAT*CA*CAG*TT*GGC*G*AAG*A
RQ	1145767666"65"5/"1"/1"///"2215/!33351"63552"444"472777.6-""//3311""146"44/!"/--"33/..".5"533"56605045"15"33-"--3"3056"56"685"52"52,",",1,",
TN	D8YB9:00416:08991
AO	1	10	1	10
AO	12	13	11	12
AO	15	16	13	14
AO	18	18	15	15
AO	20	21	16	17
AO	23	25	18	20
AO	27	31	21	25
AO	33	34	26	27
AO	35	37	29	31
AO	39	43	32	36
AO	45	47	37	39
AO	49	57	40	48
AO	60	65	49	54
AO	68	70	55	57
AO	72	74	58	60
AO	77	79	62	64
AO	81	85	65	69
AO	87	88	70	71
AO	90	92	72	74
AO	94	101	75	82
AO	103	104	83	84
AO	106	108	85	87
AO	110	112	88	90
AO	114	117	91	94
AO	119	120	95	96
AO	122	124	97	99
AO	126	127	100	101
AO	129	131	102	104
AO	133	133	105	105
AO	135	137	106	108
AO	139	139	109	109
RT	R454	31	33	=	MIRA	.
RT	R454	74	76	=	MIRA	.
ER
AT	79	217	1	139
RD	D8YB9:07438:10292
RG	2
RS	AGAGAGCAGA*TC*TC*TGACTGAA*CAACC*AACGG*AAGAA*GAC*GGG*AAACC**TCTATC**AAT*A*G*C*TG*AAACG*CG*TGA*GAAACCGT*GT*GTCAA*T*GGAT*CA*CAG*TT*GGC*G*AAG*AGA
RQ	///6577555"55"75"55-//774"554:5";5865":59:5";76"6:,"13+13""456777""546"0"/"."0."1/*/5"46"698"212*1-/2"98"88994"8"9598"99":;=">4"9.3"3"817"799
TN	D8YB9:07438:10292
AO	1	10	1	10
AO	12	13	11	12
AO	15	16	13	14
AO	18	25	15	22
AO	27	31	23	27
AO	33	37	28	32
AO	39	43	33	37
AO	45	47	38	40
AO	49	51	41	43
AO	53	57	44	48
AO	60	65	49	54
AO	68	70	55	57
AO	72	72	58	58
AO	74	74	59	59
AO	76	76	60	60
AO	78	79	61	62
AO	81	85	63	67
AO	87	88	68	69
AO	90	92	70	72
AO	94	101	73	80
AO	103	104	81	82
AO	106	110	83	87
AO	112	112	88	88
AO	114	117	89	92
AO	119	120	93	94
AO	122	124	95	97
AO	126	127	98	99
AO	129	131	100	102
AO	133	133	103	103
AO	135	137	104	106
AO	139	141	107	109
ER
AT	79	219	1	141
RD	D8YB9:01284:05791
RG	2
RS	AGAGAGCAGA*TC*TC*TGAT*GAA*CAACC*AACGG*AAGAA*GAC*GGGAAAACCG*TCTATC**AAT*ATG*C*TG*AAACG*CG*TGA*G
RQ	8887775451"11"66"6541"/1*"--*-/"1/342"52574"///"88/677,5*.".88667""4.0"056"4"30"//)/3"3-"-.3"1
TN	D8YB9:01284:05791
AO	1	10	1	10
AO	12	13	11	12
AO	15	16	13	14
AO	18	21	15	18
AO	23	25	19	21
AO	27	31	22	26
AO	33	37	27	31
AO	39	43	32	36
AO	45	47	37	39
AO	49	58	40	49
AO	60	65	50	55
AO	68	70	56	58
AO	72	74	59	61
AO	76	76	62	62
AO	78	79	63	64
AO	81	85	65	69
AO	87	88	70	71
AO	90	92	72	74
AO	94	94	75	75
ER
AT	79	172	1	94
RD	D8YB9:04819:07509
RG	2
RS	AGAGAGCAGA*TC*TC*TGAT*GAA*CAACC*AACGG*AAGAA*GAC*GGGAAAACCG*TCTATC**AAT*ATG*C*TG*AAACG*CG*TGA*G*AACCGT*GT*GTCAACT*GGAT*CA*CAG*TT*GGC*G*AAGACGA
RQ	;;;:777876"69"=;"=:87"685"67021"6220,".246,"215"76.766,6-2"298965""455"555"3"20"24)-.".1"/33".".+-254"34"4999494"4-.6"7/!//8"84"7+/"4"8166755
TN	D8YB9:04819:07509
AO	1	10	1	10
AO	12	13	11	12
AO	15	16	13	14
AO	18	21	15	18
AO	23	25	19	21
AO	27	31	22	26
AO	33	37	27	31
AO	39	43	32	36
AO	45	47	37	39
AO	49	58	40	49
AO	60	65	50	55
AO	68	70	56	58
AO	72	74	59	61
AO	76	76	62	62
AO	78	79	63	64
AO	81	85	65	69
AO	87	88	70	71
AO	90	92	72	74
AO	94	94	75	75
AO	96	101	76	81
AO	103	104	82	83
AO	106	112	84	90
AO	114	117	91	94
AO	119	120	95	96
AO	122	122	97	97
AO	123	124	99	100
AO	126	127	101	102
AO	129	131	103	105
AO	133	133	106	106
AO	135	141	107	113
RT	R454	120	122	=	MIRA	.
ER
AT	79	219	1	141
RD	D8YB9:09705:13244
RG	2
RS	AGAGAGCAGA*TC*TC*TGAT*GAA*CAACC*AACGG*AAGAA*GAC*GGG*AAACCG*TCTATC**AAT*ATG*C*TG*AAACG*CG*TGA*GAAACCGT*GT*GTCAACT*GGAT*CA*CAG*TT*GGC*G*AAG*AGA
RQ	44//./.555"67"7:";:9:"9:4"9:37-!2311."43560"646"68+"32*1/2"23.64/!".46"899"9"9:"9<075"55";;:":;;3;4:;"<<"??=<5;;";6;<"=?">>?"<7"?7;"9"96<"<?<
TN	D8YB9:09705:13244
AO	1	10	1	10
AO	12	13	11	12
AO	15	16	13	14
AO	18	21	15	18
AO	23	25	19	21
AO	27	31	22	26
AO	33	34	27	28
AO	35	37	30	32
AO	39	43	33	37
AO	45	47	38	40
AO	49	51	41	43
AO	53	58	44	49
AO	60	65	50	55
AO	68	70	57	59
AO	72	74	60	62
AO	76	76	63	63
AO	78	79	64	65
AO	81	85	66	70
AO	87	88	71	72
AO	90	92	73	75
AO	94	101	76	83
AO	103	104	84	85
AO	106	112	86	92
AO	114	117	93	96
AO	119	120	97	98
AO	122	124	99	101
AO	126	127	102	103
AO	129	131	104	106
AO	133	133	107	107
AO	135	137	108	110
AO	139	141	111	113
RT	R454	31	33	=	MIRA	.
RT	R454	65	67	=	MIRA	.
ER
AT	79	219	1	141
RD	D8YB9:07349:10919
RG	2
RS	AGAGAGCAGA*TC*TC*TGACTGAA*CAACC*AACGG*AAGAA*GAC*GGGAAAACCG*TCTATC**AAT*ATG*C*TG*AAACG*CG*TGA*GAAACCGT*GT*GTCAACT*GGAT*CA*CAG*TT*GGC*G*AAGACGA
RQ	7686222668"99"33"38011664"67483"63642"44585"::9"::1:;;/;15"5:9867""32-"--5"3"-,"-3*..".3"342"111,/268"67"788858/"/+/8"99"8:;"96"=+/"/"6241556
TN	D8YB9:07349:10919
AO	1	10	1	10
AO	12	13	11	12
AO	15	16	13	14
AO	18	25	15	22
AO	27	31	23	27
AO	33	37	28	32
AO	39	43	33	37
AO	45	47	38	40
AO	49	58	41	50
AO	60	65	51	56
AO	68	70	57	59
AO	72	74	60	62
AO	76	76	63	63
AO	78	79	64	65
AO	81	85	66	70
AO	87	88	71	72
AO	90	92	73	75
AO	94	101	76	83
AO	103	104	84	85
AO	106	112	86	92
AO	114	117	93	96
AO	119	120	97	98
AO	122	124	99	101
AO	126	127	102	103
AO	129	131	104	106
AO	133	133	107	107
AO	135	141	108	114
ER
AT	79	219	1	141
RD	D8YB9:01477:01327
RG	2
RS	AGAGAGCAGA*TC*TC*TGAT*GAA*CAACC*AACGG*AAGAA*GAC*GGGAAAACCG*TCTATC**AAT*ATG*C*TG*AAACG*CG*TGA*GAAACCGT*GT*GTCAACT*GGAT*CA*CAG*TT*GGC*G*A
RQ	66899::887"78"97"7452"221"46.3."24644"64561"111"10,142,52/!//4444""213"222"5"31"11),,",/"137"688111/,"--"...5477"7532"27"61/"1/"3-/"/"3
TN	D8YB9:01477:01327
AO	1	10	1	10
AO	12	13	11	12
AO	15	16	13	14
AO	18	21	15	18
AO	23	25	19	21
AO	27	31	22	26
AO	33	37	27	31
AO	39	43	32	36
AO	45	47	37	39
AO	49	58	40	49
AO	60	60	50	50
AO	61	65	52	56
AO	68	70	57	59
AO	72	74	60	62
AO	76	76	63	63
AO	78	79	64	65
AO	81	85	66	70
AO	87	88	71	72
AO	90	92	73	75
AO	94	101	76	83
AO	103	104	84	85
AO	106	112	86	92
AO	114	117	93	96
AO	119	120	97	98
AO	122	124	99	101
AO	126	127	102	103
AO	129	131	104	106
AO	133	133	107	107
AO	135	135	108	108
RT	R454	58	60	=	MIRA	.
ER
AT	79	213	1	135
RD	D8YB9:10080:10403
RG	2
RS	AGAGAGCAGA*TC*TC*TGAT*GAA*CAACC*AACGG*AAGAA*GAC*GGGAAAACCG*TCTATC**AAT*ATG*C*TG*AAACG*CG*TGA*GAAACCGT*GT*GTCAACT*GGAT*CA*CAG*TT*GGCGA*AAG*AGA*TTC*TC*AAAAG
RQ	577777441/"11"4/"/164"460"44252"53674"74775"343"::3;;;0=5:":8889:"":-3"266"6"64"44-44"2/"//1"26616577"78"8855156"6044"44"445"62"64667"703!1//!///"34"446-6
TN	D8YB9:10080:10403
AO	1	10	1	10
AO	12	13	11	12
AO	15	16	13	14
AO	18	21	15	18
AO	23	25	19	21
AO	27	31	22	26
AO	33	37	27	31
AO	39	43	32	36
AO	45	47	37	39
AO	49	58	40	49
AO	60	65	50	55
AO	68	70	56	58
AO	72	74	59	61
AO	76	76	62	62
AO	78	79	63	64
AO	81	85	65	69
AO	87	88	70	71
AO	90	92	72	74
AO	94	101	75	82
AO	103	104	83	84
AO	106	112	85	91
AO	114	117	92	95
AO	119	120	96	97
AO	122	124	98	100
AO	126	127	101	102
AO	129	133	103	107
AO	135	137	108	110
AO	139	139	111	111
AO	140	141	113	114
AO	143	144	115	116
AO	145	145	118	118
AO	147	148	119	120
AO	150	154	121	125
RT	R454	137	139	=	MIRA	.
RT	R454	141	143	=	MIRA	.
ER
AT	79	232	1	154
RD	D8YB9:09195:11410
RG	2
RS	AGAGAGCAGA*TC*TC*TGAT*GAA*CAACC*AACGG*AAGAA*GAC*GGG*AAACCG*TCTATC**AAT*ATG*C*TG*AAACG*CG*TGA*GAAACCGT*GT*GTCAACT*GGAT*CA*CAG*TT*GGC*G*AAG*AGA
RQ	;;;;;;;<<<">="=<"===<"::5"::5:4":4;:6">7<;6"<;;";:+"66+528"9:<;<:""949";;<"="<<"<<3<<"<<"<<<":;:1:6<<"99"9;;;7;?"?5=<"<="><="D9"<7<"<"<6<">;;
TN	D8YB9:09195:11410
AO	1	10	1	10
AO	12	13	11	12
AO	15	16	13	14
AO	18	21	15	18
AO	23	25	19	21
AO	27	31	22	26
AO	33	37	27	31
AO	39	43	32	36
AO	45	47	37	39
AO	49	51	40	42
AO	53	58	43	48
AO	60	65	49	54
AO	68	70	55	57
AO	72	74	58	60
AO	76	76	61	61
AO	78	79	62	63
AO	81	85	64	68
AO	87	88	69	70
AO	90	92	71	73
AO	94	101	74	81
AO	103	104	82	83
AO	106	112	84	90
AO	114	117	91	94
AO	119	120	95	96
AO	122	124	97	99
AO	126	127	100	101
AO	129	131	102	104
AO	133	133	105	105
AO	135	137	106	108
AO	139	141	109	111
ER
AT	79	219	1	141
RD	D8YB9:06220:08843
RG	2
RS	AGAGAGCAGA*TC*TC*TGAT*GAA*CAACC*AACGG*AAGAA*GAC*GGGAAAACCG*TCTATC**AAT*ATG*C*TG*AAACGCCG*TGA*GAAACCGT*GT*GTCAACT*GGAT*CA*CAG*TT*GGC*G*AAG*AGA
RQ	1134......"99"9;";999"995"9:161"63642"5/231"782"33-4::0<5:":;:;:;"":5;":86"5"37"650833-3"999":::3:377"::"998818:"<188";:":;;"<6"<5;"<":5:";:;
TN	D8YB9:06220:08843
AO	1	10	1	10
AO	12	13	11	12
AO	15	16	13	14
AO	18	21	15	18
AO	23	25	19	21
AO	27	31	22	26
AO	33	37	27	31
AO	39	43	32	36
AO	45	47	37	39
AO	49	58	40	49
AO	60	65	50	55
AO	68	70	56	58
AO	72	74	59	61
AO	76	76	62	62
AO	78	79	63	64
AO	81	88	65	72
AO	90	92	73	75
AO	94	101	76	83
AO	103	104	84	85
AO	106	112	86	92
AO	114	117	93	96
AO	119	120	97	98
AO	122	124	99	101
AO	126	127	102	103
AO	129	131	104	106
AO	133	133	107	107
AO	135	137	108	110
AO	139	141	111	113
ER
AT	79	219	1	141
RD	D8YB9:00151:12721
RG	2
RS	AGAGAGCAGA*TC*TC*TGAT*GAA*CAACC*AACGG*AAGAA*GAC*GGGAAAACCG*TCTATC**AAT*ATG*C*TG*AAACG*CG*TGA*GAAACCGT*GT*GTCAACT*GGAT*CA*CAG*TT*GGC*G*AAG*AGA
RQ	79;7888999":;"::";767"885":94:-!65240"41793"113"24,3::.:5;"9::::;"";5;";65"5"98"66-69":;";;;":::0829;";=";;;;6;;";6;<"<<"<@<"A7">7<"<";59"867
TN	D8YB9:00151:12721
AO	1	10	1	10
AO	12	13	11	12
AO	15	16	13	14
AO	18	21	15	18
AO	23	25	19	21
AO	27	31	22	26
AO	33	34	27	28
AO	35	37	30	32
AO	39	43	33	37
AO	45	47	38	40
AO	49	58	41	50
AO	60	65	51	56
AO	68	70	57	59
AO	72	74	60	62
AO	76	76	63	63
AO	78	79	64	65
AO	81	85	66	70
AO	87	88	71	72
AO	90	92	73	75
AO	94	101	76	83
AO	103	104	84	85
AO	106	112	86	92
AO	114	117	93	96
AO	119	120	97	98
AO	122	124	99	101
AO	126	127	102	103
AO	129	131	104	106
AO	133	133	107	107
AO	135	137	108	110
AO	139	141	111	113
RT	R454	31	33	=	MIRA	.
ER
AT	79	219	1	141
RD	D8YB9:08183:04013
RG	2
RS	AGAGAGCAGA*TC*TC*TGAT*GAA*CAACC*AACGG*AAGAA*GAC*GGGAAAACCG*TCTATC**AAT*ATG*C*TTGAAACG*CG*TGA*GAAACCGT*GT*GTCAACT*GGAT*CA*CAG*TT*GGC*G*AAG*AGA
RQ	;;<;;;<;;;"<<"??"=:::"880"8:5:-"6.32."11440"464"45-455*1-2"67::55""327";54"4"6.332)17"9:"886"788*.*/5"57":;;<7;:";6::";:"::="=7"<5;";":3:":;;
TN	D8YB9:08183:04013
AO	1	10	1	10
AO	12	13	11	12
AO	15	16	13	14
AO	18	21	15	18
AO	23	25	19	21
AO	27	31	22	26
AO	33	37	27	31
AO	39	43	32	36
AO	45	47	37	39
AO	49	58	40	49
AO	60	65	50	55
AO	68	70	56	58
AO	72	74	59	61
AO	76	76	62	62
AO	78	85	63	70
AO	87	88	71	72
AO	90	92	73	75
AO	94	101	76	83
AO	103	104	84	85
AO	106	112	86	92
AO	114	117	93	96
AO	119	120	97	98
AO	122	124	99	101
AO	126	127	102	103
AO	129	131	104	106
AO	133	133	107	107
AO	135	137	108	110
AO	139	141	111	113
ER
AT	79	219	1	141
RD	D8YB9:06864:08934
RG	2
RS	AGAGAGCAGA*TC*TC*TGAT*GAA*CAACC*AACGG*AAGAA*GAC*GGGAAAACCG*TCTATC**AAT*ATG*C*TG*AAACG*CG*TGA*GAAACCGT*GC*GTCAACT*GGAT*CA*CAG*TT*GGC*G*AAG*AGA
RQ	99::<;:::<"<<"<<";::;";:5"::4:6"=5;:6"<7:;5":;<":;+666+528"9;;;;:"";5:";:9"9"95"53+35"7:";::"778+3-48"55"4;::5:;";5::";;";>="=7"=7<"<"<6;";:;
TN	D8YB9:06864:08934
AO	1	10	1	10
AO	12	13	11	12
AO	15	16	13	14
AO	18	21	15	18
AO	23	25	19	21
AO	27	31	22	26
AO	33	37	27	31
AO	39	43	32	36
AO	45	47	37	39
AO	49	58	40	49
AO	60	65	50	55
AO	68	70	56	58
AO	72	74	59	61
AO	76	76	62	62
AO	78	79	63	64
AO	81	85	65	69
AO	87	88	70	71
AO	90	92	72	74
AO	94	101	75	82
AO	103	104	83	84
AO	106	112	85	91
AO	114	117	92	95
AO	119	120	96	97
AO	122	124	98	100
AO	126	127	101	102
AO	129	131	103	105
AO	133	133	106	106
AO	135	137	107	109
AO	139	141	110	112
ER
AT	79	219	1	141
RD	D8YB9:09266:01216
RG	2
RS	AGAGAGCAGA*TC*TC*TGAT*GAA*CAACC*AACGG*AAGAA*GAC*GGGAAAACCG*TCTATC**AAT*ATG*C*TG*AAACG*CG*TGA*GAAACCGT*GC*GTCAACT*GGAT*CA*CAG*TT*GGC*G*AAG*AGA
RQ	9:<:::;<<="<="<;":889"::4"895;1"818:1"828:5":::";<3===0<7<";;;===""<7A"<87"6";6"66*56"79"9:<"888/75::"9:";;;:4:;";4;;";;"::<"<2"928":":5:"9:9
TN	D8YB9:09266:01216
AO	1	10	1	10
AO	12	13	11	12
AO	15	16	13	14
AO	18	21	15	18
AO	23	25	19	21
AO	27	31	22	26
AO	33	37	27	31
AO	39	43	32	36
AO	45	47	37	39
AO	49	58	40	49
AO	60	65	50	55
AO	68	70	56	58
AO	72	74	59	61
AO	76	76	62	62
AO	78	79	63	64
AO	81	85	65	69
AO	87	88	70	71
AO	90	92	72	74
AO	94	101	75	82
AO	103	104	83	84
AO	106	112	85	91
AO	114	117	92	95
AO	119	120	96	97
AO	122	124	98	100
AO	126	127	101	102
AO	129	131	103	105
AO	133	133	106	106
AO	135	137	107	109
AO	139	141	110	112
ER
AT	79	219	1	141
RD	D8YB9:06171:00910
RG	2
RS	AGAGAGCAGA*TC*TC*TGAT*GAA*CAACC*GACGG*AAGAA*GAC*GGGAAAACCG*TCTATC**AAT*ATG*C*TG*AAACG*CG*TGA*GAAACCGT*GT*GTCAACT*GGAT*CA*CAG*TT*GGC*G*AAG*AGA
RQ	3..-335132"77"71"2020"25."22484"89994"9553-"133"350666-625"433333""0.1"445"7"77"9:344"89"999"323*0.45"72"2122-26"4467"65"322"2*"/*-"3"101"---
TN	D8YB9:06171:00910
AO	1	10	1	10
AO	12	13	11	12
AO	15	16	13	14
AO	18	21	15	18
AO	23	25	19	21
AO	27	31	22	26
AO	33	37	27	31
AO	39	43	32	36
AO	45	47	37	39
AO	49	58	40	49
AO	60	65	50	55
AO	68	70	56	58
AO	72	74	59	61
AO	76	76	62	62
AO	78	79	63	64
AO	81	85	65	69
AO	87	88	70	71
AO	90	92	72	74
AO	94	101	75	82
AO	103	104	83	84
AO	106	112	85	91
AO	114	117	92	95
AO	119	120	96	97
AO	122	124	98	100
AO	126	127	101	102
AO	129	131	103	105
AO	133	133	106	106
AO	135	137	107	109
AO	139	141	110	112
ER
AT	79	219	1	141
RD	D8YB9:05401:03961
RG	2
RS	AGAGAGCAGA*TC*TC*TGAT*GAA*CAACC*AACGG*AAGAA*GAC*GGGAAAACCG*TCTATC**AAT*ATG*C*TG*AAACG*CG*TGA*GAAACCGT*GT*GTCAACT*GGAT*CA*CAG*TT*GGC*G*AAG*AGA
RQ	8:;;;999:;"=<"<<"<<<<";>6";;6;-"6-53-"21781"787"77.799.949"<<<;::""82:"9:9":";7"77-34"5:"::;"99:1:6;;"<<";;;;5;<"=5;;"=<"=<<"?4"<4="<":4;">>?
TN	D8YB9:05401:03961
AO	1	10	1	10
AO	12	13	11	12
AO	15	16	13	14
AO	18	21	15	18
AO	23	25	19	21
AO	27	31	22	26
AO	33	37	27	31
AO	39	43	32	36
AO	45	47	37	39
AO	49	58	40	49
AO	60	65	50	55
AO	68	70	56	58
AO	72	74	59	61
AO	76	76	62	62
AO	78	79	63	64
AO	81	85	65	69
AO	87	88	70	71
AO	90	92	72	74
AO	94	101	75	82
AO	103	104	83	84
AO	106	112	85	91
AO	114	117	92	95
AO	119	120	96	97
AO	122	124	98	100
AO	126	127	101	102
AO	129	131	103	105
AO	133	133	106	106
AO	135	137	107	109
AO	139	141	110	112
ER
AT	79	219	1	141
RD	D8YB9:01750:13439
RG	2
RS	AGAGAGCAGA*TC*TC*TGAT*GAA*CAACC*AACGG*AAGAA*GAC*GGGAAAACCG*TCTATC**AAT*ATG*C*TG*AAACG*CG*TGA*GAAACCGT*GT*GTCAACT*GGAT*CA*CAG*TT*GGC*G*AAG*AGA
RQ	999::;<<;<";="?="<<;:"::5"::181"76;95";6::5":;:"8:+666*316"89;;;;""959";;<"<";;">D9>>">;";;;":::0:2::";9"99==2:9"?299"9;"<<<"?7"=49"9"<6;";;;
TN	D8YB9:01750:13439
AO	1	10	1	10
AO	12	13	11	12
AO	15	16	13	14
AO	18	21	15	18
AO	23	25	19	21
AO	27	31	22	26
AO	33	37	27	31
AO	39	43	32	36
AO	45	47	37	39
AO	49	58	40	49
AO	60	65	50	55
AO	68	70	56	58
AO	72	74	59	61
AO	76	76	62	62
AO	78	79	63	64
AO	81	85	65	69
AO	87	88	70	71
AO	90	92	72	74
AO	94	101	75	82
AO	103	104	83	84
AO	106	112	85	91
AO	114	117	92	95
AO	119	120	96	97
AO	122	124	98	100
AO	126	127	101	102
AO	129	131	103	105
AO	133	133	106	106
AO	135	137	107	109
AO	139	141	110	112
ER
AT	79	219	1	141
RD	D8YB9:00827:08502
RG	2
RS	AGAGAGCAGA*TC*TC*TGAT*GAA*CAACC*AACGG*AAGAA*GAC*GGGAAAACCG*TCTATC**AAT*ATG*C*TG*AAACG*CG*TGA*GAAACCGT*GT*GTCAACT*GGAT*CA*CAG*TT*GGC*G*AAG*AGA
RQ	88:887:989":;":="8773"331"-.+.1"31351"52661"8:9"990999.:17"7:9997""4/4"922"1"61"22*16"67"79:"777.7-44"99"::::4:;";.55";:"::9"91"84:":":4:":;<
TN	D8YB9:00827:08502
AO	1	10	1	10
AO	12	13	11	12
AO	15	16	13	14
AO	18	21	15	18
AO	23	25	19	21
AO	27	31	22	26
AO	33	37	27	31
AO	39	43	32	36
AO	45	47	37	39
AO	49	58	40	49
AO	60	65	50	55
AO	68	70	56	58
AO	72	74	59	61
AO	76	76	62	62
AO	78	79	63	64
AO	81	85	65	69
AO	87	88	70	71
AO	90	92	72	74
AO	94	101	75	82
AO	103	104	83	84
AO	106	112	85	91
AO	114	117	92	95
AO	119	120	96	97
AO	122	124	98	100
AO	126	127	101	102
AO	129	131	103	105
AO	133	133	106	106
AO	135	137	107	109
AO	139	141	110	112
ER
AT	79	219	1	141
RD	D8YB9:07403:00432
RG	2
RS	AGAGAGCAGA*TC*TC*TGAT*GAA*CAACC*AACGG*AAGAA*GAC*GGGAAAACCG*TCTATC**AAT*ATG*C*TG*AAACG*CG*TGA*GAAACCGT*GT*GTCAACT*GGAT*CA*CAG*TT*GGC*G*AAG*AGA
RQ	6:;;;;;<;="A<"<<"=:::";:7"=<6<5":5:=5";5;;5";;<"==4<==0=5:";=<<<<""<5;":<9"9"95"56*57"7:"::;"<<<4;5;;":9"9;;;6??"?7;;";;";:;";1"91;"<"8/9":::
TN	D8YB9:07403:00432
AO	1	10	1	10
AO	12	13	11	12
AO	15	16	13	14
AO	18	21	15	18
AO	23	25	19	21
AO	27	31	22	26
AO	33	37	27	31
AO	39	43	32	36
AO	45	47	37	39
AO	49	58	40	49
AO	60	65	50	55
AO	68	70	56	58
AO	72	74	59	61
AO	76	76	62	62
AO	78	79	63	64
AO	81	85	65	69
AO	87	88	70	71
AO	90	92	72	74
AO	94	101	75	82
AO	103	104	83	84
AO	106	112	85	91
AO	114	117	92	95
AO	119	120	96	97
AO	122	124	98	100
AO	126	127	101	102
AO	129	131	103	105
AO	133	133	106	106
AO	135	137	107	109
AO	139	141	110	112
ER
AT	79	219	1	141
RD	D8YB9:02980:10071
RG	2
RS	AGAGAGCAGA*TC*TC*TGAT*GAA*CAACC*AACGG*AAGAA*GAC*GGGAAAACCG*TCTATC**AAT*ATG*C*TG*AAACG*CG*TGA*GAAACCGT*GT*GTCAACT*GGAT*CA*CAG*TT*GGC*G*AAG*AGA
RQ	9:<<<=<<<<"=<"?A"><A<"<<6"9809-"6-593"85::5"687"8:+666*357"9:;;<<"";6<";;;";";;";<3;;";="<;;"988/93::";<";;;;5;;";288":;":;;"=7"A7>"="<3:":66
TN	D8YB9:02980:10071
AO	1	10	1	10
AO	12	13	11	12
AO	15	16	13	14
AO	18	21	15	18
AO	23	25	19	21
AO	27	31	22	26
AO	33	37	27	31
AO	39	43	32	36
AO	45	47	37	39
AO	49	58	40	49
AO	60	65	50	55
AO	68	70	56	58
AO	72	74	59	61
AO	76	76	62	62
AO	78	79	63	64
AO	81	85	65	69
AO	87	88	70	71
AO	90	92	72	74
AO	94	101	75	82
AO	103	104	83	84
AO	106	112	85	91
AO	114	117	92	95
AO	119	120	96	97
AO	122	124	98	100
AO	126	127	101	102
AO	129	131	103	105
AO	133	133	106	106
AO	135	137	107	109
AO	139	141	110	112
ER
AT	79	219	1	141
RD	D8YB9:07689:04306
RG	2
RS	AGAGAGCAGA*TC*TC*TGAT*GAA*CAACC*AACGG*AAGAA*GAC*GGGAAAACCG*TCTATC**AAT*ATG*C*TG*AAACG*CG*TGA*GAAACCGT*GT*GTCAACT*GGAT*CA*CAG*TT*GGC*G*AAG*AGA
RQ	89;;;<=<<;"<=">9"=9;;";<5";<6;5";6:82":5<<5";;<"<<3<<<0;5;";;;;==""=5;":::":"::"::1:;";;";;;";==4A5<<";;"<=<?6;;"=6<>"=="<<<"=7"@7;";";4;";:;
TN	D8YB9:07689:04306
AO	1	10	1	10
AO	12	13	11	12
AO	15	16	13	14
AO	18	21	15	18
AO	23	25	19	21
AO	27	31	22	26
AO	33	37	27	31
AO	39	43	32	36
AO	45	47	37	39
AO	49	58	40	49
AO	60	65	50	55
AO	68	70	56	58
AO	72	74	59	61
AO	76	76	62	62
AO	78	79	63	64
AO	81	85	65	69
AO	87	88	70	71
AO	90	92	72	74
AO	94	101	75	82
AO	103	104	83	84
AO	106	112	85	91
AO	114	117	92	95
AO	119	120	96	97
AO	122	124	98	100
AO	126	127	101	102
AO	129	131	103	105
AO	133	133	106	106
AO	135	137	107	109
AO	139	141	110	112
ER
AT	79	219	1	141
RD	D8YB9:07041:08755
RG	2
RS	AGAGAGCAGA*TC*TC*TGAT*GAA*CAACC*AACGG*AAGAA*GAC*GGGAAAACCG*TCTATC**AAT*ATG*C*TG*AAACG*CG*TGA*GAAACCGT*GT*GTCAACT*GGAT*CA*CAG*TT*GGC*G*AAG*AGA
RQ	88:;;:::;;";;";>"B::9"<=6":;5:0"7085."25761"882"23+222*134"57::::"":59"9:;":";:":9199"55"5;:"99:.8089"9:":::;6=="<7=<"<<"<<;";4";7?"?";5;"<99
TN	D8YB9:07041:08755
AO	1	10	1	10
AO	12	13	11	12
AO	15	16	13	14
AO	18	21	15	18
AO	23	25	19	21
AO	27	31	22	26
AO	33	37	27	31
AO	39	43	32	36
AO	45	47	37	39
AO	49	58	40	49
AO	60	65	50	55
AO	68	70	56	58
AO	72	74	59	61
AO	76	76	62	62
AO	78	79	63	64
AO	81	85	65	69
AO	87	88	70	71
AO	90	92	72	74
AO	94	101	75	82
AO	103	104	83	84
AO	106	112	85	91
AO	114	117	92	95
AO	119	120	96	97
AO	122	124	98	100
AO	126	127	101	102
AO	129	131	103	105
AO	133	133	106	106
AO	135	137	107	109
AO	139	141	110	112
ER
AT	79	219	1	141
RD	D8YB9:00039:10922
RG	2
RS	AGAGAGCAGA*TC*TC*TGAT*GAA*CAACC*AACGG*AAGAA*GAC*GGGAAAACCG*TCTATC**AAT*ATG*C*TG*AAACG*CG*TGA*GAAACCGT*GT*GTCAACT*GGAT*CA*CAG*TT*GGC*G*AAG*AGA
RQ	:;<666:999"9;";:":;;:"::6"8848*"/*/43"748:1"454"9:19:9-717"9<;;;;"";7<"=;;":"76"66,58"9:":::":;;3;6;>";;";<<<7=@"?7<<"<<"?</"/+"/4:":"<5;";<=
TN	D8YB9:00039:10922
AO	1	10	1	10
AO	12	13	11	12
AO	15	16	13	14
AO	18	21	15	18
AO	23	25	19	21
AO	27	31	22	26
AO	33	37	27	31
AO	39	43	32	36
AO	45	47	37	39
AO	49	58	40	49
AO	60	65	50	55
AO	68	70	56	58
AO	72	74	59	61
AO	76	76	62	62
AO	78	79	63	64
AO	81	85	65	69
AO	87	88	70	71
AO	90	92	72	74
AO	94	101	75	82
AO	103	104	83	84
AO	106	112	85	91
AO	114	117	92	95
AO	119	120	96	97
AO	122	124	98	100
AO	126	127	101	102
AO	129	131	103	105
AO	133	133	106	106
AO	135	137	107	109
AO	139	141	110	112
ER
AT	79	219	1	141
RD	D8YB9:06716:12133
RG	2
RS	AGAGAGCAGA*TC*TC*TGAT*GAA*CAACC*AACGG*AAGAA*GAC*GGGAAAACCG*TCTATC**AAT*ATG*C*TG*AAACG*CG*TGA*GAAACCGT*GT*GTCAACT*GGAT*CA*CAG*TT*GGC*G*AAG*AGA
RQ	9:;9988:99"::"<<">=<<"<<7";;4;1"918:5":5;;5";<9"99/9;;0<7="<<;;;?""=7<";;:"9";5"55+5:":8"88<":::0:.66"::"<=;;7;;":5:;";;";;;"=7"=6<"<"=7;";;:
TN	D8YB9:06716:12133
AO	1	10	1	10
AO	12	13	11	12
AO	15	16	13	14
AO	18	21	15	18
AO	23	25	19	21
AO	27	31	22	26
AO	33	37	27	31
AO	39	43	32	36
AO	45	47	37	39
AO	49	58	40	49
AO	60	65	50	55
AO	68	70	56	58
AO	72	74	59	61
AO	76	76	62	62
AO	78	79	63	64
AO	81	85	65	69
AO	87	88	70	71
AO	90	92	72	74
AO	94	101	75	82
AO	103	104	83	84
AO	106	112	85	91
AO	114	117	92	95
AO	119	120	96	97
AO	122	124	98	100
AO	126	127	101	102
AO	129	131	103	105
AO	133	133	106	106
AO	135	137	107	109
AO	139	141	110	112
ER
AT	79	219	1	141
RD	D8YB9:09684:03863
RG	2
RS	AGAGAGCAGA*TC*TC*TGAT*GAA*CAACC*AACGG*AAGAA*GAC*GGGAAAACCG*TCTATC**AAT*ATG*C*TG*AAACG*CG*TGA*GAAACCGT*GT*GTCAACT*GGAT*CA*CAG*TT*GGC*G*AAG*AGA
RQ	::;9988888"8;"A<";9:;":;5"<<7=5":4:;2"82:</"469"89*///*/*.".8999:""95:";;;";"::"::1:8"98":;;":::0:188":;"<;::3:9":188"99";;;";7"A7="<";6<"<;<
TN	D8YB9:09684:03863
AO	1	10	1	10
AO	12	13	11	12
AO	15	16	13	14
AO	18	21	15	18
AO	23	25	19	21
AO	27	31	22	26
AO	33	37	27	31
AO	39	43	32	36
AO	45	47	37	39
AO	49	58	40	49
AO	60	65	50	55
AO	68	70	56	58
AO	72	74	59	61
AO	76	76	62	62
AO	78	79	63	64
AO	81	85	65	69
AO	87	88	70	71
AO	90	92	72	74
AO	94	101	75	82
AO	103	104	83	84
AO	106	112	85	91
AO	114	117	92	95
AO	119	120	96	97
AO	122	124	98	100
AO	126	127	101	102
AO	129	131	103	105
AO	133	133	106	106
AO	135	137	107	109
AO	139	141	110	112
ER
AT	79	219	1	141
RD	D8YB9:00131:08325
RG	2
RS	AGAGAGCAGA*TC*TC*TGAT*GAA*CAACC*AACGG*AAGAA*GAC*GGGAAAACCG*TCTATC**AAT*ATG*C*TG*AAACG*CG*TGA*GAAACCGT*GT*GTCAACT*GGAT*CA*CAG*TT*GGC*G*AAG*AGA
RQ	<<=7778888"8@"=;"9;;8"776":9290"8/772"96;;6"<<;";:+666+659"::;;<<""=7<"=::"9";;";>4>;";<";;;":::2:5::";;";;<=7A=">6<="<?"=>>"=7"=7?"="=7;";;;
TN	D8YB9:00131:08325
AO	1	10	1	10
AO	12	13	11	12
AO	15	16	13	14
AO	18	21	15	18
AO	23	25	19	21
AO	27	31	22	26
AO	33	37	27	31
AO	39	43	32	36
AO	45	47	37	39
AO	49	58	40	49
AO	60	65	50	55
AO	68	70	56	58
AO	72	74	59	61
AO	76	76	62	62
AO	78	79	63	64
AO	81	85	65	69
AO	87	88	70	71
AO	90	92	72	74
AO	94	101	75	82
AO	103	104	83	84
AO	106	112	85	91
AO	114	117	92	95
AO	119	120	96	97
AO	122	124	98	100
AO	126	127	101	102
AO	129	131	103	105
AO	133	133	106	106
AO	135	137	107	109
AO	139	141	110	112
ER
AT	79	219	1	141
RD	D8YB9:09652:07961
RG	2
RS	AGAGAGCAGA*TC*TC*TGAT*GAA*CAACC*AACGG*AAGAA*GAC*GGGAAAACCG*TCTATC**AAT*ATG*C*TG*AAACG*CG*TGA*GAAACCGT*GT*GTCAACT*GGAT*CA*CAG*TT*GGC*G*AAG*AGA
RQ	9;<==<<<=="<<"<?"=;;;"==5";<7<6"<4;:5";6;<6";;<"<;1:::.:6;";;=<==""<7;";;<"<";;";;3<<"<=">;<"<=<4<6<<";;";<<<6<<"<6<<"<>">>>"@7"?7<"<";7<"<??
TN	D8YB9:09652:07961
AO	1	10	1	10
AO	12	13	11	12
AO	15	16	13	14
AO	18	21	15	18
AO	23	25	19	21
AO	27	31	22	26
AO	33	37	27	31
AO	39	43	32	36
AO	45	47	37	39
AO	49	58	40	49
AO	60	65	50	55
AO	68	70	56	58
AO	72	74	59	61
AO	76	76	62	62
AO	78	79	63	64
AO	81	85	65	69
AO	87	88	70	71
AO	90	92	72	74
AO	94	101	75	82
AO	103	104	83	84
AO	106	112	85	91
AO	114	117	92	95
AO	119	120	96	97
AO	122	124	98	100
AO	126	127	101	102
AO	129	131	103	105
AO	133	133	106	106
AO	135	137	107	109
AO	139	141	110	112
ER
AT	79	219	1	141
RD	D8YB9:04891:02759
RG	2
RS	AGAGAGCAGA*TC*TC*TGAT*GAA*CAACC*AACGG*AAGAA*GAC*GGGAAAACCG*TCTATC**AAT*ATG*C*TG*AAACG*CG*TGA*GAAACCGT*GT*GTCAACT*GGAT*CA*CAG*TT*GGC*G*AAG*AGA
RQ	88;;;<:;;="=>"B;"99::";;6"99196"<6=<7"<5;;5";;;"<>1;;;0;5<";<>>;;"":7;"979";";:";<399"9="<?;";;;3;188";;"<<<>6=="=6<<"=<"<<?"=5";5;"<"<6<"=9:
TN	D8YB9:04891:02759
AO	1	10	1	10
AO	12	13	11	12
AO	15	16	13	14
AO	18	21	15	18
AO	23	25	19	21
AO	27	31	22	26
AO	33	37	27	31
AO	39	43	32	36
AO	45	47	37	39
AO	49	58	40	49
AO	60	65	50	55
AO	68	70	56	58
AO	72	74	59	61
AO	76	76	62	62
AO	78	79	63	64
AO	81	85	65	69
AO	87	88	70	71
AO	90	92	72	74
AO	94	101	75	82
AO	103	104	83	84
AO	106	112	85	91
AO	114	117	92	95
AO	119	120	96	97
AO	122	124	98	100
AO	126	127	101	102
AO	129	131	103	105
AO	133	133	106	106
AO	135	137	107	109
AO	139	141	110	112
ER
AT	79	219	1	141
RD	D8YB9:09353:10852
RG	2
RS	AGAGAGCAGA*TC*TC*TGAT*GAA*CAACC*AACGG*AAGAA*GAC*GGGAAAACCG*TCTATC**AAT*ATG*C*TG*AAACG*CG*TGA*GAAACCGT*GT*GTCAACT*GGAT*CA*CAG*TT*GGC*G*AAG*AGA
RQ	8:;999:::<"D?"D<"<<<<";;6"<<4;4";1985";5;<6":::"::1:>>0=59":;<<<?""<7;";;;";":6"66,69"::"899"<<<4<7>>";;";B@>7CA"A7A?"<="<;<":5":7="<"<7<"=<<
TN	D8YB9:09353:10852
AO	1	10	1	10
AO	12	13	11	12
AO	15	16	13	14
AO	18	21	15	18
AO	23	25	19	21
AO	27	31	22	26
AO	33	37	27	31
AO	39	43	32	36
AO	45	47	37	39
AO	49	58	40	49
AO	60	65	50	55
AO	68	70	56	58
AO	72	74	59	61
AO	76	76	62	62
AO	78	79	63	64
AO	81	85	65	69
AO	87	88	70	71
AO	90	92	72	74
AO	94	101	75	82
AO	103	104	83	84
AO	106	112	85	91
AO	114	117	92	95
AO	119	120	96	97
AO	122	124	98	100
AO	126	127	101	102
AO	129	131	103	105
AO	133	133	106	106
AO	135	137	107	109
AO	139	141	110	112
ER
AT	79	219	1	141
RD	D8YB9:09395:02216
RG	2
RS	AGAGAGCAGA*TC*TC*TGAT*GAA*CAACC*AACGG*AAGAA*GAC*GGGAAAACCG*TCTATC**AAT*ATG*C*TG*AAACG*CG*TGA*GAAACCGT*GT*GTCAACT*GGAT*CA*CAG*TT*GGC*G*AAG*AGA
RQ	679::9;988";<";;";::;"<=5";;6;6"<5::4":48:5"678"::2:::/:27"7:<;;<""<5;";;;";":5"55)58"::";;;";<;3;5;;"::":<;=5;:";4;:"<<"<<>">7"?7?">"=7;"<<<
TN	D8YB9:09395:02216
AO	1	10	1	10
AO	12	13	11	12
AO	15	16	13	14
AO	18	21	15	18
AO	23	25	19	21
AO	27	31	22	26
AO	33	37	27	31
AO	39	43	32	36
AO	45	47	37	39
AO	49	58	40	49
AO	60	65	50	55
AO	68	70	56	58
AO	72	74	59	61
AO	76	76	62	62
AO	78	79	63	64
AO	81	85	65	69
AO	87	88	70	71
AO	90	92	72	74
AO	94	101	75	82
AO	103	104	83	84
AO	106	112	85	91
AO	114	117	92	95
AO	119	120	96	97
AO	122	124	98	100
AO	126	127	101	102
AO	129	131	103	105
AO	133	133	106	106
AO	135	137	107	109
AO	139	141	110	112
ER
AT	79	219	1	141
RD	D8YB9:06595:04123
RG	2
RS	AGAGAGCAGA*TC*TC*TGAT*GAA*CAACC*AACGG*AAGAA*GAC*GGGAAAACCG*TCTATC**AAT*ATG*C*TG*AAACG*CG*TGA*GAAACCGT*GT*GTCAACT*GGAT*CA*CAG*TT*GGC*G*AAG*AGA
RQ	89998;<;;;"=A"?>"<<<;"::4";;5;3":3::4":3:<5":::";>.999-85;"::==;?"";7<"<<<":";;"<<2;;"=;";::"666+5068"88"8866-58"8/8:":5"548"74"948"8"86;":::
TN	D8YB9:06595:04123
AO	1	10	1	10
AO	12	13	11	12
AO	15	16	13	14
AO	18	21	15	18
AO	23	25	19	21
AO	27	31	22	26
AO	33	37	27	31
AO	39	43	32	36
AO	45	47	37	39
AO	49	58	40	49
AO	60	65	50	55
AO	68	70	56	58
AO	72	74	59	61
AO	76	76	62	62
AO	78	79	63	64
AO	81	85	65	69
AO	87	88	70	71
AO	90	92	72	74
AO	94	101	75	82
AO	103	104	83	84
AO	106	112	85	91
AO	114	117	92	95
AO	119	120	96	97
AO	122	124	98	100
AO	126	127	101	102
AO	129	131	103	105
AO	133	133	106	106
AO	135	137	107	109
AO	139	141	110	112
ER
AT	79	219	1	141
RD	D8YB9:09551:06810
RG	2
RS	AGAGAGCAGA*TC*TC*TGAT*GAA*CAACC*AACGG*AAGAA*GAC*GGGAAAACCG*TCTATC**AAT*ATG*C*TG*AAACG*CG*TGA*GAAACCGT*GT*GTCAACT*GGAT*CA*CAG*TT*GGC*G*AAG*AGA
RQ	458:::;;;:">="<<">;;;";<3"88185":5;:5"95660"8:9"88+555*316"88;;::"":36"6;;";";<"<>3<<"=<";;;":::0:6::"89"9;;<6<<"=7;;";<"<<<"<5";5;"<":3:"866
TN	D8YB9:09551:06810
AO	1	10	1	10
AO	12	13	11	12
AO	15	16	13	14
AO	18	21	15	18
AO	23	25	19	21
AO	27	31	22	26
AO	33	37	27	31
AO	39	43	32	36
AO	45	47	37	39
AO	49	58	40	49
AO	60	65	50	55
AO	68	70	56	58
AO	72	74	59	61
AO	76	76	62	62
AO	78	79	63	64
AO	81	85	65	69
AO	87	88	70	71
AO	90	92	72	74
AO	94	101	75	82
AO	103	104	83	84
AO	106	112	85	91
AO	114	117	92	95
AO	119	120	96	97
AO	122	124	98	100
AO	126	127	101	102
AO	129	131	103	105
AO	133	133	106	106
AO	135	137	107	109
AO	139	141	110	112
ER
AT	79	219	1	141
RD	D8YB9:10390:11040
RG	2
RS	AGAGAGCAGA*TC*TC*TGAT*GAA*CAACC*AACGG*AAGAA*GAC*GGGAAAACCG*TCTATC**AAT*ATG*C*TG*AAACG*CG*TGA*GAAACCGT*GT*GTCAACT*GGAT*CA*CAG*TT*GGC*G*AAG*AGA
RQ	889;;;;;::":9";8";::9"::3"99081"73995"<6;;6"::;"8=+666+558"88;;<:"":5:";;;";"::":>1::"::":9:"666+5589"9:";<9:5:;";49:":<";;<">7">6;"<"<6<"=;;
TN	D8YB9:10390:11040
AO	1	10	1	10
AO	12	13	11	12
AO	15	16	13	14
AO	18	21	15	18
AO	23	25	19	21
AO	27	31	22	26
AO	33	37	27	31
AO	39	43	32	36
AO	45	47	37	39
AO	49	58	40	49
AO	60	65	50	55
AO	68	70	56	58
AO	72	74	59	61
AO	76	76	62	62
AO	78	79	63	64
AO	81	85	65	69
AO	87	88	70	71
AO	90	92	72	74
AO	94	101	75	82
AO	103	104	83	84
AO	106	112	85	91
AO	114	117	92	95
AO	119	120	96	97
AO	122	124	98	100
AO	126	127	101	102
AO	129	131	103	105
AO	133	133	106	106
AO	135	137	107	109
AO	139	141	110	112
ER
AT	79	219	1	141
RD	D8YB9:02589:09615
RG	2
RS	AGAGAGCAGA*TC*TC*TGAT*GAA*CAACC*AACGG*AAGAA*GAC*GGGAAAACCG*TCTATC**AAT*ATG*C*TG*AAACG*CG*TGA*GAAACCGT*GT*GTCAACT*GGAT*CA*CAG*TT*GGC*G*AAG*AGA
RQ	:<<;;A<<;:"<<"<@"@<<<"::0"883:3"94:96"<5<<5";;8"89.8;;.;6;";;<<;;"";7>"<<<"<";:":;3:;";="==;";;=4;4:;";;";<=<6;;">7?<"?9"99="=7"<7<"<"<5<"999
TN	D8YB9:02589:09615
AO	1	10	1	10
AO	12	13	11	12
AO	15	16	13	14
AO	18	21	15	18
AO	23	25	19	21
AO	27	31	22	26
AO	33	37	27	31
AO	39	43	32	36
AO	45	47	37	39
AO	49	58	40	49
AO	60	65	50	55
AO	68	70	56	58
AO	72	74	59	61
AO	76	76	62	62
AO	78	79	63	64
AO	81	85	65	69
AO	87	88	70	71
AO	90	92	72	74
AO	94	101	75	82
AO	103	104	83	84
AO	106	112	85	91
AO	114	117	92	95
AO	119	120	96	97
AO	122	124	98	100
AO	126	127	101	102
AO	129	131	103	105
AO	133	133	106	106
AO	135	137	107	109
AO	139	141	110	112
ER
AT	79	219	1	141
RD	D8YB9:10534:08149
RG	2
RS	AGAGAGCAGA*TC*TC*TGAT*GAA*CAACC*AACGG*AAGAA*GAC*GGGAAAACCG*TCTATC**AAT*ATG*C*TG*AAACG*CG*TGA*GAAACCGT*GT*GTCAACT*GGAT*CA*CAG*TT*GGC*G*AAG*AGA
RQ	99:898:;=<"=?"<?">==;";;5";;5;3":3:<5"<7AA5"<<;";;0:::-:6;";;;<<;""<5<"<<:":"::":<3<<"<;";<;"666-65;;";;";=<=6=<"<7B<"CB">><"<7">7?"<";6;":::
TN	D8YB9:10534:08149
AO	1	10	1	10
AO	12	13	11	12
AO	15	16	13	14
AO	18	21	15	18
AO	23	25	19	21
AO	27	31	22	26
AO	33	37	27	31
AO	39	43	32	36
AO	45	47	37	39
AO	49	58	40	49
AO	60	65	50	55
AO	68	70	56	58
AO	72	74	59	61
AO	76	76	62	62
AO	78	79	63	64
AO	81	85	65	69
AO	87	88	70	71
AO	90	92	72	74
AO	94	101	75	82
AO	103	104	83	84
AO	106	112	85	91
AO	114	117	92	95
AO	119	120	96	97
AO	122	124	98	100
AO	126	127	101	102
AO	129	131	103	105
AO	133	133	106	106
AO	135	137	107	109
AO	139	141	110	112
ER
AT	79	219	1	141
RD	D8YB9:00775:12685
RG	2
RS	AGAGAGCAGA*TC*TC*TGAT*GAA*CAACC*AACGG*AAGAA*GAC*GGGAAAACCG*TCTATC**AAT*ATG*C*TG*AAACG*CG*TGA*GAAACCGT*GT*GTCAACT*GGAT*CA*CAG*TT*GGC*G*AAG*AGA
RQ	689:<:;:::"98"9<"?:;:"==7"<<5;/"8-63-"259:5":93"35+344*246"78<;;9""858":::":"::"::0:8"88"999"665+458:":;";;;;5::";-44"77"99:":6":6:"<";6<":65
TN	D8YB9:00775:12685
AO	1	10	1	10
AO	12	13	11	12
AO	15	16	13	14
AO	18	21	15	18
AO	23	25	19	21
AO	27	31	22	26
AO	33	37	27	31
AO	39	43	32	36
AO	45	47	37	39
AO	49	58	40	49
AO	60	65	50	55
AO	68	70	56	58
AO	72	74	59	61
AO	76	76	62	62
AO	78	79	63	64
AO	81	85	65	69
AO	87	88	70	71
AO	90	92	72	74
AO	94	101	75	82
AO	103	104	83	84
AO	106	112	85	91
AO	114	117	92	95
AO	119	120	96	97
AO	122	124	98	100
AO	126	127	101	102
AO	129	131	103	105
AO	133	133	106	106
AO	135	137	107	109
AO	139	141	110	112
ER
AT	79	219	1	141
RD	D8YB9:03742:01447
RG	2
RS	AGAGAGCAGA*TC*TC*TGAT*GAA*CAACC*AACGG*AAGAA*GAC*GGGAAAACCG*TCTATC**AAT*ATG*C*TG*AAACG*CG*TGA*GAAACCGT*GT*GTCAACT*GGAT*CA*CAG*TT*GGC*G*AAG*AGA
RQ	;;<=<<<=<;"<="><"<==;";;5"::3:4";6=>2":4::4";;<">>1;;;/;6;";;;D;<"";7<":9:"9";;";;3;<"::":<<":::1:4;;"=="==??7?="=7A<"<<"=<<"<6"<7>";";5;"<<;
TN	D8YB9:03742:01447
AO	1	10	1	10
AO	12	13	11	12
AO	15	16	13	14
AO	18	21	15	18
AO	23	25	19	21
AO	27	31	22	26
AO	33	37	27	31
AO	39	43	32	36
AO	45	47	37	39
AO	49	58	40	49
AO	60	65	50	55
AO	68	70	56	58
AO	72	74	59	61
AO	76	76	62	62
AO	78	79	63	64
AO	81	85	65	69
AO	87	88	70	71
AO	90	92	72	74
AO	94	101	75	82
AO	103	104	83	84
AO	106	112	85	91
AO	114	117	92	95
AO	119	120	96	97
AO	122	124	98	100
AO	126	127	101	102
AO	129	131	103	105
AO	133	133	106	106
AO	135	137	107	109
AO	139	141	110	112
ER
AT	79	219	1	141
RD	D8YB9:03373:12071
RG	2
RS	AGAGAGCAGA*TC*TC*TGAT*GAA*CAACC*AACGG*AAGAA*GAC*GGGAAAACCG*TCTATC**AAT*ATG*C*TG*AAACG*CG*TGA*GAAACCGT*GT*GTCAACT*GGAT*CA*CAG*TT*GGC*G*AAG*AGA
RQ	989:::B;:;"==">B"B<A<";;5"::58-"5-30-"/312."686"66/799.96:"::::::""948"88:":":<";;3;;";<"<<>"<<=4;5::"::";;<?7:>":5:9";=";:;";7"<7?";":4:"889
TN	D8YB9:03373:12071
AO	1	10	1	10
AO	12	13	11	12
AO	15	16	13	14
AO	18	21	15	18
AO	23	25	19	21
AO	27	31	22	26
AO	33	37	27	31
AO	39	43	32	36
AO	45	47	37	39
AO	49	58	40	49
AO	60	65	50	55
AO	68	70	56	58
AO	72	74	59	61
AO	76	76	62	62
AO	78	79	63	64
AO	81	85	65	69
AO	87	88	70	71
AO	90	92	72	74
AO	94	101	75	82
AO	103	104	83	84
AO	106	112	85	91
AO	114	117	92	95
AO	119	120	96	97
AO	122	124	98	100
AO	126	127	101	102
AO	129	131	103	105
AO	133	133	106	106
AO	135	137	107	109
AO	139	141	110	112
ER
AT	79	219	1	141
RD	D8YB9:09066:06786
RG	2
RS	AGAGAGCAGA*TC*TC*TGAT*GAA*CAACC*AACGG*AAGAA*GAC*GGGAAAACCG*TCTATC**AAT*ATG*C*TG*AAACG*CG*TGA*GAAACCGT*GT*GTCAACT*GGAT*CA*CAG*TT*GGC*G*AAG*AGA
RQ	56;==;;;<<"=<"<="<<<:":;3"::391"81885";5;>5":::"::0:<</:5;";:;;<=""<5;";56"5":6"53+59"9:":;;";;</8189":9":<<=7=<"<6<;"<<"<<<"<7"<7<"=">6<"<:;
TN	D8YB9:09066:06786
AO	1	10	1	10
AO	12	13	11	12
AO	15	16	13	14
AO	18	21	15	18
AO	23	25	19	21
AO	27	31	22	26
AO	33	37	27	31
AO	39	43	32	36
AO	45	47	37	39
AO	49	58	40	49
AO	60	65	50	55
AO	68	70	56	58
AO	72	74	59	61
AO	76	76	62	62
AO	78	79	63	64
AO	81	85	65	69
AO	87	88	70	71
AO	90	92	72	74
AO	94	101	75	82
AO	103	104	83	84
AO	106	112	85	91
AO	114	117	92	95
AO	119	120	96	97
AO	122	124	98	100
AO	126	127	101	102
AO	129	131	103	105
AO	133	133	106	106
AO	135	137	107	109
AO	139	141	110	112
ER
AT	79	219	1	141
RD	D8YB9:03260:11236
RG	2
RS	AGAGAGCAGA*TC*TC*TGAT*GAA*CAACC*AACGG*AAGAA*GAC*GGGAAAACCG*TCTATC**AAT*ATG*C*TG*AAACG*CG*TGA*GAAACCGT*GT*GTCAACT*GGAT*CA*CAG*TT*GGC*G*AAG*AGA
RQ	89;<AA<;;;";;"=<"<;:<";;5";;6<5";4;:5"<5::5";::"::/999-95:"::::::""85:":::":"::"::1::";<"<<;";;>4>7>>"99"9<<?7?<"<7<;";;"=A?"?6">6@"<"<6<";;;
TN	D8YB9:03260:11236
AO	1	10	1	10
AO	12	13	11	12
AO	15	16	13	14
AO	18	21	15	18
AO	23	25	19	21
AO	27	31	22	26
AO	33	37	27	31
AO	39	43	32	36
AO	45	47	37	39
AO	49	58	40	49
AO	60	65	50	55
AO	68	70	56	58
AO	72	74	59	61
AO	76	76	62	62
AO	78	79	63	64
AO	81	85	65	69
AO	87	88	70	71
AO	90	92	72	74
AO	94	101	75	82
AO	103	104	83	84
AO	106	112	85	91
AO	114	117	92	95
AO	119	120	96	97
AO	122	124	98	100
AO	126	127	101	102
AO	129	131	103	105
AO	133	133	106	106
AO	135	137	107	109
AO	139	141	110	112
ER
AT	79	219	1	141
RD	D8YB9:03028:05530
RG	2
RS	AGAGAGCAGA*TC*TC*TGGT*GAA*CAACC*AACGG*AAGAA*GAC*GGGAAAACCG*TCTATC**AAT*ATG*C*TG*AAACG*CG*TGA*GAAACCGT*GT*GTCAACT*GGAT*CA*CAG*TT*GGC*G*AAG*AGA*TTC*TC*AAA
RQ	8898543778"::"88"8839"::5":;595"9597/"4/22."275"560666.647"445644""0.0"0-/"-"56"67396"65"6//"///*/-//"/1"6777587"7565"55"..."32"525"5"647"112"/--"3-"---
TN	D8YB9:03028:05530
AO	1	10	1	10
AO	12	13	11	12
AO	15	16	13	14
AO	18	21	15	18
AO	23	25	19	21
AO	27	31	22	26
AO	33	37	27	31
AO	39	43	32	36
AO	45	47	37	39
AO	49	58	40	49
AO	60	65	50	55
AO	68	70	56	58
AO	72	74	59	61
AO	76	76	62	62
AO	78	79	63	64
AO	81	85	65	69
AO	87	88	70	71
AO	90	92	72	74
AO	94	101	75	82
AO	103	104	83	84
AO	106	112	85	91
AO	114	117	92	95
AO	119	120	96	97
AO	122	124	98	100
AO	126	127	101	102
AO	129	131	103	105
AO	133	133	106	106
AO	135	137	107	109
AO	139	141	110	112
AO	143	145	113	115
AO	147	148	116	117
AO	150	152	118	120
ER
AT	79	230	1	152
RD	D8YB9:02031:02320
RG	2
RS	AGAGAGCAGA*TC*TC*TGAT*GAA*CAACC*AACGG*AAGAA*GAC*GGGAAAACCG*TCTATC**AAT*ATG*C*TG*AAACG*CG*TGA*GAAACCGT*GT*GTCAACT*GGAT*CA*CAG*TT*GGC*G*AAG*AGA*TTC*TC*AAAAGGAT**TGCTG*AA
RQ	49:;:8:;;;";;":;":744"453"89384"8589/"4/47-"228"890989.8-3"378:77""65:";;<"<"<<"<<3<<";;";;<"<<<2;587"89":;66-66"5-23"19"999"94"959"6"403"/..".*-"34"457-4155""/1---"-*
TN	D8YB9:02031:02320
AO	1	10	1	10
AO	12	13	11	12
AO	15	16	13	14
AO	18	21	15	18
AO	23	25	19	21
AO	27	31	22	26
AO	33	37	27	31
AO	39	43	32	36
AO	45	47	37	39
AO	49	58	40	49
AO	60	65	50	55
AO	68	70	56	58
AO	72	74	59	61
AO	76	76	62	62
AO	78	79	63	64
AO	81	85	65	69
AO	87	88	70	71
AO	90	92	72	74
AO	94	101	75	82
AO	103	104	83	84
AO	106	112	85	91
AO	114	117	92	95
AO	119	120	96	97
AO	122	124	98	100
AO	126	127	101	102
AO	129	131	103	105
AO	133	133	106	106
AO	135	137	107	109
AO	139	141	110	112
AO	143	145	113	115
AO	147	148	116	117
AO	150	157	118	125
AO	160	164	126	130
AO	166	167	131	132
RT	SROr	157	157	=	MIRA	.	Note=high
ER
AT	79	245	1	167
RD	D8YB9:06966:02413
RG	2
RS	AGAGAGCAGA*TC*TC*TGAT*GAA*CAACC*AACGG*AAGAA*GAC*GGGAAAACCG*TCTATC**AAT*ATG*C*TG*AAACG*CG*TGA*GAAACCGT*GT*GTCAACT*GGAT*CA*CAG*TT*GGC*G*AAG*AGA*TTC*TC*AAAAGGAT**TGCTG*AACG
RQ	779444787:"@<"@>"><<<"::4"::393"939:5"959:5";;;";>4<==0<49":<888:""958"889"8"65"55)37"77"999"99908244"49"8878599"9.44"49":<:":5":59"9"94:"::9":6;";8"666+/*//""*/553"5046
TN	D8YB9:06966:02413
AO	1	10	1	10
AO	12	13	11	12
AO	15	16	13	14
AO	18	21	15	18
AO	23	25	19	21
AO	27	31	22	26
AO	33	37	27	31
AO	39	43	32	36
AO	45	47	37	39
AO	49	58	40	49
AO	60	65	50	55
AO	68	70	56	58
AO	72	74	59	61
AO	76	76	62	62
AO	78	79	63	64
AO	81	85	65	69
AO	87	88	70	71
AO	90	92	72	74
AO	94	101	75	82
AO	103	104	83	84
AO	106	112	85	91
AO	114	117	92	95
AO	119	120	96	97
AO	122	124	98	100
AO	126	127	101	102
AO	129	131	103	105
AO	133	133	106	106
AO	135	137	107	109
AO	139	141	110	112
AO	143	145	113	115
AO	147	148	116	117
AO	150	157	118	125
AO	160	164	126	130
AO	166	169	131	134
RT	SROr	157	157	=	MIRA	.	Note=high
ER
AT	79	247	1	169
RD	D8YB9:08150:07337
RG	2
RS	AGAGAGCAGA*TC*TC*TGAT*GAA*CAACC*AACGG*AAGAA*GAC*GGGAAAACCG*TCTATC**AAT*ATG*C*TG*AAACG*CG*TGA*GAAACCGT*GT*GTCAACT*GGATTCA*CAG*TT*GGC*G*AAG*AGA*TTC*TC*AAAAGGAT**TGCTG*AACGG*CCA*GGGACCAA*TGAAA*TTGG*TCAT*GGCG*TTC*ATAG*CCTTCCTTAGATTT*CTGGCCA*TTCCA*CCAACAGC*AGGA*GT*TTTG*C
RQ	9;;8889988"::"<B"><9:":<7";;5;4";4<;5"<6893"9=="<?3;;;0;7="=;;;:9""87A"<;;"9"95"35)58"8:":;:";:>3;177"77"56/-*--"62--*-1"756"72"879"9"869"762!122"77"8::/:49A""68888"76;=6"<5:"::099494"9;;<2"<6<."5495"4-47"7-4"5<::";7>=<7<7::::;3";882869":5<7<"<7D7@;;5!5=58"77"78+/".
TN	D8YB9:08150:07337
AO	1	10	1	10
AO	12	13	11	12
AO	15	16	13	14
AO	18	21	15	18
AO	23	25	19	21
AO	27	31	22	26
AO	33	37	27	31
AO	39	43	32	36
AO	45	47	37	39
AO	49	58	40	49
AO	60	65	50	55
AO	68	70	56	58
AO	72	74	59	61
AO	76	76	62	62
AO	78	79	63	64
AO	81	85	65	69
AO	87	88	70	71
AO	90	92	72	74
AO	94	101	75	82
AO	103	104	83	84
AO	106	112	85	91
AO	114	120	92	98
AO	122	124	99	101
AO	126	127	102	103
AO	129	131	104	106
AO	133	133	107	107
AO	135	137	108	110
AO	139	141	111	113
AO	143	144	114	115
AO	145	145	117	117
AO	147	148	118	119
AO	150	157	120	127
AO	160	164	128	132
AO	166	170	133	137
AO	172	174	138	140
AO	176	183	141	148
AO	185	189	149	153
AO	191	194	154	157
AO	196	199	158	161
AO	201	204	162	165
AO	206	208	166	168
AO	210	213	169	172
AO	215	228	173	186
AO	230	236	187	193
AO	238	242	194	198
AO	244	251	199	206
AO	253	256	208	211
AO	258	259	212	213
AO	261	264	214	217
AO	266	266	218	218
RT	R454	141	143	=	MIRA	.
RT	SROr	157	157	=	MIRA	.	Note=high
RT	SROr	197	197	=	MIRA	.	Note=high
RT	SROr	216	216	=	MIRA	.	Note=medium
RT	SROr	222	222	=	MIRA	.	Note=medium
RT	SROr	232	232	=	MIRA	.	Note=high
RT	R454	251	253	=	MIRA	.
RT	SROr	260	260	=	MIRA	.	Note=high
ER
AT	79	344	1	266
RD	D8YB9:09616:05085
RG	2
RS	AGAGAGCAGA*TC*TC*TGAT*GAA*CAACC*AACGAAAAGAA*GAC*GGGAAAACCG*TCTATC**AAT*ATG*C*TG*AAACG*CG*TGA*GAAACCGT*GT*GTCAACT*GGAT*CA*CAG*TT*GGC*G*AAG*AGA*TTC*TC*AAAAGGAT**TGCTG*AACGG*CCA*GGGACCAA*TGAAA*TTGG*TCAT*GGCG*TTC*ATAGCCTTTCCTTAGATTT*CTGGCCA*TTCCA*CCAACAGC*AGGA**TTTTGG*C
RQ	3355111445"46"68"8832"274"77481"4/42222,00,"///"//*/55,532"226677""420"004"2"50!/2236"77";;;";<>4>055":8"889:599":488"8:";=;";6"=75"5"57>":::":18"75"555,54:;""-5597"71895":6;";<4;A7;5";8:7+"/*/0"4777"758/"-*-"---44*-.+.262877::-"4494937"715*-"-*-*--22"2301""333-42"4
TN	D8YB9:09616:05085
AO	1	10	1	10
AO	12	13	11	12
AO	15	16	13	14
AO	18	21	15	18
AO	23	25	19	21
AO	27	31	22	26
AO	33	43	27	37
AO	45	47	38	40
AO	49	58	41	50
AO	60	65	51	56
AO	68	70	57	59
AO	72	74	60	62
AO	76	76	63	63
AO	78	79	64	65
AO	81	83	66	68
AO	84	85	70	71
AO	87	88	72	73
AO	90	92	74	76
AO	94	101	77	84
AO	103	104	85	86
AO	106	112	87	93
AO	114	117	94	97
AO	119	120	98	99
AO	122	124	100	102
AO	126	127	103	104
AO	129	131	105	107
AO	133	133	108	108
AO	135	137	109	111
AO	139	141	112	114
AO	143	145	115	117
AO	147	148	118	119
AO	150	157	120	127
AO	160	164	128	132
AO	166	170	133	137
AO	172	174	138	140
AO	176	183	141	148
AO	185	189	149	153
AO	191	194	154	157
AO	196	199	158	161
AO	201	204	162	165
AO	206	208	166	168
AO	210	228	169	187
AO	230	236	188	194
AO	238	242	195	199
AO	244	251	200	207
AO	253	256	208	211
AO	259	264	212	217
AO	266	266	218	218
RT	R454	79	81	=	MIRA	.
RT	SROr	157	157	=	MIRA	.	Note=high
RT	SROr	197	197	=	MIRA	.	Note=high
RT	SROr	216	216	=	MIRA	.	Note=medium
RT	SROr	222	222	=	MIRA	.	Note=medium
RT	SROr	232	232	=	MIRA	.	Note=high
RT	SROr	260	260	=	MIRA	.	Note=high
ER
AT	79	344	1	266
RD	D8YB9:10212:10963
RG	2
RS	AGAGAGCAGA*TC*TC*TGAT*GAA*CAACC*AACGG*AAGAA*GAC*GGGAAAACCG*TCTATC**AAT*ATG*C*TG*AAACG*CG*TGA*GAAACCGT*GT*GTCAACT*GGAT*CA*CAG*TT*GGC*G*AAG*AGA*TTC*TC**AAAGGAT**TGCTG*AACGG*CCA*GGGACCAA*TGAAA*TTGG*TCAT*GGCG*TTC*ATAG*CCTTCCTTAGATTT*CTGGCCA*TTCCA*CCAACAGC*AGGA**TTTTGG*C
RQ	;:::989777"66"87"8444"9:5"46/4*"/*.63"52773"331"68.766-65:"89;:::"":6;";::"9"97"77.7:";;"::9"98:29399"88"8:<>6<;";355"9:"788"94":5:":";5:"888":28"73""33,3-23""68867"7,//4"636"67-..*--!-4451"85:0"4498"8597"728";;;;"<6:6:+/*/6/23,"3985758"6264."-*,*,,,2"4536""666.42"5
TN	D8YB9:10212:10963
AO	1	10	1	10
AO	12	13	11	12
AO	15	16	13	14
AO	18	21	15	18
AO	23	25	19	21
AO	27	31	22	26
AO	33	37	27	31
AO	39	43	32	36
AO	45	47	37	39
AO	49	58	40	49
AO	60	65	50	55
AO	68	70	56	58
AO	72	74	59	61
AO	76	76	62	62
AO	78	79	63	64
AO	81	85	65	69
AO	87	88	70	71
AO	90	92	72	74
AO	94	101	75	82
AO	103	104	83	84
AO	106	112	85	91
AO	114	117	92	95
AO	119	120	96	97
AO	122	124	98	100
AO	126	127	101	102
AO	129	131	103	105
AO	133	133	106	106
AO	135	137	107	109
AO	139	141	110	112
AO	143	145	113	115
AO	147	148	116	117
AO	151	157	118	124
AO	160	164	125	129
AO	166	170	130	134
AO	172	174	135	137
AO	176	183	138	145
AO	185	189	147	151
AO	191	194	152	155
AO	196	199	156	159
AO	201	204	160	163
AO	206	208	164	166
AO	210	213	167	170
AO	215	228	171	184
AO	230	236	185	191
AO	238	242	192	196
AO	244	251	197	204
AO	253	256	205	208
AO	259	264	209	214
AO	266	266	215	215
RT	SROr	157	157	=	MIRA	.	Note=high
RT	R454	183	185	=	MIRA	.
RT	SROr	197	197	=	MIRA	.	Note=high
RT	SROr	216	216	=	MIRA	.	Note=medium
RT	SROr	222	222	=	MIRA	.	Note=medium
RT	SROr	232	232	=	MIRA	.	Note=high
RT	SROr	260	260	=	MIRA	.	Note=high
ER
AT	79	344	1	266
RD	D8YB9:09582:06063
RG	2
RS	AGAGAGCAGA*TC*TC*TGAT*GAA*CAACC*AACGG*AAGAA*GAC*GGGAAAACCG*TCTATC**AAT*ATG*C*TG*AAACG*CG*TGA*GAAACCGT*GT*GTCAACT*GGAT*CA*CAG*TT*GGC*G*AAG*AGA*TTC*TC*AAAAGGAT**TGCTG*AACGG*CCA*GGGACCAA*TGAAA*TTGG*TCAT*GGCG*TTC*ATAG*CCTTCCTTAGATTT*CT*GGCA*TTCCA*CCAACAGC*AGGA*GTTTTGG*C
RQ	99;8889:99"99":9"9:98"9:5"993:5";1875":59;2"888";;1:::/;6:";:;<88""65:":88":";;";;2:;"::"::8"88:3:5;;"<<"::::.55";5::":4"449"93"857"7"715"662!232"99"::;0:599""17799"85::5":49"<:288160"5677."6175";;::"9597"717"6677"7287@=>7>?;<;2"9/"/+//"8585<";2817993!132/"/166-63"5
TN	D8YB9:09582:06063
AO	1	10	1	10
AO	12	13	11	12
AO	15	16	13	14
AO	18	21	15	18
AO	23	25	19	21
AO	27	31	22	26
AO	33	37	27	31
AO	39	43	32	36
AO	45	47	37	39
AO	49	58	40	49
AO	60	65	50	55
AO	68	70	56	58
AO	72	74	59	61
AO	76	76	62	62
AO	78	79	63	64
AO	81	85	65	69
AO	87	88	70	71
AO	90	92	72	74
AO	94	101	75	82
AO	103	104	83	84
AO	106	112	85	91
AO	114	117	92	95
AO	119	120	96	97
AO	122	124	98	100
AO	126	127	101	102
AO	129	131	103	105
AO	133	133	106	106
AO	135	137	107	109
AO	139	141	110	112
AO	143	144	113	114
AO	145	145	116	116
AO	147	148	117	118
AO	150	157	119	126
AO	160	164	127	131
AO	166	170	132	136
AO	172	174	137	139
AO	176	183	140	147
AO	185	189	148	152
AO	191	194	153	156
AO	196	199	157	160
AO	201	204	161	164
AO	206	208	165	167
AO	210	213	168	171
AO	215	228	172	185
AO	230	231	186	187
AO	233	236	188	191
AO	238	242	192	196
AO	244	251	197	204
AO	253	256	206	209
AO	258	264	210	216
AO	266	266	217	217
RT	R454	141	143	=	MIRA	.
RT	SROr	157	157	=	MIRA	.	Note=high
RT	SROr	197	197	=	MIRA	.	Note=high
RT	SROr	216	216	=	MIRA	.	Note=medium
RT	SROr	222	222	=	MIRA	.	Note=medium
RT	SROr	232	232	=	MIRA	.	Note=high
RT	R454	251	253	=	MIRA	.
RT	SROr	260	260	=	MIRA	.	Note=high
ER
AT	79	344	1	266
RD	D8YB9:03088:06391
RG	2
RS	AGAGAGCAGA*TC*TC*TGAT*GAA*CAACC*AACGG*AAGAA*GAC*GGGAAAACCG*TCTATC**AAT*ATG*C*TG*AAACG*CG*TGA*GAAACC*T*GT*GTCAACT*GGATCCA*CAG*TT*GGC*G*AAG*AGA*TTC*TC*AAAAGGAT**TGCTG*AACGG*CCA*GGGACCAA*TGAAA*TTGG*TCAT*GGCG*TTC*ATAG*CCTTCCTTAGATTT*CTGGCCA*TTCCA*CCAACAGC*AGGA*GTTTTGG*C
RQ	77;::;:99:"99":<"8431"10,"22362"5441."1/241"566"::1888.645"668655""2-0"044"6"64"43-27"87"888"8:8275"5"77"8899589"83933-2"555"5+"/*."7"505"661!11/"5/"///*/-/1""47866"65551"536"66-1145/"3111,"1351"7777"7466"659"74/.".*/*-/4/23454/"4-/+//4"74849"95:58867"6717"5877+/*".
TN	D8YB9:03088:06391
AO	1	10	1	10
AO	12	13	11	12
AO	15	16	13	14
AO	18	21	15	18
AO	23	25	19	21
AO	27	31	22	26
AO	33	37	27	31
AO	39	43	32	36
AO	45	47	37	39
AO	49	58	40	49
AO	60	65	50	55
AO	68	70	56	58
AO	72	74	59	61
AO	76	76	62	62
AO	78	79	63	64
AO	81	85	65	69
AO	87	88	70	71
AO	90	92	72	74
AO	94	99	75	80
AO	101	101	81	81
AO	103	104	82	83
AO	106	112	84	90
AO	114	120	91	97
AO	122	124	98	100
AO	126	127	101	102
AO	129	131	103	105
AO	133	133	106	106
AO	135	137	107	109
AO	139	141	110	112
AO	143	144	113	114
AO	145	145	116	116
AO	147	148	117	118
AO	150	157	119	126
AO	160	164	127	131
AO	166	170	132	136
AO	172	174	137	139
AO	176	183	140	147
AO	185	189	148	152
AO	191	194	153	156
AO	196	199	157	160
AO	201	204	161	164
AO	206	208	165	167
AO	210	213	168	171
AO	215	228	172	185
AO	230	236	186	192
AO	238	242	193	197
AO	244	251	198	205
AO	253	256	206	209
AO	258	264	210	216
AO	266	266	217	217
RT	R454	141	143	=	MIRA	.
RT	SROr	157	157	=	MIRA	.	Note=high
RT	SROr	197	197	=	MIRA	.	Note=high
RT	SROr	216	216	=	MIRA	.	Note=medium
RT	SROr	222	222	=	MIRA	.	Note=medium
RT	SROr	232	232	=	MIRA	.	Note=high
RT	SROr	260	260	=	MIRA	.	Note=high
ER
AT	79	344	1	266
RD	D8YB9:04032:12391
RG	2
RS	AGAGAGCAGA*TC*TC*TGAT*GAA*CAACC*AACGG*AAGAA*GAC*GGGAAAACCG*TCTATC**AAT*A*G*C*TG*AAACG*CG*TGA*GAAACCGT*GT*GTCAACT*GGAT*CA*CAG*TT*GGC*G*AAG*AGA*TTC*TC*AAAAGGAT**TGCTG*AACGG*CCA*GGGACCAA*TGAAA*TTGG*TCAT*GGCG*TTC*ATAG*CCTTCCTTAGATTT*CT*GCCA*TTCCA*CCAACAGC*AGGA*GTTTTGG*C
RQ	34799899=<"=>";=";988"884"67384"848<6"<5981"656"66*111*/24"54//.6""748";":";"99":;254"49"888":>>4<7=:"::";;;<5;:":5;:"<="==;";4";4/!/"/36"68?";6;";;";??0;6:;"".4499"94994"96:";:2:;4:4"9888."8495";;;9":3:;";5;";<99"9296=5;6;<=:<4";/"//49";4:4;"=5:188;:"9929"9888-92"7
TN	D8YB9:04032:12391
AO	1	10	1	10
AO	12	13	11	12
AO	15	16	13	14
AO	18	21	15	18
AO	23	25	19	21
AO	27	31	22	26
AO	33	37	27	31
AO	39	43	32	36
AO	45	47	37	39
AO	49	58	40	49
AO	60	65	50	55
AO	68	70	56	58
AO	72	72	59	59
AO	74	74	60	60
AO	76	76	61	61
AO	78	79	62	63
AO	81	85	64	68
AO	87	88	69	70
AO	90	92	71	73
AO	94	101	74	81
AO	103	104	82	83
AO	106	112	84	90
AO	114	117	91	94
AO	119	120	95	96
AO	122	124	97	99
AO	126	127	100	101
AO	129	131	102	104
AO	133	133	105	105
AO	135	137	107	109
AO	139	141	110	112
AO	143	145	113	115
AO	147	148	116	117
AO	150	157	118	125
AO	160	164	126	130
AO	166	170	131	135
AO	172	174	136	138
AO	176	183	139	146
AO	185	189	147	151
AO	191	194	152	155
AO	196	199	156	159
AO	201	204	160	163
AO	206	208	164	166
AO	210	213	167	170
AO	215	228	171	184
AO	230	231	185	186
AO	233	236	187	190
AO	238	242	191	195
AO	244	251	196	203
AO	253	256	204	207
AO	258	264	208	214
AO	266	266	215	215
RT	R454	131	133	=	MIRA	.
RT	SROr	157	157	=	MIRA	.	Note=high
RT	SROr	197	197	=	MIRA	.	Note=high
RT	SROr	216	216	=	MIRA	.	Note=medium
RT	SROr	222	222	=	MIRA	.	Note=medium
RT	SROr	232	232	=	MIRA	.	Note=high
RT	SROr	260	260	=	MIRA	.	Note=high
ER
AT	79	344	1	266
RD	D8YB9:03681:08507
RG	2
RS	AGAGAGCAGA*TC*TC*TGAT*GAA*CAACC*AACGG*AAGAA*GAC*GGGAAAACCG*TCTATC**AAT*ATG*C*TG*AAACG*CG*TGA*GAAACC*T*GT*GTCAACT*GGAT*CA*CAG*TT*GGC*G*AAG*AGA*TTC*TC*AAAAGGAT**TGCTG*AATGG*CCA*GGGACCAA*TGAAA*TTGG*TCAT*GGCG*TTC*ATAG*CCTTCCTTAGATTT*CT*GCCA*TTCCA*CCAACAGC*AGGA*GTTTTGG*C
RQ	3595558662"33"::":99:":;6":;4:4"96;;5";032,"115"55/6660758"978857""448"889"7"85"55)68"88"6/.".33,3/"2"24"---10,,",0--"-4"667":6";6="8"759"422"2.1"53"556-6047""46732"23661"815"56088386":;<<4";5:5":;;9":3::";5<";;65"67D7D7D7@;:88."6/"//06"6385<"<6?6<<;;"::5:":;;;/:2"7
TN	D8YB9:03681:08507
AO	1	10	1	10
AO	12	13	11	12
AO	15	16	13	14
AO	18	21	15	18
AO	23	25	19	21
AO	27	31	22	26
AO	33	37	27	31
AO	39	43	32	36
AO	45	47	37	39
AO	49	58	40	49
AO	60	65	50	55
AO	68	70	56	58
AO	72	74	59	61
AO	76	76	62	62
AO	78	79	63	64
AO	81	85	65	69
AO	87	88	70	71
AO	90	92	72	74
AO	94	99	75	80
AO	101	101	81	81
AO	103	104	82	83
AO	106	112	84	90
AO	114	117	91	94
AO	119	120	95	96
AO	122	124	97	99
AO	126	127	100	101
AO	129	131	102	104
AO	133	133	105	105
AO	135	137	106	108
AO	139	141	109	111
AO	143	145	112	114
AO	147	148	115	116
AO	150	157	117	124
AO	160	164	125	129
AO	166	170	130	134
AO	172	174	135	137
AO	176	183	138	145
AO	185	189	146	150
AO	191	194	151	154
AO	196	199	155	158
AO	201	204	159	162
AO	206	208	163	165
AO	210	213	166	169
AO	215	228	170	183
AO	230	231	184	185
AO	233	236	186	189
AO	238	242	190	194
AO	244	251	195	202
AO	253	256	203	206
AO	258	264	207	213
AO	266	266	214	214
RT	SROr	157	157	=	MIRA	.	Note=high
RT	SROr	197	197	=	MIRA	.	Note=high
RT	SROr	216	216	=	MIRA	.	Note=medium
RT	SROr	222	222	=	MIRA	.	Note=medium
RT	SROr	232	232	=	MIRA	.	Note=high
RT	SROr	260	260	=	MIRA	.	Note=high
ER
AT	79	344	1	266
RD	D8YB9:08659:08361
RG	2
RS	AGAGAGCAGA*TC*TC*TGAT*GAA*CAACC*AACGG*AAGAA*GAC*GGGAAAACCG*TCTATC**AAT*ATG*C*TG*AAACG*CG*TGA*GAAACCGT*GT*GTCAACT*GGAT*CA*CAG*TT*GGC*G*AAG*AGA*TTC*TC*AAAAGGAT**TGCTG*AACGG*CCA*GGGACCAA*TGAAA*TTGG*TCAT*GGCG*TTC*ATAG*CCTTCCTTAGATTT*CTGGCCA*TTCCA
RQ	7689954377"9;";;";:9:"995"985:4"83895":5:;7"<<;">>1:::.9-6"699899""959"88:":"::";:299"=9"99:"878.7288"65"6666169"9287"71"126"61"759"9"959"993"3-1"77"799.7179""37787"61660"404"881776<5"88882"7475"6676"6361"1-/"55/1"2.25<5:586333+"17:2625"4*.*.
TN	D8YB9:08659:08361
AO	1	10	1	10
AO	12	13	11	12
AO	15	16	13	14
AO	18	21	15	18
AO	23	25	19	21
AO	27	31	22	26
AO	33	37	27	31
AO	39	43	32	36
AO	45	47	37	39
AO	49	58	40	49
AO	60	65	50	55
AO	68	70	56	58
AO	72	74	59	61
AO	76	76	62	62
AO	78	79	63	64
AO	81	85	65	69
AO	87	88	70	71
AO	90	92	72	74
AO	94	101	75	82
AO	103	104	83	84
AO	106	112	85	91
AO	114	117	92	95
AO	119	120	96	97
AO	122	124	98	100
AO	126	127	101	102
AO	129	131	103	105
AO	133	133	106	106
AO	135	137	107	109
AO	139	141	110	112
AO	143	145	113	115
AO	147	148	116	117
AO	150	157	118	125
AO	160	164	126	130
AO	166	170	131	135
AO	172	174	136	138
AO	176	183	139	146
AO	185	189	147	151
AO	191	194	152	155
AO	196	199	156	159
AO	201	204	160	163
AO	206	208	164	166
AO	210	213	167	170
AO	215	228	171	184
AO	230	236	185	191
AO	238	242	192	196
RT	SROr	157	157	=	MIRA	.	Note=high
RT	SROr	197	197	=	MIRA	.	Note=high
RT	SROr	216	216	=	MIRA	.	Note=medium
RT	SROr	222	222	=	MIRA	.	Note=medium
RT	SROr	232	232	=	MIRA	.	Note=high
ER
AT	79	320	1	242
RD	D8YB9:08747:06481
RG	2
RS	AGAGAGCAGA*TC*TC*TGGT*GAA*CAACC*AACGG*AAGAA*GAC*GGGAAAACCG*TCTATC**AAT*ATG*C*TG*AAACG*CG*TGA*GAAACCGT*GT*GTCAACT*GGAT*CA*CAG*TT*GGC*G*AAG*AGA*TTC*TC*AAAAGGAT**TGCTG*AACGG*CCA*GGGACCAA*TGAAA*TTGG*TCAT*GGCG*TTC*ATAG*CCTTCCTTAGATTT*CTGGCCA*TT*CA*CCAACAGC*AGGA*GTTTTGG*C
RQ	9687886756"67"77";959"7:6";<271"8.434"959<6":;;"<=4<<=1?7:"9:998;"";3:":;;";"=>"D?4D:"::":::"99:2;355"5:";5554::";6::":<"555"<2"828">"<6:":;;";5:"99"8;;.;5::""7;;;9"918:4"949"9=+//482"7677-"7162"8766"839:":5;"9::8"8174906068344+"3671548"<+"//"72606662"1145"5577.74"7
TN	D8YB9:08747:06481
AO	1	10	1	10
AO	12	13	11	12
AO	15	16	13	14
AO	18	21	15	18
AO	23	25	19	21
AO	27	31	22	26
AO	33	37	27	31
AO	39	43	32	36
AO	45	47	37	39
AO	49	58	40	49
AO	60	65	50	55
AO	68	70	56	58
AO	72	74	59	61
AO	76	76	62	62
AO	78	79	63	64
AO	81	85	65	69
AO	87	88	70	71
AO	90	92	72	74
AO	94	101	75	82
AO	103	104	83	84
AO	106	112	85	91
AO	114	117	92	95
AO	119	120	96	97
AO	122	124	98	100
AO	126	127	101	102
AO	129	131	103	105
AO	133	133	106	106
AO	135	137	107	109
AO	139	141	110	112
AO	143	145	113	115
AO	147	148	116	117
AO	150	157	118	125
AO	160	164	126	130
AO	166	170	131	135
AO	172	174	136	138
AO	176	183	139	146
AO	185	189	147	151
AO	191	194	152	155
AO	196	199	156	159
AO	201	204	160	163
AO	206	208	164	166
AO	210	213	167	170
AO	215	228	171	184
AO	230	236	185	191
AO	238	239	192	193
AO	241	242	194	195
AO	244	251	196	203
AO	253	256	204	207
AO	258	264	208	214
AO	266	266	215	215
RT	SROr	157	157	=	MIRA	.	Note=high
RT	SROr	197	197	=	MIRA	.	Note=high
RT	SROr	216	216	=	MIRA	.	Note=medium
RT	SROr	222	222	=	MIRA	.	Note=medium
RT	SROr	232	232	=	MIRA	.	Note=high
RT	SROr	260	260	=	MIRA	.	Note=high
ER
AT	79	344	1	266
RD	D8YB9:06093:02644
RG	2
RS	AGAGAGCAGA*TC*TC*TGAT*GAA*CAACC*AACGG*AAGAA*GAC*GGGAAAACCG*TCTATC**AAT*ATG*C*TG*AAACG*CG*TGA*GAAACCGT*GT*GTCAACT*GGAT*CA*CAG*TT*GGC*G*AAG*AGA*TTC*TC*AAAAGGAT**TGCTG*AACGG*CCA**GGACCAA*TGAAA*TTGG*CCAT*GGCG*TTC*ATAG*CCTTCCTTAGATTT*CTGGCCA*TTCCA*CCAACAGC*AGGA*GTTTTGG*C
RQ	--899:<;;;"<="@<"B<@="A<6"99285"<6;:4":5::2"8:;";;2:;;-5.5";<;<<;"":2:";87"8";:"::2<A"<<"?=;"999-809:":;";<==6;7"7-69"9<"<>="?6"=6;":";5:";;;";5;":;"===0<7:<""5;<=>"B7;:2"80/""/*/=4:6";=<>4";5:5":5::";6;:"<5;";<<="<7<7=5:5:;888,"8661;2:"85;5;";1716;::"7722"--44,3+"-
TN	D8YB9:06093:02644
AO	1	10	1	10
AO	12	13	11	12
AO	15	16	13	14
AO	18	21	15	18
AO	23	25	19	21
AO	27	31	22	26
AO	33	37	27	31
AO	39	43	32	36
AO	45	47	37	39
AO	49	58	40	49
AO	60	65	50	55
AO	68	70	56	58
AO	72	74	59	61
AO	76	76	62	62
AO	78	79	63	64
AO	81	85	65	69
AO	87	88	70	71
AO	90	92	72	74
AO	94	101	75	82
AO	103	104	83	84
AO	106	112	85	91
AO	114	117	92	95
AO	119	120	96	97
AO	122	124	98	100
AO	126	127	101	102
AO	129	131	103	105
AO	133	133	106	106
AO	135	137	107	109
AO	139	141	110	112
AO	143	145	113	115
AO	147	148	116	117
AO	150	157	118	125
AO	160	164	126	130
AO	166	170	131	135
AO	172	174	136	138
AO	177	183	139	145
AO	185	189	146	150
AO	191	194	151	154
AO	196	199	155	158
AO	201	204	159	162
AO	206	208	163	165
AO	210	213	166	169
AO	215	228	170	183
AO	230	236	184	190
AO	238	242	191	195
AO	244	251	196	203
AO	253	256	204	207
AO	258	264	208	214
AO	266	266	215	215
RT	SROr	157	157	=	MIRA	.	Note=high
RT	SROr	197	197	=	MIRA	.	Note=high
RT	SROr	216	216	=	MIRA	.	Note=medium
RT	SROr	222	222	=	MIRA	.	Note=medium
RT	SROr	232	232	=	MIRA	.	Note=high
RT	SROr	260	260	=	MIRA	.	Note=high
ER
AT	79	344	1	266
RD	D8YB9:08615:13559
RG	2
RS	AGAGAGCAGA*TC*TC*TGAT*GAA*CAACC*AACGG*AAGAA*GAC*GGGAAAACCG*TCTATC**AAT*ATG*C*TG*AAACG*CG*TGA*GAAACCGT*GT*GTCAACT*GGAT*CA*CAG*TT*GGC*G*AAG*AGA*TTC*TC*AAAAGGAT**TGCTG*AACGG*CCA*GGGACCAA*TGAAA*TTGG*TCAT*GGCG*TTCAATAG*CCTTCCTTAGATTT*CTGGCCA*TTCCA*CCAACAG
RQ	+-35677766"6;";;"<;98"871"4415*".+-32"33563"44/"/1*/44,4-1"/66...""0*/"233"3"77":;388"88"766"111+1164"56"8;<>6:;";799"8:"9:3"4."439":":5:":=:"9+/"/-"...*.489""57756"61571"74:";<4<<05/"5:::1"<181"89:9"9487"72//+.56"5/401*.*-56992"86525+."-03*-".140466
TN	D8YB9:08615:13559
AO	1	10	1	10
AO	12	13	11	12
AO	15	16	13	14
AO	18	21	15	18
AO	23	25	19	21
AO	27	31	22	26
AO	33	37	27	31
AO	39	43	32	36
AO	45	47	37	39
AO	49	58	40	49
AO	60	65	50	55
AO	68	70	56	58
AO	72	74	59	61
AO	76	76	62	62
AO	78	79	63	64
AO	81	85	65	69
AO	87	88	70	71
AO	90	92	72	74
AO	94	101	75	82
AO	103	104	83	84
AO	106	112	85	91
AO	114	117	92	95
AO	119	120	96	97
AO	122	124	98	100
AO	126	127	101	102
AO	129	131	103	105
AO	133	133	106	106
AO	135	137	107	109
AO	139	141	110	112
AO	143	145	113	115
AO	147	148	116	117
AO	150	157	118	125
AO	160	164	126	130
AO	166	170	131	135
AO	172	174	136	138
AO	176	183	139	146
AO	185	189	147	151
AO	191	194	152	155
AO	196	199	156	159
AO	201	204	160	163
AO	206	213	164	171
AO	215	228	172	185
AO	230	236	186	192
AO	238	242	193	197
AO	244	250	198	204
RT	SROr	157	157	=	MIRA	.	Note=high
RT	SROr	197	197	=	MIRA	.	Note=high
RT	SROr	216	216	=	MIRA	.	Note=medium
RT	SROr	222	222	=	MIRA	.	Note=medium
RT	SROr	232	232	=	MIRA	.	Note=high
ER
AT	79	328	1	250
RD	D8YB9:01098:01734
RG	2
RS	AGAGAGCAGA*TC*TC*TGAT*GAA*CAACC*AACGG*AAGAA*GAC*GGGAAAACCG*TCTATC**AAT*ATG*C*TG*AAACG*CG*TGA*GAAACCGT*GT*GTCAACT*GGAT*CA*CAG*TT*GGC*G*AAG*AGA*TTC*TC*AAAAGGAT**TGCTG*AACGG*CCA*GGGACCAA*TGAAA*TTGG*TCAT*GGCG*TTC*ATAG*CCTTCCTTAGATTT*CTGGCCA*TTCCA*CCAACAGC*AGGA*GTTTTGG*C
RQ	=;;;<<==;;"<A"><";9::"<<4"::4;4";6;>6">7993"8<;";<.888,939"::;;;=""=5<"<;;":"::"::1:;"<:":;;";;=4=2::"88"8;;<6<8"8189"88"899":4":7;"<":5;"995!553"83!444335::""5==;:":7::5":6;";;3;<4:4"9888/"85:5";;;:":6:9"919"9;;;";5<5:5<5:::<;0"8//+/28"95;7>">5<5;;;:"9969"99;:/:6"9
TN	D8YB9:01098:01734
AO	1	10	1	10
AO	12	13	11	12
AO	15	16	13	14
AO	18	21	15	18
AO	23	25	19	21
AO	27	31	22	26
AO	33	37	27	31
AO	39	43	32	36
AO	45	47	37	39
AO	49	58	40	49
AO	60	65	50	55
AO	68	70	56	58
AO	72	74	59	61
AO	76	76	62	62
AO	78	79	63	64
AO	81	85	65	69
AO	87	88	70	71
AO	90	92	72	74
AO	94	101	75	82
AO	103	104	83	84
AO	106	112	85	91
AO	114	117	92	95
AO	119	120	96	97
AO	122	124	98	100
AO	126	127	101	102
AO	129	131	103	105
AO	133	133	106	106
AO	135	137	107	109
AO	139	141	110	112
AO	143	144	113	114
AO	145	145	116	116
AO	147	148	117	118
AO	150	153	119	122
AO	154	157	124	127
AO	160	164	128	132
AO	166	170	133	137
AO	172	174	138	140
AO	176	183	141	148
AO	185	189	149	153
AO	191	194	154	157
AO	196	199	158	161
AO	201	204	162	165
AO	206	208	166	168
AO	210	213	169	172
AO	215	228	173	186
AO	230	236	187	193
AO	238	242	194	198
AO	244	251	199	206
AO	253	256	207	210
AO	258	264	211	217
AO	266	266	218	218
RT	R454	141	143	=	MIRA	.
RT	R454	148	150	=	MIRA	.
RT	SROr	157	157	=	MIRA	.	Note=high
RT	SROr	197	197	=	MIRA	.	Note=high
RT	SROr	216	216	=	MIRA	.	Note=medium
RT	SROr	222	222	=	MIRA	.	Note=medium
RT	SROr	232	232	=	MIRA	.	Note=high
RT	SROr	260	260	=	MIRA	.	Note=high
ER
AT	79	344	1	266
RD	D8YB9:05763:13536
RG	2
RS	AGAGAGCAGA*TC*TC*TGAT*GAA*CAACC*AACGG*AAGAA*GAC*GGGAAAACCG*TCTATC**AAT*ATG*C*TG*AAACG*CG*TGA*GAAACCGT*GT*GTCAACT*GGAT*CA*CAG*TT*GGC*G*AAG*AGA*TTC*TC*AAAAGGAT**TGCTG*AACGG*CCA*GGGACCAATGGAAA*TTGG*TCAT*GGCG*TTC*ATAG*CCTTCCTTAGATTT*CTGGCCA*TTCCA*CCAACAGC*AGGA*GTTTTGG**T
RQ	=:655;;534"<=";9"988;"993":;6;5";565-"40783"883"43+244,558"999:99""85;";;=";";6"66,6:"88"8;<"888/8599"9:"<;;;6;;";6;;";<";<<";6";5;";">7<";=<">59":3"333+3189""5:99:";4::5"<5;"::48847*..*.4-"4164"9:;:"9599"95:"<<<<"<7<7=6;5;;::;1"988/7/7"70748"8185<;88"8947"1111*/2""2
TN	D8YB9:05763:13536
AO	1	10	1	10
AO	12	13	11	12
AO	15	16	13	14
AO	18	21	15	18
AO	23	25	19	21
AO	27	31	22	26
AO	33	37	27	31
AO	39	43	32	36
AO	45	47	37	39
AO	49	58	40	49
AO	60	65	50	55
AO	68	70	56	58
AO	72	74	59	61
AO	76	76	62	62
AO	78	79	63	64
AO	81	85	65	69
AO	87	88	70	71
AO	90	92	72	74
AO	94	101	75	82
AO	103	104	83	84
AO	106	112	85	91
AO	114	117	92	95
AO	119	120	96	97
AO	122	124	98	100
AO	126	127	101	102
AO	129	131	103	105
AO	133	133	106	106
AO	135	137	107	109
AO	139	141	110	112
AO	143	145	113	115
AO	147	148	116	117
AO	150	157	118	125
AO	160	164	126	130
AO	166	170	131	135
AO	172	174	136	138
AO	176	189	139	152
AO	191	194	153	156
AO	196	199	157	160
AO	201	204	161	164
AO	206	208	165	167
AO	210	213	168	171
AO	215	228	172	185
AO	230	236	186	192
AO	238	242	193	197
AO	244	251	198	205
AO	253	256	206	209
AO	258	264	210	216
AO	267	267	217	217
RT	SROr	157	157	=	MIRA	.	Note=high
RT	SROr	197	197	=	MIRA	.	Note=high
RT	SROr	216	216	=	MIRA	.	Note=medium
RT	SROr	222	222	=	MIRA	.	Note=medium
RT	SROr	232	232	=	MIRA	.	Note=high
RT	SROr	260	260	=	MIRA	.	Note=high
RT	SROr	267	267	=	MIRA	.	Note=medium
ER
AT	79	345	1	267
RD	D8YB9:03463:02310
RG	2
RS	AGAGAGCAGA*TC*TC*TGAT*GAA*CAACC*AACGG*AAGAA*GAC*GGGAAAACCG*TCTATC**AAT*ATG*C*TG*AAACG*CG*TGA*GAAACCGT*GT*GTCAACT*GGAT*CA*CAG*TT*GGC*G*AAG*AGA*TTC*TC*AAAAGGAT**TGCTG*AACGG*CCA*GGGACCAA*TGAAA*TTGG*TCAT*GGCG*TTC*ATAG*CCTTCCTTAGATTT*CT*GGCA*TTCCA*CCAACAGC*AGGA*GTTTTGG*C
RQ	449999::9:";<";="<;;;":;5"99594"93854"85985"9::"::2999/:17"7:9968""611"106"6"76"66036"69"867"222*0067"99";;:;5:9"9399"99";;8"81"818";";5:"::9"929";;";<A0;5;=""19999"83880"845"55+47070"78990"95:1"88::":6::":79"9999"9495;6<5::841,"1.".*--"64639":4959777"5546"///1*/2"4
TN	D8YB9:03463:02310
AO	1	10	1	10
AO	12	13	11	12
AO	15	16	13	14
AO	18	21	15	18
AO	23	25	19	21
AO	27	31	22	26
AO	33	37	27	31
AO	39	43	32	36
AO	45	47	37	39
AO	49	58	40	49
AO	60	65	50	55
AO	68	70	56	58
AO	72	74	59	61
AO	76	76	62	62
AO	78	79	63	64
AO	81	85	65	69
AO	87	88	70	71
AO	90	92	72	74
AO	94	101	75	82
AO	103	104	83	84
AO	106	112	85	91
AO	114	117	92	95
AO	119	120	96	97
AO	122	124	98	100
AO	126	127	101	102
AO	129	131	103	105
AO	133	133	106	106
AO	135	137	107	109
AO	139	141	110	112
AO	143	145	113	115
AO	147	148	116	117
AO	150	157	118	125
AO	160	164	126	130
AO	166	170	131	135
AO	172	174	136	138
AO	176	183	139	146
AO	185	189	147	151
AO	191	194	152	155
AO	196	199	156	159
AO	201	204	160	163
AO	206	208	164	166
AO	210	213	167	170
AO	215	228	171	184
AO	230	231	185	186
AO	233	236	187	190
AO	238	242	191	195
AO	244	251	196	203
AO	253	256	204	207
AO	258	264	208	214
AO	266	266	215	215
RT	SROr	157	157	=	MIRA	.	Note=high
RT	SROr	197	197	=	MIRA	.	Note=high
RT	SROr	216	216	=	MIRA	.	Note=medium
RT	SROr	222	222	=	MIRA	.	Note=medium
RT	SROr	232	232	=	MIRA	.	Note=high
RT	SROr	260	260	=	MIRA	.	Note=high
ER
AT	79	344	1	266
RD	D8YB9:06498:03725
RG	2
RS	AGAGAGCAGA*TC*TC*TGAT*GAA*CAACC*AACGG*AAGAA*GAC*GGGAAAACCG*TCTATC**AAT*ATG*C*TG*AAACG*CG*TGA*GAAACCGT*GT*GTCAACT*GGAT*CA*CAG*TT*GGC*G*AAG*AGT**TC*TC*AAAAGGAT**TGCTG*AACGG*CCA*GGGACCAA*TGAAA*TTGG*TCAT*GGCG*TTC*ATAG*CCTTCCTTAGATTT*CT*GCCA*TTCCA*CCAACAGC*AGGA*GTTTTGG*C
RQ	659=99:877"9:";:"<899";;5"::4:5";5;9."2-17."122"21*/55.647"789<<9""82:"821"2"51"00)06"63"349"99927499"::"<;:;6;:":566"5:"<:;";2"929";"934"431!"11"61"112,1288""17566"74774"847"87*/1-/-"/8882"96:5"::99"95:9"=59"9943"3292849499:<<2":/"//48"74;26"6+/+////"8:69":9=;074"7
TN	D8YB9:06498:03725
AO	1	10	1	10
AO	12	13	11	12
AO	15	16	13	14
AO	18	21	15	18
AO	23	25	19	21
AO	27	31	22	26
AO	33	37	27	31
AO	39	43	32	36
AO	45	47	37	39
AO	49	58	40	49
AO	60	65	50	55
AO	68	70	56	58
AO	72	74	59	61
AO	76	76	62	62
AO	78	79	63	64
AO	81	85	65	69
AO	87	88	70	71
AO	90	92	72	74
AO	94	101	75	82
AO	103	104	83	84
AO	106	112	85	91
AO	114	117	92	95
AO	119	120	96	97
AO	122	124	98	100
AO	126	127	101	102
AO	129	131	103	105
AO	133	133	106	106
AO	135	137	107	109
AO	139	141	110	112
AO	144	144	113	113
AO	145	145	115	115
AO	147	148	116	117
AO	150	157	118	125
AO	160	164	126	130
AO	166	170	131	135
AO	172	174	136	138
AO	176	183	139	146
AO	185	189	147	151
AO	191	194	152	155
AO	196	199	156	159
AO	201	204	160	163
AO	206	208	164	166
AO	210	213	167	170
AO	215	228	171	184
AO	230	231	185	186
AO	233	236	187	190
AO	238	242	191	195
AO	244	251	196	203
AO	253	256	204	207
AO	258	264	208	214
AO	266	266	215	215
RT	R454	141	143	=	MIRA	.
RT	SROr	157	157	=	MIRA	.	Note=high
RT	SROr	197	197	=	MIRA	.	Note=high
RT	SROr	216	216	=	MIRA	.	Note=medium
RT	SROr	222	222	=	MIRA	.	Note=medium
RT	SROr	232	232	=	MIRA	.	Note=high
RT	SROr	260	260	=	MIRA	.	Note=high
ER
AT	79	344	1	266
RD	D8YB9:07008:01014
RG	2
RS	AGAGAGCAGA*TC*TC*TGAT*GAA*CAACC*AACGG*AAGAA*GAC*GGGAAAACCG*TCTATC**AAT*ATG*C*TG*AAACG*CG*TGA*GAAACCGT*GT*GTCAACT*GGAT*CA*CAG*TT*GGC*G*AAG*AGA*TTC*TC*AAAAGGAT**TGCTG*AACGG*CCA*GGGACCAA*TGAAA*TTGG*TCAT*GGCG*TTC*ATAG*CCTTCCTTAGATTT*CT*GGCA*TTCCA*CCAACAGC*AGGA*GTTTTGG*C
RQ	7=<;;9<;::"::";;"8668"765"88286">6980"75::4":::"<<.899-85;":;;?<;"";5;"<::"8"88":<265"5;";<:"::;2:288"::";;<<699"9188"65"679"93"949":":49"<;:";6;";;"<<;/;699""2:=<<"D766."64:":;3;;5:7"=<<<1":3:4":;::":7;;";6;";;99"9.5-45:49:;<;2";8"8+/.".*.47"9595:9::"::58"7776,40"5
TN	D8YB9:07008:01014
AO	1	10	1	10
AO	12	13	11	12
AO	15	16	13	14
AO	18	21	15	18
AO	23	25	19	21
AO	27	31	22	26
AO	33	37	27	31
AO	39	43	32	36
AO	45	47	37	39
AO	49	58	40	49
AO	60	65	50	55
AO	68	70	56	58
AO	72	74	59	61
AO	76	76	62	62
AO	78	79	63	64
AO	81	85	65	69
AO	87	88	70	71
AO	90	92	72	74
AO	94	101	75	82
AO	103	104	83	84
AO	106	112	85	91
AO	114	117	92	95
AO	119	120	96	97
AO	122	124	98	100
AO	126	127	101	102
AO	129	131	103	105
AO	133	133	106	106
AO	135	137	107	109
AO	139	141	110	112
AO	143	145	113	115
AO	147	148	116	117
AO	150	157	118	125
AO	160	164	126	130
AO	166	170	131	135
AO	172	174	136	138
AO	176	183	139	146
AO	185	189	147	151
AO	191	194	152	155
AO	196	199	156	159
AO	201	204	160	163
AO	206	208	164	166
AO	210	213	167	170
AO	215	228	171	184
AO	230	231	185	186
AO	233	236	187	190
AO	238	242	191	195
AO	244	251	196	203
AO	253	256	204	207
AO	258	264	208	214
AO	266	266	215	215
RT	SROr	157	157	=	MIRA	.	Note=high
RT	SROr	197	197	=	MIRA	.	Note=high
RT	SROr	216	216	=	MIRA	.	Note=medium
RT	SROr	222	222	=	MIRA	.	Note=medium
RT	SROr	232	232	=	MIRA	.	Note=high
RT	SROr	260	260	=	MIRA	.	Note=high
ER
AT	79	344	1	266
RD	D8YB9:06787:05017
RG	2
RS	AGAGAGCAGA*TC*TC*TGAT*GAA*CAACC*AACGG*AAGAA*GAC*GGG*AAACCG*TCTATC**AAT*ATG*C*TG*AAACG*CG*TGA*GAAACCGT*GT*GTCAACT*GGAT*CA*CAG*TT*GGC*G*AAG*AGA*TTC*TC*AAAAGGAT**TGCTG*AACGG*CCA*GGGACCAA*TGAAA*TTGG*TCAT*GGCG*TTC*ATAG*CCTTCCTTAGATTT*CTGGCCA*TTCCA*CCAACAGC*AGGA*GTTTTGG*C
RQ	,,189:9::="<;"::"<9<;"995"<=5;5";6;:6"@488/"668"88+"55+245"669977""626"989";"87"88/79"::"988"555+1589"9:"9998388"84//"//"//6"73"76<":"958"211"1-/"33"699-6159""14464"41563"613"34---*-*"--14/"3363"2338"8588"868"7984"3-327181878:<."7881727"7185;";4:5:;:;";<6:"9988,60"4
TN	D8YB9:06787:05017
AO	1	10	1	10
AO	12	13	11	12
AO	15	16	13	14
AO	18	21	15	18
AO	23	25	19	21
AO	27	31	22	26
AO	33	37	27	31
AO	39	43	32	36
AO	45	47	37	39
AO	49	51	40	42
AO	53	58	43	48
AO	60	65	49	54
AO	68	70	55	57
AO	72	74	58	60
AO	76	76	61	61
AO	78	79	62	63
AO	81	85	64	68
AO	87	88	69	70
AO	90	92	71	73
AO	94	101	74	81
AO	103	104	82	83
AO	106	112	84	90
AO	114	117	91	94
AO	119	120	95	96
AO	122	124	97	99
AO	126	127	100	101
AO	129	131	102	104
AO	133	133	105	105
AO	135	137	106	108
AO	139	141	109	111
AO	143	145	112	114
AO	147	148	115	116
AO	150	157	117	124
AO	160	164	125	129
AO	166	170	130	134
AO	172	174	135	137
AO	176	183	138	145
AO	185	189	146	150
AO	191	194	151	154
AO	196	199	155	158
AO	201	204	159	162
AO	206	208	163	165
AO	210	213	166	169
AO	215	228	170	183
AO	230	236	184	190
AO	238	242	191	195
AO	244	251	196	203
AO	253	256	204	207
AO	258	264	208	214
AO	266	266	215	215
RT	SROr	157	157	=	MIRA	.	Note=high
RT	SROr	197	197	=	MIRA	.	Note=high
RT	SROr	216	216	=	MIRA	.	Note=medium
RT	SROr	222	222	=	MIRA	.	Note=medium
RT	SROr	232	232	=	MIRA	.	Note=high
RT	SROr	260	260	=	MIRA	.	Note=high
ER
AT	79	344	1	266
RD	D8YB9:06390:02211
RG	2
RS	AGAGAGCAGA*TC*TC*TGAT*GAA*CAACC*AACGG*AAGAA*GAC*GGGAAAACCG*TCTATC**AAT*ATG*C*TG*AAACG*CG*TGA*GAAACCGT*GT*GTCAACT*GGAT*CA*CAG*TT*GGC*G*AAG*AGA*TTC*TC*AAAAGGAT**TGCTG*AACGG*CCA*GGGACCAA*TGAAA*TTGG*TCAT*GGCG*TTC*ATAG*CCTTCCTTAGATTT*CT*GGCA*TTCCA*CCAACAGC*AGGA*GTTTTGG*C
RQ	9;=<<;;;::"99"9=":9:;";;5"::+/+"/58:4":4;<5"9::"9:+666,65:":;<><<""<7:":::":"::":9098"::";>>":::28555"59"5547698"838;";;";;;";7"<4;":":39":::":4:":7"777-74::""5::9:"959=4"949"9=/88483"88::2":391"88<:":5:=":49":=;<";7@7;5;4887991"78"759:"<7<7;";1818887"9957"7699-82"7
TN	D8YB9:06390:02211
AO	1	10	1	10
AO	12	13	11	12
AO	15	16	13	14
AO	18	21	15	18
AO	23	25	19	21
AO	27	31	22	26
AO	33	37	27	31
AO	39	43	32	36
AO	45	47	37	39
AO	49	58	40	49
AO	60	65	50	55
AO	68	70	56	58
AO	72	74	59	61
AO	76	76	62	62
AO	78	79	63	64
AO	81	85	65	69
AO	87	88	70	71
AO	90	92	72	74
AO	94	101	75	82
AO	103	104	83	84
AO	106	112	85	91
AO	114	117	92	95
AO	119	120	96	97
AO	122	124	98	100
AO	126	127	101	102
AO	129	131	103	105
AO	133	133	106	106
AO	135	137	107	109
AO	139	141	110	112
AO	143	145	113	115
AO	147	148	116	117
AO	150	157	118	125
AO	160	164	126	130
AO	166	170	131	135
AO	172	174	136	138
AO	176	183	139	146
AO	185	189	147	151
AO	191	194	152	155
AO	196	199	156	159
AO	201	204	160	163
AO	206	208	164	166
AO	210	213	167	170
AO	215	228	171	184
AO	230	231	185	186
AO	233	236	187	190
AO	238	242	191	195
AO	244	251	196	203
AO	253	256	204	207
AO	258	264	208	214
AO	266	266	215	215
RT	SROr	157	157	=	MIRA	.	Note=high
RT	SROr	197	197	=	MIRA	.	Note=high
RT	SROr	216	216	=	MIRA	.	Note=medium
RT	SROr	222	222	=	MIRA	.	Note=medium
RT	SROr	232	232	=	MIRA	.	Note=high
RT	SROr	260	260	=	MIRA	.	Note=high
ER
AT	79	344	1	266
RD	D8YB9:01213:09147
RG	2
RS	AGAGAGCAGA*TC*TC*TGAT*GAA*CAACC*AACGG*AAGAA*GAC*GGGAAAACCG*TCTATC**AAT*ATG*C*TG*AAACG*CG*TGA*GAAACCGT*GT*GTCAACT*GGAT*CA*CAG*TT*GGC*G*AAG*AGA*TTC*TC*AAAAGGAT**TGCTG*AACGG*CCA*GGGACCAA*TGAAA*TTGG*TCAT*GGCG*TTC*ATAG*CCTTCCTTAGATTT*CTGGCCA*TTCCA*CCAACAGC*AGGACGTTTTGG*C
RQ	795659:99<"A>"=;";::9"::5"9:3:1"818;5";6<;5"::9";:.887-755"55::>9""928"::6"5"35"55+48"88"999"877.7-44"77"89:;6;9"9588"8:":<<"=7">7;"<"=6:"::6"6-5"77"777,72:9""39944"439<5":5;";<2::181"899;,"4.44":9::":5;="=7;"<;::"96<6;7=7<;::<3"9986:6/"/+/68"94:49999"884///586.84"6
TN	D8YB9:01213:09147
AO	1	10	1	10
AO	12	13	11	12
AO	15	16	13	14
AO	18	21	15	18
AO	23	25	19	21
AO	27	31	22	26
AO	33	37	27	31
AO	39	43	32	36
AO	45	47	37	39
AO	49	58	40	49
AO	60	65	50	55
AO	68	70	56	58
AO	72	74	59	61
AO	76	76	62	62
AO	78	79	63	64
AO	81	85	65	69
AO	87	88	70	71
AO	90	92	72	74
AO	94	101	75	82
AO	103	104	83	84
AO	106	112	85	91
AO	114	117	92	95
AO	119	120	96	97
AO	122	124	98	100
AO	126	127	101	102
AO	129	131	103	105
AO	133	133	106	106
AO	135	137	107	109
AO	139	141	110	112
AO	143	145	113	115
AO	147	148	116	117
AO	150	157	118	125
AO	160	164	126	130
AO	166	170	131	135
AO	172	174	136	138
AO	176	183	139	146
AO	185	189	147	151
AO	191	194	152	155
AO	196	199	156	159
AO	201	204	160	163
AO	206	208	164	166
AO	210	213	167	170
AO	215	228	171	184
AO	230	236	185	191
AO	238	242	192	196
AO	244	251	197	204
AO	253	264	205	216
AO	266	266	217	217
RT	SROr	157	157	=	MIRA	.	Note=high
RT	SROr	197	197	=	MIRA	.	Note=high
RT	SROr	216	216	=	MIRA	.	Note=medium
RT	SROr	222	222	=	MIRA	.	Note=medium
RT	SROr	232	232	=	MIRA	.	Note=high
RT	SROr	260	260	=	MIRA	.	Note=high
ER
AT	79	344	1	266
RD	D8YB9:03621:09148
RG	2
RS	AGAGAGCAGA*TC*TC*TGAT*GAA*CAACC*AACGG*AAGAA*GAC*GGGAAAACCG*TCTATC**AAT*ATG*C*TG*AAACG*CG*TGA*GAAACCGT*GT*GTCAACT*GGAT*CA*CAG*TT*GGC*G*AAG*AGA*TTC*TC*AAAAGGAT**TGCTG*AACGG*CCA*GGGACCAA*TGAAA*TTGG*TCAT*GGCG*TTC*ATAG*CCTTCCTTAGATTT*CTGGCCA*TTCCA*CCAACAGC*AGGA*GTTTTGG*C
RQ	7:;:;=?;;<"A="=<":866"474"55/6*"/*.41"41774"884"45,499.:49"955499""959"977"7"88"991::"<7"88:"8881759:"99"999:399";655"4:":88"87"<7;":":68"888":5:"<<">=>0929:""7;<;;"<5;;6"<5;"<;1<<191"9::90":5:1"88:9"827/!///"/.45"54<596969898<3"8884837"83817"748399=:"8845"////*/2"5
TN	D8YB9:03621:09148
AO	1	10	1	10
AO	12	13	11	12
AO	15	16	13	14
AO	18	21	15	18
AO	23	25	19	21
AO	27	31	22	26
AO	33	37	27	31
AO	39	43	32	36
AO	45	47	37	39
AO	49	58	40	49
AO	60	65	50	55
AO	68	70	56	58
AO	72	74	59	61
AO	76	76	62	62
AO	78	79	63	64
AO	81	85	65	69
AO	87	88	70	71
AO	90	92	72	74
AO	94	101	75	82
AO	103	104	83	84
AO	106	112	85	91
AO	114	117	92	95
AO	119	120	96	97
AO	122	124	98	100
AO	126	127	101	102
AO	129	131	103	105
AO	133	133	106	106
AO	135	137	107	109
AO	139	141	110	112
AO	143	145	113	115
AO	147	148	116	117
AO	150	157	118	125
AO	160	164	126	130
AO	166	170	131	135
AO	172	174	136	138
AO	176	183	139	146
AO	185	189	147	151
AO	191	194	152	155
AO	196	199	156	159
AO	201	204	160	163
AO	206	207	164	165
AO	208	208	167	167
AO	210	213	168	171
AO	215	228	172	185
AO	230	236	186	192
AO	238	242	193	197
AO	244	251	198	205
AO	253	256	206	209
AO	258	264	210	216
AO	266	266	217	217
RT	SROr	157	157	=	MIRA	.	Note=high
RT	SROr	197	197	=	MIRA	.	Note=high
RT	R454	204	206	=	MIRA	.
RT	SROr	216	216	=	MIRA	.	Note=medium
RT	SROr	222	222	=	MIRA	.	Note=medium
RT	SROr	232	232	=	MIRA	.	Note=high
RT	SROr	260	260	=	MIRA	.	Note=high
ER
AT	79	344	1	266
RD	D8YB9:08323:11843
RG	2
RS	AGAGAGCAGA*TC*TC*TGAT*GAA*CAACC*AACGG*AAGAA*GAC*GGGAAAACCG*TCTATC**AAT*ATG*C*TG*AAACG*CG*TGA*GAAACCGT*GT*GTCAACT*GGAT*CA*CAG*TT*GGC*G*AAG*AGA*TTC*TC*AAAAGGAT**TGCTG*AACGG*CCA*GGGACCAA*TGAAA*TTGGATCAT*GGCG*TTC*ATAG*CCTTCCTTAGATTT*CTGGCCA*TTCCA*CCAACAGC*AGGA*GTTTTGG*C
RQ	5479<9:::="<<"<<";:;:"771"34.25":4995"96::4"99;"::2:;:.914"5498:;"":58"988"8";;":<088"<8"888"555+3177"::"::9:4::";6:;"<:":98"86";7:":":6<":;:";5;";9":::-8189""399;;":6;;5"74-"--*--*,*",1240"747.21665"4157"737"9899"95:6;7<7<:98<1"///1427"95:57"7175:9:8"87+.".333+31"4
TN	D8YB9:08323:11843
AO	1	10	1	10
AO	12	13	11	12
AO	15	16	13	14
AO	18	21	15	18
AO	23	25	19	21
AO	27	31	22	26
AO	33	37	27	31
AO	39	43	32	36
AO	45	47	37	39
AO	49	58	40	49
AO	60	65	50	55
AO	68	70	56	58
AO	72	74	59	61
AO	76	76	62	62
AO	78	79	63	64
AO	81	85	65	69
AO	87	88	70	71
AO	90	92	72	74
AO	94	101	75	82
AO	103	104	83	84
AO	106	112	85	91
AO	114	117	92	95
AO	119	120	96	97
AO	122	124	98	100
AO	126	127	101	102
AO	129	131	103	105
AO	133	133	106	106
AO	135	137	107	109
AO	139	141	110	112
AO	143	145	113	115
AO	147	148	116	117
AO	150	157	118	125
AO	160	164	126	130
AO	166	170	131	135
AO	172	174	136	138
AO	176	183	139	146
AO	185	189	147	151
AO	191	199	152	160
AO	201	204	161	164
AO	206	208	165	167
AO	210	213	168	171
AO	215	228	172	185
AO	230	236	186	192
AO	238	242	193	197
AO	244	251	198	205
AO	253	256	206	209
AO	258	264	210	216
AO	266	266	217	217
RT	SROr	157	157	=	MIRA	.	Note=high
RT	SROr	197	197	=	MIRA	.	Note=high
RT	SROr	216	216	=	MIRA	.	Note=medium
RT	SROr	222	222	=	MIRA	.	Note=medium
RT	SROr	232	232	=	MIRA	.	Note=high
RT	SROr	260	260	=	MIRA	.	Note=high
ER
AT	79	344	1	266
RD	D8YB9:08384:11344
RG	2
RS	AGAGAGCAGA*TC*TC*TGAT*GAA*CAACC*AACGG*AAGAA*GAC*GGGAAAACCG*TCTATC**AAT*ATG*C*TG*AAACG*CG*TGA*GAAACCGT*GT*GTCAACT*GGAT*CA*CAG*TT*GGC*G*AAG*AGA*TTC*TC*AAAAGGAT**TGCTG*AACGG*CCA*GGGACCAA*TGAAA*TTGG*TCAT*GGCG*TTC*ATAG*CCTTCCTTAGATTT*CTGGCCA*TTCCA*CCAACAGC*AGGA*GTTTTGG*C
RQ	46:455<<::"99"97"4441"221"/1-13"63642"42440"544"470666.604"455577""624"432"0"/2"55*.-"--"124"477-1.16"56"6879052"2-26"98"9:9":4":5;"9"938"783!343"87"777-75;:""4776/".*.71"516"55-36161"6111+"1-1-"1666"9376"858"3311"10414584555781"644/2/3"51437"75858777"7746"677707/"/
TN	D8YB9:08384:11344
AO	1	10	1	10
AO	12	13	11	12
AO	15	16	13	14
AO	18	21	15	18
AO	23	25	19	21
AO	27	31	22	26
AO	33	37	27	31
AO	39	43	32	36
AO	45	47	37	39
AO	49	58	40	49
AO	60	65	50	55
AO	68	70	56	58
AO	72	74	59	61
AO	76	76	62	62
AO	78	79	63	64
AO	81	85	65	69
AO	87	88	70	71
AO	90	92	72	74
AO	94	101	75	82
AO	103	104	83	84
AO	106	112	85	91
AO	114	117	92	95
AO	119	120	96	97
AO	122	124	98	100
AO	126	127	101	102
AO	129	131	103	105
AO	133	133	106	106
AO	135	137	107	109
AO	139	141	110	112
AO	143	144	113	114
AO	145	145	116	116
AO	147	148	117	118
AO	150	157	119	126
AO	160	164	127	131
AO	166	170	132	136
AO	172	174	137	139
AO	176	183	140	147
AO	185	189	148	152
AO	191	194	153	156
AO	196	199	157	160
AO	201	204	161	164
AO	206	208	165	167
AO	210	213	168	171
AO	215	228	172	185
AO	230	236	186	192
AO	238	242	193	197
AO	244	251	198	205
AO	253	256	206	209
AO	258	264	210	216
AO	266	266	217	217
RT	R454	141	143	=	MIRA	.
RT	SROr	157	157	=	MIRA	.	Note=high
RT	SROr	197	197	=	MIRA	.	Note=high
RT	SROr	216	216	=	MIRA	.	Note=medium
RT	SROr	222	222	=	MIRA	.	Note=medium
RT	SROr	232	232	=	MIRA	.	Note=high
RT	SROr	260	260	=	MIRA	.	Note=high
ER
AT	79	344	1	266
RD	D8YB9:06922:13293
RG	2
RS	AGAGAGCAGA*TC*TC*TGAT*GAA*CAACC*AACGG*AAGAA*GAC*GGGAAAACCG*TCTATC**AAT*ATG*C*TG*AAACG*CG*TGA*GAAACCGT*GT*GTCAACT*GGAT*CA*CAG*TT*GGC*G*AAG*AGA*TTC*TC*AAAAGGAT**TGCTG*AACGG*CCA*GGGACCAA*TGAAA*TTGG*TCAT*GGCG*TTC*ATAG*CCTTCCTTAGATTT*CTGGCCA*TTCCA*CCAACAGC*AGGA*GTTTTGG*C
RQ	/776555888"?@";;"::94"444"99584"73784"8432-"171"11*/44,814"569554""6,0"222"9"99"9:2:;"::"9;;"99919.55";:"::56.5:";4:;";:":;:":5":5:":"=6;"::5!455"87"777,7178""5999:"=6894"97<">>299-3-"2244+"3-25":999":6;7"717"7778"76:7:6;522265-"5560659":5:6<";5:59888"995:";<>>0;5"9
TN	D8YB9:06922:13293
AO	1	10	1	10
AO	12	13	11	12
AO	15	16	13	14
AO	18	21	15	18
AO	23	25	19	21
AO	27	31	22	26
AO	33	37	27	31
AO	39	43	32	36
AO	45	47	37	39
AO	49	58	40	49
AO	60	65	50	55
AO	68	70	56	58
AO	72	74	59	61
AO	76	76	62	62
AO	78	79	63	64
AO	81	85	65	69
AO	87	88	70	71
AO	90	92	72	74
AO	94	101	75	82
AO	103	104	83	84
AO	106	112	85	91
AO	114	117	92	95
AO	119	120	96	97
AO	122	124	98	100
AO	126	127	101	102
AO	129	131	103	105
AO	133	133	106	106
AO	135	137	107	109
AO	139	141	110	112
AO	143	144	113	114
AO	145	145	116	116
AO	147	148	117	118
AO	150	157	119	126
AO	160	164	127	131
AO	166	170	132	136
AO	172	174	137	139
AO	176	183	140	147
AO	185	189	148	152
AO	191	194	153	156
AO	196	199	157	160
AO	201	204	161	164
AO	206	208	165	167
AO	210	213	168	171
AO	215	228	172	185
AO	230	236	186	192
AO	238	242	193	197
AO	244	251	198	205
AO	253	256	206	209
AO	258	264	210	216
AO	266	266	217	217
RT	R454	141	143	=	MIRA	.
RT	SROr	157	157	=	MIRA	.	Note=high
RT	SROr	197	197	=	MIRA	.	Note=high
RT	SROr	216	216	=	MIRA	.	Note=medium
RT	SROr	222	222	=	MIRA	.	Note=medium
RT	SROr	232	232	=	MIRA	.	Note=high
RT	SROr	260	260	=	MIRA	.	Note=high
ER
AT	79	344	1	266
RD	D8YB9:00834:03787
RG	2
RS	AGAGAGCAGA*TC*TC*TGAT*GAA*CAACC*AACGGAAAGAA*GAC*GGGAAAACCG*TCTATC**AAT*ATG*C*TG*AAACG*CG*TGA*GAAACCGT*GT*GTCAACT*GGAT*CA*CAG*TT*GGC*G*AAG*AGA*TTC*TC*AAAAGGAT**TGCTG*AACGG*CCA*GGGACCAA*TGAAA*TTGG*TCAT*GGCG*TTC*ATAG*CCTTCCTTAGATTT*CTGGCCA*TTCCA*CCAACAGC*AGGA*GTTTTGG*C
RQ	;;=;;;=:9:";;";A"<:89"995"8959+"/*/4*..)-.1"11/"./)/44,204"66::::""859"965"6"8:"::233"49"776"7::28574"32"5833-39"9498"::":::";5":5:":"926"68/"/*/"6/"///+/399""499::"85886":6:"::3::6;5"99=?/"5/56"<88;";5::"<6<":;::":7>7>5:4:989<3";;;5;4:":5:7<"</5.4;:5"3454"44;;/:6":
TN	D8YB9:00834:03787
AO	1	10	1	10
AO	12	13	11	12
AO	15	16	13	14
AO	18	21	15	18
AO	23	25	19	21
AO	27	31	22	26
AO	33	43	27	37
AO	45	47	38	40
AO	49	58	41	50
AO	60	65	51	56
AO	68	70	57	59
AO	72	74	60	62
AO	76	76	63	63
AO	78	79	64	65
AO	81	85	66	70
AO	87	88	71	72
AO	90	92	73	75
AO	94	101	76	83
AO	103	104	84	85
AO	106	112	86	92
AO	114	117	93	96
AO	119	120	97	98
AO	122	124	99	101
AO	126	127	102	103
AO	129	131	104	106
AO	133	133	107	107
AO	135	137	108	110
AO	139	141	111	113
AO	143	145	114	116
AO	147	148	117	118
AO	150	157	119	126
AO	160	164	127	131
AO	166	170	132	136
AO	172	174	137	139
AO	176	183	140	147
AO	185	189	148	152
AO	191	194	153	156
AO	196	199	157	160
AO	201	204	161	164
AO	206	208	165	167
AO	210	213	168	171
AO	215	228	172	185
AO	230	236	186	192
AO	238	242	193	197
AO	244	251	198	205
AO	253	256	206	209
AO	258	264	210	216
AO	266	266	217	217
RT	SROr	157	157	=	MIRA	.	Note=high
RT	SROr	197	197	=	MIRA	.	Note=high
RT	SROr	216	216	=	MIRA	.	Note=medium
RT	SROr	222	222	=	MIRA	.	Note=medium
RT	SROr	232	232	=	MIRA	.	Note=high
RT	SROr	260	260	=	MIRA	.	Note=high
ER
AT	79	344	1	266
RD	D8YB9:01256:05645
RG	2
RS	AGAGAGCAGA*TC*TC*TGAT*GAA*CAACC*AACGG*AAGAA*GAC*GGGAAAACCG*TCTATC**AAT*ATG*C*TG*AAACG*CG*TGA*GAAACCGT*GT*GTCAACT*GGAT*CA*CAG*TT*GGC*G*AAG*AGA*TTC*TC*AAAAGGAT**TGCTG*AACGG*CCA*GGGACCAA*TGAAA*TTGG*TCAT*GGCG*TTC*ATAG*CCTTCCTTAGATTT*CTGGCCA*TTCCA*CCAACAGC*AGGA*GTTTTGG*C
RQ	9789:;998:"55"5:";:89"9:3":8/6-!3215."3/463"999"9:.777,628"99;<;:""956"658"7"73"10)14"44"233"8:82959:"77"66-+)++"+)++"+2"257"95":59"9"826"66/"/+/"78";:;0;59;""7<888":4887"<5:"::299494":9;;2"8165"9///"8479":47"///9":6:6;6=7:99;<4"<<<6<6:";4965"5.55:995"4437"8899.95"9
TN	D8YB9:01256:05645
AO	1	10	1	10
AO	12	13	11	12
AO	15	16	13	14
AO	18	21	15	18
AO	23	25	19	21
AO	27	31	22	26
AO	33	34	27	28
AO	35	37	30	32
AO	39	43	33	37
AO	45	47	38	40
AO	49	58	41	50
AO	60	65	51	56
AO	68	70	57	59
AO	72	74	60	62
AO	76	76	63	63
AO	78	79	64	65
AO	81	85	66	70
AO	87	88	71	72
AO	90	92	73	75
AO	94	101	76	83
AO	103	104	84	85
AO	106	112	86	92
AO	114	117	93	96
AO	119	120	97	98
AO	122	124	99	101
AO	126	127	102	103
AO	129	131	104	106
AO	133	133	107	107
AO	135	137	108	110
AO	139	141	111	113
AO	143	145	114	116
AO	147	148	117	118
AO	150	157	119	126
AO	160	164	127	131
AO	166	170	132	136
AO	172	174	137	139
AO	176	183	140	147
AO	185	189	148	152
AO	191	194	153	156
AO	196	199	157	160
AO	201	204	161	164
AO	206	208	165	167
AO	210	213	168	171
AO	215	228	172	185
AO	230	236	186	192
AO	238	242	193	197
AO	244	251	198	205
AO	253	256	206	209
AO	258	264	210	216
AO	266	266	217	217
RT	R454	31	33	=	MIRA	.
RT	SROr	157	157	=	MIRA	.	Note=high
RT	SROr	197	197	=	MIRA	.	Note=high
RT	SROr	216	216	=	MIRA	.	Note=medium
RT	SROr	222	222	=	MIRA	.	Note=medium
RT	SROr	232	232	=	MIRA	.	Note=high
RT	SROr	260	260	=	MIRA	.	Note=high
ER
AT	79	344	1	266
RD	D8YB9:10296:08364
RG	2
RS	AGAGAGCAGA*TC*TC*TGAT*GAA*CAACC*AACGG*AAGAA*GAC*GGGAAAACCG*TCTATC**AAT*ATG*C*TG*AAACG*CG*TGA*GAAACCGT*GT*GTCAACT*GGAT*CA*CAG*TT*GGC*G*AAG*AGA*TTC*TC*AAAAGGAT**TGCTG*AACGG*CCA*GGGACCAA*TGAAA*TTGG*TCAT*GGCG*TTC*ATAG*CCTTCCTTAGATTT*CTGGCCA*TTCCA*CCAACAGC*AGGA*GTTTTGG*C
RQ	3577868977"8:";;";;9<":;5"9>59+"/+/41"43571"441"13+266-758"::::;9""828"::;"9"86"66,7:"::":;;";;<4<5;;";<"::8818;";199":;";<;"<6"=6?"<";5;";:6!665"85"555+428;""5;9:<":5::5":59"<=1//+/+"/.7:1"9597";888";599":6:":::<":6;7?7<599888."797382/"/+/48"84:4898/"//14"4455-54"7
TN	D8YB9:10296:08364
AO	1	10	1	10
AO	12	13	11	12
AO	15	16	13	14
AO	18	21	15	18
AO	23	25	19	21
AO	27	31	22	26
AO	33	37	27	31
AO	39	43	32	36
AO	45	47	37	39
AO	49	58	40	49
AO	60	65	50	55
AO	68	70	56	58
AO	72	74	59	61
AO	76	76	62	62
AO	78	79	63	64
AO	81	85	65	69
AO	87	88	70	71
AO	90	92	72	74
AO	94	101	75	82
AO	103	104	83	84
AO	106	112	85	91
AO	114	117	92	95
AO	119	120	96	97
AO	122	124	98	100
AO	126	127	101	102
AO	129	131	103	105
AO	133	133	106	106
AO	135	137	107	109
AO	139	141	110	112
AO	143	144	113	114
AO	145	145	116	116
AO	147	148	117	118
AO	150	157	119	126
AO	160	164	127	131
AO	166	170	132	136
AO	172	174	137	139
AO	176	183	140	147
AO	185	189	148	152
AO	191	194	153	156
AO	196	199	157	160
AO	201	204	161	164
AO	206	208	165	167
AO	210	213	168	171
AO	215	228	172	185
AO	230	236	186	192
AO	238	242	193	197
AO	244	251	198	205
AO	253	256	206	209
AO	258	264	210	216
AO	266	266	217	217
RT	R454	141	143	=	MIRA	.
RT	SROr	157	157	=	MIRA	.	Note=high
RT	SROr	197	197	=	MIRA	.	Note=high
RT	SROr	216	216	=	MIRA	.	Note=medium
RT	SROr	222	222	=	MIRA	.	Note=medium
RT	SROr	232	232	=	MIRA	.	Note=high
RT	SROr	260	260	=	MIRA	.	Note=high
ER
AT	79	344	1	266
RD	D8YB9:02132:05768
RG	2
RS	AGAGAGCAGA*TC*TC*TGGT*GAA*CAACC*AACGG*AAGAA*GAC*GGGAAAACCG*TCTATC**AAT*ATG*C*TG*AAACG*CG*TGA*GAAACCGT*GT*GTCAACT*GGAT*CA*CAG*TT*GGC*G*AAG*AGA*TTC*TC*AAAAGGAT**TGCTG*AACGG*CCA*GGGACCAA*TGAAA*TTGG*TCAT*GGCG*TTC*ATAG*CCTTCCTTAGATTT*CTGGCCA*TTCCA*CCAACAGC*AGGA*GTTTTGG*C
RQ	:;;<<<<<<="<="<<"9818":72"77+/+"/354."2.683"889"9:2:;:/:55"55::;:""95:"899":"9;";:2::"::"<<;"=>?4<4::";:"::::5:;";498"8:";99":5":5:"4"4.4":;7"717"83"333+307@""5;;>;";5;:7";7<"<<498285"999;/"8184"::::";6::":6;">;::":5<6;7?7<;<;;3":::3:5;"=7>6=">5;299::";;6;";;;;083"8
TN	D8YB9:02132:05768
AO	1	10	1	10
AO	12	13	11	12
AO	15	16	13	14
AO	18	21	15	18
AO	23	25	19	21
AO	27	31	22	26
AO	33	37	27	31
AO	39	43	32	36
AO	45	47	37	39
AO	49	58	40	49
AO	60	65	50	55
AO	68	70	56	58
AO	72	74	59	61
AO	76	76	62	62
AO	78	79	63	64
AO	81	85	65	69
AO	87	88	70	71
AO	90	92	72	74
AO	94	101	75	82
AO	103	104	83	84
AO	106	112	85	91
AO	114	117	92	95
AO	119	120	96	97
AO	122	124	98	100
AO	126	127	101	102
AO	129	131	103	105
AO	133	133	106	106
AO	135	137	107	109
AO	139	141	110	112
AO	143	145	113	115
AO	147	148	116	117
AO	150	157	118	125
AO	160	164	126	130
AO	166	170	131	135
AO	172	174	136	138
AO	176	183	139	146
AO	185	189	147	151
AO	191	194	152	155
AO	196	199	156	159
AO	201	204	160	163
AO	206	208	164	166
AO	210	213	167	170
AO	215	228	171	184
AO	230	236	185	191
AO	238	242	192	196
AO	244	251	197	204
AO	253	256	205	208
AO	258	264	209	215
AO	266	266	216	216
RT	SROr	157	157	=	MIRA	.	Note=high
RT	SROr	197	197	=	MIRA	.	Note=high
RT	SROr	216	216	=	MIRA	.	Note=medium
RT	SROr	222	222	=	MIRA	.	Note=medium
RT	SROr	232	232	=	MIRA	.	Note=high
RT	SROr	260	260	=	MIRA	.	Note=high
ER
AT	79	344	1	266
RD	D8YB9:03549:07837
RG	2
RS	AGAGAGCAGA*TC*TC*TGAT*GAA*CAACC*AACGG*AAGAA*GAC*GGGAAAACCG*TCTATC**AAT*ATG*C*TG*AAACG*CG*TGA*GAAACCGT*GT*GTCAACT*GGAT*CA*CAG*TT*GGC*G*AAG*AGA*TTC*TC*AAAAGGAT**TGCTG*AACGG*CCA*GGGACCAA*TGAAA*TTGG*TCAT*GGCG*TTC*ATAG*CCTTCCTTAGATTT*CT*GCCA*TTCCA*CCAACAGC*AGGA*GTTTTGG*C
RQ	:98777::;;"<;":9"986."./4"55485":4851"5167/"244"7:2;;:0846"667768""448"877"7"75"77063"42"866"111*1166"55"56./+/8"8489"9:"877"95"9.4"5":69"89:"955"44":;;-6-11""36777"<4771"615"4605516+"//6:3"95:7";:96"6+//"/45"4777"71717-3-3::771"8/".-*-"7*/+4"95:5:992"2135"3355-54"8
TN	D8YB9:03549:07837
AO	1	10	1	10
AO	12	13	11	12
AO	15	16	13	14
AO	18	21	15	18
AO	23	25	19	21
AO	27	31	22	26
AO	33	37	27	31
AO	39	43	32	36
AO	45	47	37	39
AO	49	58	40	49
AO	60	65	50	55
AO	68	70	56	58
AO	72	74	59	61
AO	76	76	62	62
AO	78	79	63	64
AO	81	85	65	69
AO	87	88	70	71
AO	90	92	72	74
AO	94	101	75	82
AO	103	104	83	84
AO	106	112	85	91
AO	114	117	92	95
AO	119	120	96	97
AO	122	124	98	100
AO	126	127	101	102
AO	129	131	103	105
AO	133	133	106	106
AO	135	137	107	109
AO	139	141	110	112
AO	143	145	113	115
AO	147	148	116	117
AO	150	157	118	125
AO	160	164	126	130
AO	166	170	131	135
AO	172	174	136	138
AO	176	183	139	146
AO	185	189	147	151
AO	191	194	152	155
AO	196	199	156	159
AO	201	204	160	163
AO	206	208	164	166
AO	210	213	167	170
AO	215	228	171	184
AO	230	231	185	186
AO	233	236	187	190
AO	238	242	191	195
AO	244	251	196	203
AO	253	256	204	207
AO	258	264	208	214
AO	266	266	215	215
RT	SROr	157	157	=	MIRA	.	Note=high
RT	SROr	197	197	=	MIRA	.	Note=high
RT	SROr	216	216	=	MIRA	.	Note=medium
RT	SROr	222	222	=	MIRA	.	Note=medium
RT	SROr	232	232	=	MIRA	.	Note=high
RT	SROr	260	260	=	MIRA	.	Note=high
ER
AT	79	344	1	266
RD	D8YB9:07189:03111
RG	2
RS	AGAGAGCAGA*TC*TC*TGAT*GAA*CAACC*AACGG*AAGAA*GAC*GGGAAAACCG*TCTATC**AAT*ATG*C*TG*AAACG*CG*TGA*GAAACCGT*GT*GTCAACT*GGAT*CA*CAG*TT*GGC*G*AAG*AGA*TTC*TC*AAAAGGAT**TGCTG*AACGG*CCA*GGGACCAA*TGAAA*TTGG*TCAT*GGCG*TTC*ATAG*CCTTCCTTAGATTT*CT*GCCA*TTCCA*CCAACAGC*AGGA*GTTTTGG*C
RQ	89;;9::988"=>"::":;;;"<<6"<<7<7"<6;;7";5;:3"::<"==4<==0<./"/;;<;?""=5:"::9"9"98"88,6:"::";;;":::2:5:;"<;";;<>9??">599"<9"99;":5";6;"<";59"99/"/*/"76"688-86<="".55=;";5<?6"<6;"=<299-4-"49980"768+"//46"6289">6:"=:;9"928275:5455880"6/"//+/":4:6@"?7=7<::9"9928"9988.93"9
TN	D8YB9:07189:03111
AO	1	10	1	10
AO	12	13	11	12
AO	15	16	13	14
AO	18	21	15	18
AO	23	25	19	21
AO	27	31	22	26
AO	33	37	27	31
AO	39	43	32	36
AO	45	47	37	39
AO	49	58	40	49
AO	60	65	50	55
AO	68	70	56	58
AO	72	74	59	61
AO	76	76	62	62
AO	78	79	63	64
AO	81	85	65	69
AO	87	88	70	71
AO	90	92	72	74
AO	94	101	75	82
AO	103	104	83	84
AO	106	112	85	91
AO	114	117	92	95
AO	119	120	96	97
AO	122	124	98	100
AO	126	127	101	102
AO	129	131	103	105
AO	133	133	106	106
AO	135	137	107	109
AO	139	141	110	112
AO	143	145	113	115
AO	147	148	116	117
AO	150	157	118	125
AO	160	164	126	130
AO	166	170	131	135
AO	172	174	136	138
AO	176	183	139	146
AO	185	189	147	151
AO	191	194	152	155
AO	196	199	156	159
AO	201	204	160	163
AO	206	208	164	166
AO	210	213	167	170
AO	215	228	171	184
AO	230	231	185	186
AO	233	236	187	190
AO	238	242	191	195
AO	244	251	196	203
AO	253	256	204	207
AO	258	264	208	214
AO	266	266	215	215
RT	SROr	157	157	=	MIRA	.	Note=high
RT	SROr	197	197	=	MIRA	.	Note=high
RT	SROr	216	216	=	MIRA	.	Note=medium
RT	SROr	222	222	=	MIRA	.	Note=medium
RT	SROr	232	232	=	MIRA	.	Note=high
RT	SROr	260	260	=	MIRA	.	Note=high
ER
AT	79	344	1	266
RD	D8YB9:04482:11324
RG	2
RS	AGAGAGCAGA*TC*TC*TGAT*GAA*CAACC*AACGG*AAGAA*GAC*GGGAAAACCG*TCTATC**AAT*ATG*C*TG*AAACG*CG*TGA*GAAACCGT*GT*GTCAACT*GGAT*CA*CAG*TT*GGC*G*AAG*AGA*TTC*TC*AAAAGGAT**TGCTG*AACGG*CCA*GGGACCAA*TGAAA*TTGG*TCAT*GGCG*TTC*ATAG*CCTTCCTTAGATTT*CTGGCCA*TTCCA*CCAACAGC*AGGA*GTTTTGG*C
RQ	88;:::<988"55"5;";:9:"<<6";;3:2"92950"5354/"497"88.777-76:"<<<;;<"";5;";:9"9"97"77/79"9:"::8"88<2:177"::";;;<5;:":188"99"9:8"81"95:":"<7<"<<<"=6:"::":::-:4::""6;<;:";4;;5";5<";;3::5;7";::?4"<7<6";;;<"<7;;";69"8777"75<17175877991"86503/4"62657"7-1-1464"6737"5555.52".
TN	D8YB9:04482:11324
AO	1	10	1	10
AO	12	13	11	12
AO	15	16	13	14
AO	18	21	15	18
AO	23	25	19	21
AO	27	31	22	26
AO	33	37	27	31
AO	39	43	32	36
AO	45	47	37	39
AO	49	58	40	49
AO	60	65	50	55
AO	68	70	56	58
AO	72	74	59	61
AO	76	76	62	62
AO	78	79	63	64
AO	81	85	65	69
AO	87	88	70	71
AO	90	92	72	74
AO	94	101	75	82
AO	103	104	83	84
AO	106	112	85	91
AO	114	117	92	95
AO	119	120	96	97
AO	122	124	98	100
AO	126	127	101	102
AO	129	131	103	105
AO	133	133	106	106
AO	135	137	107	109
AO	139	141	110	112
AO	143	145	113	115
AO	147	148	116	117
AO	150	157	118	125
AO	160	164	126	130
AO	166	170	131	135
AO	172	174	136	138
AO	176	183	139	146
AO	185	189	147	151
AO	191	194	152	155
AO	196	199	156	159
AO	201	204	160	163
AO	206	208	164	166
AO	210	213	167	170
AO	215	228	171	184
AO	230	236	185	191
AO	238	242	192	196
AO	244	251	197	204
AO	253	256	205	208
AO	258	264	209	215
AO	266	266	216	216
RT	SROr	157	157	=	MIRA	.	Note=high
RT	SROr	197	197	=	MIRA	.	Note=high
RT	SROr	216	216	=	MIRA	.	Note=medium
RT	SROr	222	222	=	MIRA	.	Note=medium
RT	SROr	232	232	=	MIRA	.	Note=high
RT	SROr	260	260	=	MIRA	.	Note=high
ER
AT	79	344	1	266
RD	D8YB9:05867:08771
RG	2
RS	AGAGAGCAGA*TC*TC*TGAT*GAA*CAACC*AACGG*AAGAA*GAC*GGGAAAACCG*TCTATC**AAT*ATG*C*TG*AAACG*CG*TGA*GAAACCGT*GT*GTCAACT*GGAT*CA*CAG*TT*GGC*G*AAG*AGA*TTC*TC*AAAAGGAT**TGCTG*AACGG*CCA*GGGACCAA*TGAAA*TTGG*TCAT*GGCG*TTC*ATAG*CCTTCCTTAGATTT*CTGGCCA*TTCCA*CCAACAGC*AGGA*GTTTTGG*C
RQ	87;;;;=;;:"<;"<;"9669"461"4546+"/+.74"64794"8::"9;0:98,8-3"439889""715"444"8"89":9184"77"777"9992959:"9;";;;;488"8188":<";::";4";4:";"<4;";<;";6<";;";??/:4:;""5:::;";5::5":7="??2884:4"9:;<2":5:6";;::"<6;:";4:"::99"919184:4999<<3"=993917"7185:";5;5::<9"9958"8799.94"9
TN	D8YB9:05867:08771
AO	1	10	1	10
AO	12	13	11	12
AO	15	16	13	14
AO	18	21	15	18
AO	23	25	19	21
AO	27	31	22	26
AO	33	37	27	31
AO	39	43	32	36
AO	45	47	37	39
AO	49	58	40	49
AO	60	65	50	55
AO	68	70	56	58
AO	72	74	59	61
AO	76	76	62	62
AO	78	79	63	64
AO	81	85	65	69
AO	87	88	70	71
AO	90	92	72	74
AO	94	101	75	82
AO	103	104	83	84
AO	106	112	85	91
AO	114	117	92	95
AO	119	120	96	97
AO	122	124	98	100
AO	126	127	101	102
AO	129	131	103	105
AO	133	133	106	106
AO	135	137	107	109
AO	139	141	110	112
AO	143	145	113	115
AO	147	148	116	117
AO	150	157	118	125
AO	160	164	126	130
AO	166	170	131	135
AO	172	174	136	138
AO	176	183	139	146
AO	185	189	147	151
AO	191	194	152	155
AO	196	199	156	159
AO	201	204	160	163
AO	206	208	164	166
AO	210	213	167	170
AO	215	228	171	184
AO	230	236	185	191
AO	238	242	192	196
AO	244	251	197	204
AO	253	256	205	208
AO	258	264	209	215
AO	266	266	216	216
RT	SROr	157	157	=	MIRA	.	Note=high
RT	SROr	197	197	=	MIRA	.	Note=high
RT	SROr	216	216	=	MIRA	.	Note=medium
RT	SROr	222	222	=	MIRA	.	Note=medium
RT	SROr	232	232	=	MIRA	.	Note=high
RT	SROr	260	260	=	MIRA	.	Note=high
ER
AT	79	344	1	266
RD	D8YB9:00175:12086
RG	2
RS	AGAGAGCAGA*TC*TC*TGAT*GAA*CAACC*AACGG*AAGAA*GAC*GGGAAAACCG*TCTATC**AAT*ATG*C*TG*AAACG*CG*TGA*GAAACCGT*GT*GTCAACT*GGAT*CA*CAG*TT*GGC*G*AAG*AGA*TTC*TC*AAAAGGAT**TGCTG*AACGG*CCA*GGGACCAA*TGAAA*TTGG*TCAT*GGCG*TTC*ATAG*CCTTCCTTAGATTT*CTGGCCA*TTCCA*CCAACAGC*AGGA*GTTTTGG*C
RQ	-57557::77"88":9"98:8"885"8839+"/+/44"81576"986"67/7<<.;34"479998""704"799"9"::"::2:5"54":::"::</6168"//"/:::5:;";79:"98"889";5";49"9"943"455"5.4"<<"<<<1<6:>""7:::<"<5;;5":5;";=4<<7<5":9;<3";6<7"<<;:":4:9"918"::65"56;6;7<7<;;<>4"<::58/7"85;5:";5;5:888"//,/"898<0<5"9
TN	D8YB9:00175:12086
AO	1	10	1	10
AO	12	13	11	12
AO	15	16	13	14
AO	18	21	15	18
AO	23	25	19	21
AO	27	31	22	26
AO	33	37	27	31
AO	39	43	32	36
AO	45	47	37	39
AO	49	58	40	49
AO	60	65	50	55
AO	68	70	56	58
AO	72	74	59	61
AO	76	76	62	62
AO	78	79	63	64
AO	81	85	65	69
AO	87	88	70	71
AO	90	92	72	74
AO	94	101	75	82
AO	103	104	83	84
AO	106	112	85	91
AO	114	117	92	95
AO	119	120	96	97
AO	122	124	98	100
AO	126	127	101	102
AO	129	131	103	105
AO	133	133	106	106
AO	135	137	107	109
AO	139	141	110	112
AO	143	145	113	115
AO	147	148	116	117
AO	150	157	118	125
AO	160	164	126	130
AO	166	170	131	135
AO	172	174	136	138
AO	176	183	139	146
AO	185	189	147	151
AO	191	194	152	155
AO	196	199	156	159
AO	201	204	160	163
AO	206	208	164	166
AO	210	213	167	170
AO	215	228	171	184
AO	230	236	185	191
AO	238	242	192	196
AO	244	251	197	204
AO	253	256	205	208
AO	258	264	209	215
AO	266	266	216	216
RT	SROr	157	157	=	MIRA	.	Note=high
RT	SROr	197	197	=	MIRA	.	Note=high
RT	SROr	216	216	=	MIRA	.	Note=medium
RT	SROr	222	222	=	MIRA	.	Note=medium
RT	SROr	232	232	=	MIRA	.	Note=high
RT	SROr	260	260	=	MIRA	.	Note=high
ER
AT	79	344	1	266
RD	D8YB9:06866:04502
RG	2
RS	AGAG*AGA*TC*TC*TGAT*GAA*CAACC**ACGG*AAGAA*GAC*GGGAAAACCG*TCTATCA
RQ	007;";=="77"77"6577"--*",,*,*"",,44"74774"887"::,121*1-3"88766..
TN	D8YB9:06866:04502
AO	1	4	1	4
AO	6	8	5	7
AO	10	11	8	9
AO	13	14	10	11
AO	16	19	12	15
AO	21	23	16	18
AO	25	29	19	23
AO	32	35	24	27
AO	37	41	28	32
AO	43	45	33	35
AO	47	56	36	45
AO	58	64	46	52
ER
AT	81	144	1	64
RD	D8YB9:02381:00873
RG	2
RS	AGAGCAGA*TC*TC*TGAT*GAA*CAACC*AACGG*AAGAA*GAC*GGGAAAACCG*TC
RQ	-1174111"16"49"5776"1//!--*-1"4+./4"64774"787"55+...*-13"--
TN	D8YB9:02381:00873
AO	1	8	1	8
AO	10	11	9	10
AO	13	14	11	12
AO	16	19	13	16
AO	21	23	17	19
AO	25	29	21	25
AO	31	35	26	30
AO	37	41	31	35
AO	43	45	36	38
AO	47	56	39	48
AO	58	59	49	50
RT	R454	23	25	=	MIRA	.
ER
AT	81	139	1	59
RD	D8YB9:01772:02048
RG	2
RS	AGAGCAGA*TC*TC*TGAT*GAA*CAACC*AACGG*AAGAA*GAC*GGGAAAA*CG*TCTATC**AAT*A***C*TGAAAA
RQ	33833365"55"..".555"56/"35-4-"35:96":5763"8//"/81889,"//"447677""757"6""!7"5...-*
TN	D8YB9:01772:02048
AO	1	8	1	8
AO	10	11	9	10
AO	13	14	11	12
AO	16	19	13	16
AO	21	23	17	19
AO	25	29	20	24
AO	31	35	25	29
AO	37	41	30	34
AO	43	45	35	37
AO	47	53	38	44
AO	55	56	45	46
AO	58	63	47	52
AO	66	68	53	55
AO	70	70	56	56
AO	74	74	58	58
AO	76	81	59	64
RT	R454	72	74	=	MIRA	.
ER
AT	81	161	1	81
RD	D8YB9:04907:06056
RG	2
RS	AGAGCAGA*TC*TC*TGAT*GAA*CAAACCAACGG*AAGAA*GAC*GGGAAAACC**TCTATC**AAT*ATG*C*TG*AAACG*CG*TGA*G*AACCGT*G
RQ	//666666"55"57"7777"875"333*/253552"55885"8:9"<93:88+.*""-----.""5/4"577"7"77"8:385"44"/00"-"+)+1++"-
TN	D8YB9:04907:06056
AO	1	8	1	8
AO	10	11	9	10
AO	13	14	11	12
AO	16	19	13	16
AO	21	23	17	19
AO	25	35	20	30
AO	37	41	31	35
AO	43	45	36	38
AO	47	55	39	47
AO	58	63	48	53
AO	66	68	54	56
AO	70	72	57	59
AO	74	74	60	60
AO	76	77	61	62
AO	79	83	63	67
AO	85	86	68	69
AO	88	90	70	72
AO	92	92	73	73
AO	94	99	74	79
AO	101	101	80	80
ER
AT	81	181	1	101
RD	D8YB9:06407:12256
RG	2
RS	AGAGCAGA*TC*TC*TGAT*GAA*CAACC*AACGG*AAGAA*GAC*GGGAAAACCG*TCTATC**AAT*ATG*C*T
RQ	77:;;422"75"54"5778"995";:171"62791"61542"54/"//*/44-658"777766""514"/.."1"1
TN	D8YB9:06407:12256
AO	1	8	1	8
AO	10	11	9	10
AO	13	14	11	12
AO	16	19	13	16
AO	21	23	17	19
AO	25	29	20	24
AO	31	35	25	29
AO	37	41	30	34
AO	43	45	35	37
AO	47	56	38	47
AO	58	63	48	53
AO	66	68	54	56
AO	70	72	57	59
AO	74	74	60	60
AO	76	76	61	61
ER
AT	81	156	1	76
RD	D8YB9:08850:07504
RG	2
RS	AGAGCAGA*TC*TC*TGAT*GAA*CAACC*AACGG*AAGAA*GAC*GGGAAAACCG*TCTATC**AAT*ATG*C*TG*AAACG*CG*TGA*GA
RQ	799:9465"5.!-5"5667"995"99494"85991"61793"799"9;2999/727":99572""2-1"224"4"/.".6/44"32"324"-,
TN	D8YB9:08850:07504
AO	1	8	1	8
AO	10	11	9	10
AO	13	14	12	13
AO	16	19	14	17
AO	21	23	18	20
AO	25	29	21	25
AO	31	35	26	30
AO	37	41	31	35
AO	43	45	36	38
AO	47	56	39	48
AO	58	63	49	54
AO	66	68	55	57
AO	70	72	58	60
AO	74	74	61	61
AO	76	77	62	63
AO	79	83	64	68
AO	85	86	69	70
AO	88	90	71	73
AO	92	93	74	75
RT	R454	11	13	=	MIRA	.
ER
AT	81	173	1	93
RD	D8YB9:09020:07549
RG	2
[truncated: 17,750,423 more chars]
