# Supplementary material for: Complete assembly of a dengue virus type 3 genome from a recent genotype III clade by metagenomic sequencing of serum
Source: Wellcome Open Res. 2019 Jan 10;3:44. Originally published 2018 Apr 23. [Version 2] doi: 10.12688/wellcomeopenres.14438.2 (PMC6085601; doi:10.12688/wellcomeopenres.14438.2)
Supplement: Supplementary file 5 [file wellcomeopenres-3-16381-s0004.tgz › 25beb27b-1606-4103-b761-2bb940677c8f.xls]

## Sheet: Sheet1
Supplementary File 5 – Single Nucelotide Polymorphisms in KX855927 with respect to NC_001475
Reference strain	Mutant strain	Internal contig pos	Position in reference	Map pos in reference	FType	Locus	Direction	Gene name	Distance of SNP	DNA effect	Nucleotide change	Codon in reference	Codon in mutant	Quality reference	Quality mutant	AA change	AA position reference	Codon position reference	AA position mutant	Codon position mutant	Effect of mutation on protein	Product	Function	Note
NC_001475	KX855927	76	77	2.2	Figr	IGR_seqstart_DV3_gp1	forward		76	basechange	T->G			30	0	/->/	0	0	0	0	unknown			Intergenic between sequence start and flavivirus polyprotein gene
NC_001475	KX855927	234	203	5.8	CDS	DV3_gp1	forward	flavivirus polyprotein gene	137	basechange	C->T	ctg	ttg	30	10	L->L	37	1	37	1	silent	flavivirus polyprotein
NC_001475	KX855927	274	235	6.7	CDS	DV3_gp1	forward	flavivirus polyprotein gene	177	basechange	T->C	gtt	gtc	30	10	V->V	47	3	47	3	silent	flavivirus polyprotein
NC_001475	KX855927	293	250	7.2	CDS	DV3_gp1	forward	flavivirus polyprotein gene	196	basechange	T->C	gct	gcc	30	10	A->A	52	3	52	3	silent	flavivirus polyprotein
NC_001475	KX855927	299	256	7.3	CDS	DV3_gp1	forward	flavivirus polyprotein gene	202	basechange	C->T	ctc	ctt	30	10	L->L	54	3	54	3	silent	flavivirus polyprotein
NC_001475	KX855927	309	265	7.6	CDS	DV3_gp1	forward	flavivirus polyprotein gene	212	basechange	A->G	cta	ctg	30	10	L->L	57	3	57	3	silent	flavivirus polyprotein
NC_001475	KX855927	337	289	8.3	CDS	DV3_gp1	forward	flavivirus polyprotein gene	240	basechange	C->T	gtc	gtt	30	10	V->V	65	3	65	3	silent	flavivirus polyprotein
NC_001475	KX855927	344	295	8.5	CDS	DV3_gp1	forward	flavivirus polyprotein gene	247	basechange	T->C	gct	gcc	30	10	A->A	67	3	67	3	silent	flavivirus polyprotein
NC_001475	KX855927	385	328	9.4	CDS	DV3_gp1	forward	flavivirus polyprotein gene	288	basechange	T->C	att	atc	30	10	I->I	78	3	78	3	silent	flavivirus polyprotein
NC_001475	KX855927	420	358	10.3	CDS	DV3_gp1	forward	flavivirus polyprotein gene	323	basechange	C->T	atc	att	30	10	I->I	88	3	88	3	silent	flavivirus polyprotein
NC_001475	KX855927	433	368	10.5	CDS	DV3_gp1	forward	flavivirus polyprotein gene	336	basechange	C->T	ctg	ttg	30	10	L->L	92	1	92	1	silent	flavivirus polyprotein
NC_001475	KX855927	451	383	11	CDS	DV3_gp1	forward	flavivirus polyprotein gene	354	basechange	C->A	caa	aaa	30	10	Q->K	97	1	97	1	aa change	flavivirus polyprotein
NC_001475	KX855927	502	428	12.3	CDS	DV3_gp1	forward	flavivirus polyprotein gene	405	basechange	G->A	gca	aca	30	10	A->T	112	1	112	1	aa change	flavivirus polyprotein
NC_001475	KX855927	586	496	14.2	CDS	DV3_gp1	forward	flavivirus polyprotein gene	489	basechange	T->A	ggt	gga	30	10	G->G	134	3	134	3	silent	flavivirus polyprotein
NC_001475	KX855927	663	556	15.9	CDS	DV3_gp1	forward	flavivirus polyprotein gene	566	basechange	T->C	gat	gac	30	10	D->D	154	3	154	3	silent	flavivirus polyprotein
NC_001475	KX855927	778	646	18.5	CDS	DV3_gp1	forward	flavivirus polyprotein gene	681	basechange	T->C	ctt	ctc	30	10	L->L	184	3	184	3	silent	flavivirus polyprotein
NC_001475	KX855927	896	745	21.4	CDS	DV3_gp1	forward	flavivirus polyprotein gene	799	basechange	G->A	ctg	cta	30	10	L->L	217	3	217	3	silent	flavivirus polyprotein
NC_001475	KX855927	1024	856	24.5	CDS	DV3_gp1	forward	flavivirus polyprotein gene	927	basechange	C->T	ctc	ctt	30	10	L->L	254	3	254	3	silent	flavivirus polyprotein
NC_001475	KX855927	1050	878	25.2	CDS	DV3_gp1	forward	flavivirus polyprotein gene	953	basechange	C->T	ctg	ttg	30	10	L->L	262	1	262	1	silent	flavivirus polyprotein
NC_001475	KX855927	1075	901	25.8	CDS	DV3_gp1	forward	flavivirus polyprotein gene	978	basechange	C->T	ttc	ttt	30	10	F->F	269	3	269	3	silent	flavivirus polyprotein
NC_001475	KX855927	1079	905	25.9	CDS	DV3_gp1	forward	flavivirus polyprotein gene	982	basechange	T->C	tta	cta	30	10	L->L	271	1	271	1	silent	flavivirus polyprotein
NC_001475	KX855927	1082	908	26	CDS	DV3_gp1	forward	flavivirus polyprotein gene	985	basechange	T->C	tta	cta	30	10	L->L	272	1	272	1	silent	flavivirus polyprotein
NC_001475	KX855927	1124	946	27.1	CDS	DV3_gp1	forward	flavivirus polyprotein gene	1027	basechange	G->A	gtg	gta	30	10	V->V	284	3	284	3	silent	flavivirus polyprotein
NC_001475	KX855927	1130	952	27.3	CDS	DV3_gp1	forward	flavivirus polyprotein gene	1033	basechange	A->G	gta	gtg	30	10	V->V	286	3	286	3	silent	flavivirus polyprotein
NC_001475	KX855927	1155	976	28	CDS	DV3_gp1	forward	flavivirus polyprotein gene	1058	basechange	G->T	ggg	ggt	30	10	G->G	294	3	294	3	silent	flavivirus polyprotein
NC_001475	KX855927	1160	979	28.1	CDS	DV3_gp1	forward	flavivirus polyprotein gene	1063	basechange	A->G	cta	ctg	30	10	L->L	295	3	295	3	silent	flavivirus polyprotein
NC_001475	KX855927	1193	1007	28.9	CDS	DV3_gp1	forward	flavivirus polyprotein gene	1096	basechange	C->T	ctc	tta	30	10	L->L	305	1	305	1	silent	flavivirus polyprotein
NC_001475	KX855927	1196	1009	28.9	CDS	DV3_gp1	forward	flavivirus polyprotein gene	1099	basechange	C->A	ctc	tta	30	10	L->L	305	3	305	3	silent	flavivirus polyprotein
NC_001475	KX855927	1221	1030	29.5	CDS	DV3_gp1	forward	flavivirus polyprotein gene	1124	basechange	T->C	act	acc	30	10	T->T	312	3	312	3	silent	flavivirus polyprotein
NC_001475	KX855927	1314	1106	31.7	CDS	DV3_gp1	forward	flavivirus polyprotein gene	1217	deletion	A->*	aag	agc	30	0	K->S	338	1	338	0	frameshift	flavivirus polyprotein
NC_001475	KX855927	1344	1129	32.4	CDS	DV3_gp1	forward	flavivirus polyprotein gene	1247	basechange	T->C	att	tca	30	10	I->S	345	3	345	2	aa change	flavivirus polyprotein
NC_001475	KX855927	1360	1141	32.7	CDS	DV3_gp1	forward	flavivirus polyprotein gene	1263	basechange	A->G	aca	cga	30	10	T->R	349	3	349	2	aa change		untranslated	protein ended earlier	flavivirus polyprotein
NC_001475	KX855927	1477	1234	35.4	CDS	DV3_gp1	forward	flavivirus polyprotein gene	1380	basechange	T->C	ggt	gct	30	10	G->A	380	3	380	2	aa change		untranslated	protein ended earlier	flavivirus polyprotein
NC_001475	KX855927	1487	1243	35.6	CDS	DV3_gp1	forward	flavivirus polyprotein gene	1390	basechange	C->T	aac	atg	30	10	N->M	383	3	383	2	aa change		untranslated	protein ended earlier	flavivirus polyprotein
NC_001475	KX855927	1502	1255	36	CDS	DV3_gp1	forward	flavivirus polyprotein gene	1405	basechange	G->A	ttg	tat	30	10	L->Y	387	3	387	2	aa change		untranslated	protein ended earlier	flavivirus polyprotein
NC_001475	KX855927	1514	1264	36.2	CDS	DV3_gp1	forward	flavivirus polyprotein gene	1417	basechange	A->G	aaa	agg	30	10	K->R	390	3	390	2	aa change		untranslated	protein ended earlier	flavivirus polyprotein
NC_001475	KX855927	1541	1288	36.9	CDS	DV3_gp1	forward	flavivirus polyprotein gene	1444	basechange	A->G	aaa	agt	30	10	K->S	398	3	398	2	aa change		untranslated	protein ended earlier	flavivirus polyprotein
NC_001475	KX855927	1561	1306	37.4	CDS	DV3_gp1	forward	flavivirus polyprotein gene	1464	basechange	A->G	cca	cga	30	10	P->R	404	3	404	2	aa change		untranslated	protein ended earlier	flavivirus polyprotein
NC_001475	KX855927	1672	1402	40.2	CDS	DV3_gp1	forward	flavivirus polyprotein gene	1575	basechange	A->G	caa	agg	30	10	Q->R	436	3	436	2	aa change		untranslated	protein ended earlier	flavivirus polyprotein
NC_001475	KX855927	1695	1423	40.8	CDS	DV3_gp1	forward	flavivirus polyprotein gene	1598	basechange	A->G	aca	cgc	30	10	T->R	443	3	443	2	aa change		untranslated	protein ended earlier	flavivirus polyprotein
NC_001475	KX855927	1712	1437	41.2	CDS	DV3_gp1	forward	flavivirus polyprotein gene	1615	deletion	C->*	acc	cac	30	0	T->H	448	2	448	0	frameshift		untranslated	protein ended earlier	flavivirus polyprotein
NC_001475	KX855927	1784	1504	43.1	CDS	DV3_gp1	forward	flavivirus polyprotein gene	1687	basechange	T->C	gat	ctt	30	10	D->L	470	3	470	1	aa change		untranslated	protein ended earlier	flavivirus polyprotein
NC_001475	KX855927	1852	1567	44.9	CDS	DV3_gp1	forward	flavivirus polyprotein gene	1755	basechange	C->T	ttc	ttt	30	10	F->F	491	3	491	1	silent		untranslated	protein ended earlier	flavivirus polyprotein
NC_001475	KX855927	1877	1589	45.5	CDS	DV3_gp1	forward	flavivirus polyprotein gene	1780	basechange	G->A	gca	gac	30	10	A->D	499	1	498	2	aa change		untranslated	protein ended earlier	flavivirus polyprotein
NC_001475	KX855927	1929	1636	46.9	CDS	DV3_gp1	forward	flavivirus polyprotein gene	1832	basechange	T->C	ctt	cct	30	10	L->P	514	3	514	1	aa change		untranslated	protein ended earlier	flavivirus polyprotein
NC_001475	KX855927	1932	1639	47	CDS	DV3_gp1	forward	flavivirus polyprotein gene	1835	basechange	T->C	ctt	cgt	30	10	L->R	515	3	515	1	aa change		untranslated	protein ended earlier	flavivirus polyprotein
NC_001475	KX855927	1943	1648	47.2	CDS	DV3_gp1	forward	flavivirus polyprotein gene	1846	basechange	C->T	ttc	taa	30	10	F->*	518	3	518	1	aa change / creates new stop codon		untranslated	protein ended earlier	flavivirus polyprotein
NC_001475	KX855927	1950	1654	47.4	CDS	DV3_gp1	forward	flavivirus polyprotein gene	1853	basechange	C->T	aac	tgc	30	10	N->C	520	3	520	1	aa change		untranslated	protein ended earlier	flavivirus polyprotein
NC_001475	KX855927	1983	1684	48.3	CDS	DV3_gp1	forward	flavivirus polyprotein gene	1886	basechange	C->T	gtc	tct	30	10	V->S	530	3	530	1	aa change		untranslated	protein ended earlier	flavivirus polyprotein
NC_001475	KX855927	2035	1729	49.6	CDS	DV3_gp1	forward	flavivirus polyprotein gene	1938	basechange	T->C	gct	cac	30	10	A->H	545	3	545	1	aa change		untranslated	protein ended earlier	flavivirus polyprotein
NC_001475	KX855927	2079	1765	50.6	CDS	DV3_gp1	forward	flavivirus polyprotein gene	1982	basechange	C->T	ttc	tgc	30	10	F->C	557	3	557	1	aa change		untranslated	protein ended earlier	flavivirus polyprotein
NC_001475	KX855927	2096	1780	51	CDS	DV3_gp1	forward	flavivirus polyprotein gene	1999	basechange	A->G	aaa	gtg	30	10	K->V	562	3	562	1	aa change		untranslated	protein ended earlier	flavivirus polyprotein
NC_001475	KX855927	2101	1783	51.1	CDS	DV3_gp1	forward	flavivirus polyprotein gene	2004	basechange	T->C	tgt	cag	30	10	C->Q	563	3	563	1	aa change		untranslated	protein ended earlier	flavivirus polyprotein
NC_001475	KX855927	2214	1879	53.9	CDS	DV3_gp1	forward	flavivirus polyprotein gene	2117	basechange	C->T	cac	tgg	30	10	H->W	595	3	595	1	aa change		untranslated	protein ended earlier	flavivirus polyprotein
NC_001475	KX855927	2221	1885	54	CDS	DV3_gp1	forward	flavivirus polyprotein gene	2124	basechange	A->C	aca	cat	30	10	T->H	597	3	597	1	aa change		untranslated	protein ended earlier	flavivirus polyprotein
NC_001475	KX855927	2291	1939	55.6	CDS	DV3_gp1	forward	flavivirus polyprotein gene	2194	basechange	T->C	ttt	ctc	30	10	F->L	615	3	615	1	aa change		untranslated	protein ended earlier	flavivirus polyprotein
NC_001475	KX855927	2326	1969	56.4	CDS	DV3_gp1	forward	flavivirus polyprotein gene	2229	basechange	T->C	cat	caa	30	10	H->Q	625	3	625	1	aa change		untranslated	protein ended earlier	flavivirus polyprotein
NC_001475	KX855927	2357	1996	57.2	CDS	DV3_gp1	forward	flavivirus polyprotein gene	2260	basechange	T->A	cct	agt	30	10	P->S	634	3	634	1	aa change		untranslated	protein ended earlier	flavivirus polyprotein
NC_001475	KX855927	2383	2017	57.8	CDS	DV3_gp1	forward	flavivirus polyprotein gene	2286	basechange	G->C	gag	ccc	30	10	E->P	641	3	641	1	aa change		untranslated	protein ended earlier	flavivirus polyprotein
NC_001475	KX855927	2390	2023	58	CDS	DV3_gp1	forward	flavivirus polyprotein gene	2293	basechange	C->T	gtc	taa	30	10	V->*	643	3	643	1	aa change / creates new stop codon		untranslated	protein ended earlier	flavivirus polyprotein
NC_001475	KX855927	2395	2026	58.1	CDS	DV3_gp1	forward	flavivirus polyprotein gene	2298	basechange	T->C	aat	cat	30	10	N->H	644	3	644	1	aa change		untranslated	protein ended earlier	flavivirus polyprotein
NC_001475	KX855927	2456	2083	59.7	CDS	DV3_gp1	forward	flavivirus polyprotein gene	2359	basechange	C->T	aac	tgc	30	10	N->C	663	3	663	1	aa change		untranslated	protein ended earlier	flavivirus polyprotein
NC_001475	KX855927	2481	2107	60.4	CDS	DV3_gp1	forward	flavivirus polyprotein gene	2384	basechange	G->A	aag	aaa	30	10	K->K	671	3	671	1	silent		untranslated	protein ended earlier	flavivirus polyprotein
NC_001475	KX855927	2487	2113	60.6	CDS	DV3_gp1	forward	flavivirus polyprotein gene	2390	basechange	G->A	ggg	aag	30	10	G->K	673	3	673	1	aa change		untranslated	protein ended earlier	flavivirus polyprotein
NC_001475	KX855927	2495	2119	60.7	CDS	DV3_gp1	forward	flavivirus polyprotein gene	2398	basechange	G->T	tcg	tat	30	10	S->Y	675	3	675	1	aa change		untranslated	protein ended earlier	flavivirus polyprotein
NC_001475	KX855927	2522	2145	61.5	CDS	DV3_gp1	forward	flavivirus polyprotein gene	2425	basechange	A->C	gaa	tgc	30	10	E->C	684	2	683	3	aa change		untranslated	protein ended earlier	flavivirus polyprotein
NC_001475	KX855927	2523	2146	61.5	CDS	DV3_gp1	forward	flavivirus polyprotein gene	2426	basechange	A->C	gaa	cag	30	10	E->Q	684	3	684	1	aa change		untranslated	protein ended earlier	flavivirus polyprotein
NC_001475	KX855927	2526	2149	61.6	CDS	DV3_gp1	forward	flavivirus polyprotein gene	2429	basechange	G->A	agg	agg	30	10	R->R	685	3	685	1	silent		untranslated	protein ended earlier	flavivirus polyprotein
NC_001475	KX855927	2548	2170	62.2	CDS	DV3_gp1	forward	flavivirus polyprotein gene	2451	basechange	C->T	atc	ttt	30	10	I->F	692	3	692	1	aa change		untranslated	protein ended earlier	flavivirus polyprotein
NC_001475	KX855927	2635	2248	64.4	CDS	DV3_gp1	forward	flavivirus polyprotein gene	2538	basechange	T->C	ttt	cgg	30	10	F->R	718	3	718	1	aa change		untranslated	protein ended earlier	flavivirus polyprotein
NC_001475	KX855927	2648	2260	64.8	CDS	DV3_gp1	forward	flavivirus polyprotein gene	2551	basechange	T->C	tat	cac	30	10	Y->H	722	3	722	1	aa change		untranslated	protein ended earlier	flavivirus polyprotein
NC_001475	KX855927	2660	2269	65	CDS	DV3_gp1	forward	flavivirus polyprotein gene	2563	basechange	G->A	ctg	att	30	10	L->I	725	3	725	1	aa change		untranslated	protein ended earlier	flavivirus polyprotein
NC_001475	KX855927	2778	2371	68	CDS	DV3_gp1	forward	flavivirus polyprotein gene	2681	basechange	G->A	gcg	aat	30	10	A->N	759	3	759	1	aa change		untranslated	protein ended earlier	flavivirus polyprotein
NC_001475	KX855927	2796	2383	68.3	CDS	DV3_gp1	forward	flavivirus polyprotein gene	2699	basechange	T->C	att	cac	30	10	I->H	763	3	763	1	aa change		untranslated	protein ended earlier	flavivirus polyprotein
NC_001475	KX855927	2863	2440	69.9	CDS	DV3_gp1	forward	flavivirus polyprotein gene	2766	basechange	G->A	aag	agg	30	10	K->R	782	3	782	1	aa change		untranslated	protein ended earlier	flavivirus polyprotein
NC_001475	KX855927	2877	2452	70.3	CDS	DV3_gp1	forward	flavivirus polyprotein gene	2780	basechange	C->T	ctc	taa	30	10	L->*	786	3	786	1	aa change / creates new stop codon		untranslated	protein ended earlier	flavivirus polyprotein
NC_001475	KX855927	2884	2458	70.4	CDS	DV3_gp1	forward	flavivirus polyprotein gene	2787	basechange	T->C	tgt	cgg	30	10	C->R	788	3	788	1	aa change		untranslated	protein ended earlier	flavivirus polyprotein
NC_001475	KX855927	2890	2464	70.6	CDS	DV3_gp1	forward	flavivirus polyprotein gene	2793	basechange	C->T	agc	tgg	30	10	S->W	790	3	790	1	aa change		untranslated	protein ended earlier	flavivirus polyprotein
NC_001475	KX855927	2910	2482	71.1	CDS	DV3_gp1	forward	flavivirus polyprotein gene	2813	basechange	T->C	aat	cga	30	10	N->R	796	3	796	1	aa change		untranslated	protein ended earlier	flavivirus polyprotein
NC_001475	KX855927	2935	2506	71.8	CDS	DV3_gp1	forward	flavivirus polyprotein gene	2838	basechange	A->G	caa	gta	30	10	Q->V	804	3	804	1	aa change		untranslated	protein ended earlier	flavivirus polyprotein
NC_001475	KX855927	2952	2521	72.3	CDS	DV3_gp1	forward	flavivirus polyprotein gene	2855	basechange	A->G	gca	gga	30	10	A->G	809	3	809	1	aa change		untranslated	protein ended earlier	flavivirus polyprotein
NC_001475	KX855927	2956	2524	72.3	CDS	DV3_gp1	forward	flavivirus polyprotein gene	2859	basechange	C->T	gac	ttc	30	10	D->F	810	3	810	1	aa change		untranslated	protein ended earlier	flavivirus polyprotein
NC_001475	KX855927	2976	2542	72.9	CDS	DV3_gp1	forward	flavivirus polyprotein gene	2879	basechange	A->G	gca	gac	30	10	A->D	816	3	816	1	aa change		untranslated	protein ended earlier	flavivirus polyprotein
NC_001475	KX855927	2982	2548	73	CDS	DV3_gp1	forward	flavivirus polyprotein gene	2885	basechange	C->T	gcc	tat	30	10	A->Y	818	3	818	1	aa change		untranslated	protein ended earlier	flavivirus polyprotein
NC_001475	KX855927	3003	2566	73.5	CDS	DV3_gp1	forward	flavivirus polyprotein gene	2906	basechange	G->A	gag	aaa	30	10	E->K	824	3	824	1	aa change		untranslated	protein ended earlier	flavivirus polyprotein
NC_001475	KX855927	3014	2574	73.8	CDS	DV3_gp1	forward	flavivirus polyprotein gene	2917	basechange	T->C	gtg	agc	30	10	V->S	827	2	826	3	aa change		untranslated	protein ended earlier	flavivirus polyprotein
NC_001475	KX855927	3018	2578	73.9	CDS	DV3_gp1	forward	flavivirus polyprotein gene	2921	basechange	T->C	tgt	cgg	30	10	C->R	828	3	828	1	aa change		untranslated	protein ended earlier	flavivirus polyprotein
NC_001475	KX855927	3149	2689	77.1	CDS	DV3_gp1	forward	flavivirus polyprotein gene	3052	basechange	T->C	gat	cat	30	10	D->H	865	3	865	1	aa change		untranslated	protein ended earlier	flavivirus polyprotein
NC_001475	KX855927	3152	2691	77.1	CDS	DV3_gp1	forward	flavivirus polyprotein gene	3055	basechange	C->T	aca	cat	30	10	T->H	866	2	865	3	aa change		untranslated	protein ended earlier	flavivirus polyprotein
NC_001475	KX855927	3154	2693	77.2	CDS	DV3_gp1	forward	flavivirus polyprotein gene	3057	basechange	C->A	ctt	aat	30	10	L->N	867	1	866	2	aa change		untranslated	protein ended earlier	flavivirus polyprotein
NC_001475	KX855927	3164	2701	77.4	CDS	DV3_gp1	forward	flavivirus polyprotein gene	3067	basechange	C->T	gtc	ttt	30	10	V->F	869	3	869	1	aa change		untranslated	protein ended earlier	flavivirus polyprotein
NC_001475	KX855927	3177	2713	77.8	CDS	DV3_gp1	forward	flavivirus polyprotein gene	3080	basechange	G->A	ggg	aaa	30	10	G->K	873	3	873	1	aa change		untranslated	protein ended earlier	flavivirus polyprotein
NC_001475	KX855927	3404	2902	83.2	CDS	DV3_gp1	forward	flavivirus polyprotein gene	3307	basechange	C->T	ttc	tac	30	10	F->Y	936	3	936	1	aa change		untranslated	protein ended earlier	flavivirus polyprotein
NC_001475	KX855927	3444	2935	84.1	CDS	DV3_gp1	forward	flavivirus polyprotein gene	3347	basechange	C->A	gtc	ata	30	10	V->I	947	3	947	1	aa change		untranslated	protein ended earlier	flavivirus polyprotein
NC_001475	KX855927	3450	2941	84.3	CDS	DV3_gp1	forward	flavivirus polyprotein gene	3353	basechange	C->T	acc	tca	30	10	T->S	949	3	949	1	aa change		untranslated	protein ended earlier	flavivirus polyprotein
NC_001475	KX855927	3454	2945	84.4	CDS	DV3_gp1	forward	flavivirus polyprotein gene	3357	basechange	C->A	cta	aat	30	10	L->N	951	1	950	2	aa change		untranslated	protein ended earlier	flavivirus polyprotein
NC_001475	KX855927	3457	2947	84.5	CDS	DV3_gp1	forward	flavivirus polyprotein gene	3360	basechange	A->G	cta	gtg	30	10	L->V	951	3	951	1	aa change		untranslated	protein ended earlier	flavivirus polyprotein
NC_001475	KX855927	3488	2974	85.2	CDS	DV3_gp1	forward	flavivirus polyprotein gene	3391	basechange	T->C	gct	cgt	30	10	A->R	960	3	960	1	aa change		untranslated	protein ended earlier	flavivirus polyprotein
NC_001475	KX855927	3514	2998	85.9	CDS	DV3_gp1	forward	flavivirus polyprotein gene	3417	basechange	T->C	cat	cgc	30	10	H->R	968	3	968	1	aa change		untranslated	protein ended earlier	flavivirus polyprotein
NC_001475	KX855927	3532	3013	86.4	CDS	DV3_gp1	forward	flavivirus polyprotein gene	3435	basechange	C->T	tac	ttg	30	10	Y->L	973	3	973	1	aa change		untranslated	protein ended earlier	flavivirus polyprotein
NC_001475	KX855927	3603	3073	88.1	CDS	DV3_gp1	forward	flavivirus polyprotein gene	3506	basechange	A->G	gta	gaa	30	10	V->E	993	3	993	1	aa change		untranslated	protein ended earlier	flavivirus polyprotein
NC_001475	KX855927	3643	3106	89	CDS	DV3_gp1	forward	flavivirus polyprotein gene	3546	basechange	C->T	ctc	ttg	30	10	L->L	1004	3	1004	1	silent		untranslated	protein ended earlier	flavivirus polyprotein
NC_001475	KX855927	3648	3111	89.2	CDS	DV3_gp1	forward	flavivirus polyprotein gene	3551	basechange	C->G	act	gag	30	10	T->E	1006	2	1005	3	aa change		untranslated	protein ended earlier	flavivirus polyprotein
NC_001475	KX855927	3649	3112	89.2	CDS	DV3_gp1	forward	flavivirus polyprotein gene	3552	basechange	T->C	act	caa	30	10	T->Q	1006	3	1006	1	aa change		untranslated	protein ended earlier	flavivirus polyprotein
NC_001475	KX855927	3652	3115	89.3	CDS	DV3_gp1	forward	flavivirus polyprotein gene	3555	basechange	T->C	aat	cgg	30	10	N->R	1007	3	1007	1	aa change		untranslated	protein ended earlier	flavivirus polyprotein
NC_001475	KX855927	3680	3142	90.1	CDS	DV3_gp1	forward	flavivirus polyprotein gene	3583	basechange	C->T	atc	tcc	30	10	I->S	1016	3	1016	1	aa change		untranslated	protein ended earlier	flavivirus polyprotein
NC_001475	KX855927	3699	3160	90.6	CDS	DV3_gp1	forward	flavivirus polyprotein gene	3602	basechange	T->G	ggt	gcc	30	10	G->A	1022	3	1022	1	aa change		untranslated	protein ended earlier	flavivirus polyprotein
NC_001475	KX855927	3706	3166	90.7	CDS	DV3_gp1	forward	flavivirus polyprotein gene	3609	basechange	C->T	atc	ttc	30	10	I->F	1024	3	1024	1	aa change		untranslated	protein ended earlier	flavivirus polyprotein
NC_001475	KX855927	3709	3169	90.8	CDS	DV3_gp1	forward	flavivirus polyprotein gene	3612	basechange	A->G	tca	gca	30	10	S->A	1025	3	1025	1	aa change		untranslated	protein ended earlier	flavivirus polyprotein
NC_001475	KX855927	3716	3175	91	CDS	DV3_gp1	forward	flavivirus polyprotein gene	3619	basechange	C->T	cac	taa	30	10	H->*	1027	3	1027	1	aa change / creates new stop codon		untranslated	protein ended earlier	flavivirus polyprotein
NC_001475	KX855927	3720	3178	91.1	CDS	DV3_gp1	forward	flavivirus polyprotein gene	3623	basechange	C->T	aac	tta	30	10	N->L	1028	3	1028	1	aa change		untranslated	protein ended earlier	flavivirus polyprotein
NC_001475	KX855927	3745	3199	91.7	CDS	DV3_gp1	forward	flavivirus polyprotein gene	3648	basechange	C->T	acc	tca	30	10	T->S	1035	3	1035	1	aa change		untranslated	protein ended earlier	flavivirus polyprotein
NC_001475	KX855927	3801	3250	93.1	CDS	DV3_gp1	forward	flavivirus polyprotein gene	3704	basechange	C->T	tac	ttg	30	10	Y->L	1052	3	1052	1	aa change		untranslated	protein ended earlier	flavivirus polyprotein
NC_001475	KX855927	3841	3282	94.1	CDS	DV3_gp1	forward	flavivirus polyprotein gene	3744	basechange	G->A	agc	aaa	30	10	S->K	1063	2	1062	3	aa change		untranslated	protein ended earlier	flavivirus polyprotein
NC_001475	KX855927	3877	3313	95	CDS	DV3_gp1	forward	flavivirus polyprotein gene	3780	basechange	A->G	aca	gac	30	10	T->D	1073	3	1073	1	aa change		untranslated	protein ended earlier	flavivirus polyprotein
NC_001475	KX855927	3896	3328	95.4	CDS	DV3_gp1	forward	flavivirus polyprotein gene	3799	basechange	G->A	ggg	aaa	30	10	G->K	1078	3	1078	1	aa change		untranslated	protein ended earlier	flavivirus polyprotein
NC_001475	KX855927	3947	3370	96.6	CDS	DV3_gp1	forward	flavivirus polyprotein gene	3850	basechange	C->T	ccc	tcc	30	10	P->S	1092	3	1092	1	aa change		untranslated	protein ended earlier	flavivirus polyprotein
NC_001475	KX855927	3952	3373	96.7	CDS	DV3_gp1	forward	flavivirus polyprotein gene	3855	basechange	C->T	ccc	tct	30	10	P->S	1093	3	1093	1	aa change		untranslated	protein ended earlier	flavivirus polyprotein
NC_001475	KX855927	3987	3400	97.4	CDS	DV3_gp1	forward	flavivirus polyprotein gene	3890	basechange	C->T	tgc	ttg	30	10	C->L	1102	3	1102	1	aa change		untranslated	protein ended earlier	flavivirus polyprotein
NC_001475	KX855927	4043	3445	98.7	CDS	DV3_gp1	forward	flavivirus polyprotein gene	3946	basechange	C->T	aac	tat	30	10	N->Y	1117	3	1117	1	aa change		untranslated	protein ended earlier	flavivirus polyprotein
NC_001475	KX855927	4092	3484	99.9	CDS	DV3_gp1	forward	flavivirus polyprotein gene	3995	basechange	G->A	gtg	aga	30	10	V->R	1130	3	1130	1	aa change		untranslated	protein ended earlier	flavivirus polyprotein
NC_001475	KX855927	4152	3536	101.3	CDS	DV3_gp1	forward	flavivirus polyprotein gene	4055	basechange	T->A	ttg	gat	30	10	L->D	1148	1	1147	2	aa change		untranslated	protein ended earlier	flavivirus polyprotein
NC_001475	KX855927	4207	3583	102.7	CDS	DV3_gp1	forward	flavivirus polyprotein gene	4110	basechange	T->C	ttt	cac	30	10	F->H	1163	3	1163	1	aa change		untranslated	protein ended earlier	flavivirus polyprotein
NC_001475	KX855927	4266	3634	104.2	CDS	DV3_gp1	forward	flavivirus polyprotein gene	4169	basechange	C->T	cac	tac	30	10	H->Y	1180	3	1180	1	aa change		untranslated	protein ended earlier	flavivirus polyprotein
NC_001475	KX855927	4283	3649	104.6	CDS	DV3_gp1	forward	flavivirus polyprotein gene	4186	basechange	C->T	atc	tgg	30	10	I->W	1185	3	1185	1	aa change		untranslated	protein ended earlier	flavivirus polyprotein
NC_001475	KX855927	4333	3691	105.8	CDS	DV3_gp1	forward	flavivirus polyprotein gene	4236	basechange	C->T	tac	tct	30	10	Y->S	1199	3	1199	1	aa change		untranslated	protein ended earlier	flavivirus polyprotein
NC_001475	KX855927	4342	3698	106	CDS	DV3_gp1	forward	flavivirus polyprotein gene	4245	basechange	C->A	cta	tat	30	10	L->Y	1202	1	1201	2	aa change		untranslated	protein ended earlier	flavivirus polyprotein
NC_001475	KX855927	4376	3728	106.8	CDS	DV3_gp1	forward	flavivirus polyprotein gene	4279	basechange	T->C	ttg	cct	30	10	L->P	1212	1	1211	2	aa change		untranslated	protein ended earlier	flavivirus polyprotein
NC_001475	KX855927	4404	3754	107.6	CDS	DV3_gp1	forward	flavivirus polyprotein gene	4307	basechange	G->A	aag	act	30	10	K->T	1220	3	1220	1	aa change		untranslated	protein ended earlier	flavivirus polyprotein
NC_001475	KX855927	4429	3776	108.2	CDS	DV3_gp1	forward	flavivirus polyprotein gene	4332	basechange	T->C	ttg	act	30	10	L->T	1228	1	1227	2	aa change		untranslated	protein ended earlier	flavivirus polyprotein
NC_001475	KX855927	4446	3790	108.6	CDS	DV3_gp1	forward	flavivirus polyprotein gene	4349	basechange	G->A	ggg	act	30	10	G->T	1232	3	1232	1	aa change		untranslated	protein ended earlier	flavivirus polyprotein
NC_001475	KX855927	4447	3791	108.7	CDS	DV3_gp1	forward	flavivirus polyprotein gene	4350	basechange	T->C	ttg	act	30	10	L->T	1233	1	1232	2	aa change		untranslated	protein ended earlier	flavivirus polyprotein
NC_001475	KX855927	4452	3796	108.8	CDS	DV3_gp1	forward	flavivirus polyprotein gene	4355	basechange	C->T	gcc	tat	30	10	A->Y	1234	3	1234	1	aa change		untranslated	protein ended earlier	flavivirus polyprotein
NC_001475	KX855927	4510	3847	110.3	CDS	DV3_gp1	forward	flavivirus polyprotein gene	4413	deletion	A->*	gga	gat	30	0	G->D	1251	3	1251	0	frameshift		untranslated	protein ended earlier	flavivirus polyprotein
NC_001475	KX855927	4512	3848/3849	110.3	CDS	DV3_gp1	forward	flavivirus polyprotein gene	4415	insertion	*->A	gtc	gat	30	10	V->D	1252	1	1251	2	frameshift		untranslated	protein ended earlier	flavivirus polyprotein
NC_001475	KX855927	4541	3875	111.1	CDS	DV3_gp1	forward	flavivirus polyprotein gene	4444	basechange	C->T	ctg	att	30	10	L->I	1261	1	1260	2	aa change		untranslated	protein ended earlier	flavivirus polyprotein
NC_001475	KX855927	4576	3904	111.9	CDS	DV3_gp1	forward	flavivirus polyprotein gene	4479	basechange	G->A	ttg	atg	30	10	L->M	1270	3	1270	1	aa change		untranslated	protein ended earlier	flavivirus polyprotein
NC_001475	KX855927	4591	3917	112.3	CDS	DV3_gp1	forward	flavivirus polyprotein gene	4494	basechange	G->A	gtc	aat	30	10	V->N	1275	1	1274	2	aa change		untranslated	protein ended earlier	flavivirus polyprotein
NC_001475	KX855927	4612	3937	112.8	CDS	DV3_gp1	forward	flavivirus polyprotein gene	4515	basechange	C->T	aac	tac	30	10	N->Y	1281	3	1281	1	aa change		untranslated	protein ended earlier	flavivirus polyprotein
NC_001475	KX855927	4622	3946	113.1	CDS	DV3_gp1	forward	flavivirus polyprotein gene	4525	basechange	T->C	ttt	cac	30	10	F->H	1284	3	1284	1	aa change		untranslated	protein ended earlier	flavivirus polyprotein
NC_001475	KX855927	4656	3976	114	CDS	DV3_gp1	forward	flavivirus polyprotein gene	4559	basechange	T->C	act	cct	30	10	T->P	1294	3	1294	1	aa change		untranslated	protein ended earlier	flavivirus polyprotein
NC_001475	KX855927	4666	3985	114.2	CDS	DV3_gp1	forward	flavivirus polyprotein gene	4569	basechange	G->A	ttg	agc	30	10	L->S	1297	3	1297	1	aa change		untranslated	protein ended earlier	flavivirus polyprotein
NC_001475	KX855927	4679	3997	114.6	CDS	DV3_gp1	forward	flavivirus polyprotein gene	4582	basechange	G->A	tcg	act	30	10	S->T	1301	3	1301	1	aa change		untranslated	protein ended earlier	flavivirus polyprotein
NC_001475	KX855927	4706	4021	115.2	CDS	DV3_gp1	forward	flavivirus polyprotein gene	4609	basechange	A->G	tca	gag	30	10	S->E	1309	3	1309	1	aa change		untranslated	protein ended earlier	flavivirus polyprotein
NC_001475	KX855927	4724	4039	115.8	CDS	DV3_gp1	forward	flavivirus polyprotein gene	4627	basechange	T->C	gat	ctg	30	10	D->L	1315	3	1315	1	aa change		untranslated	protein ended earlier	flavivirus polyprotein
NC_001475	KX855927	4731	4045	115.9	CDS	DV3_gp1	forward	flavivirus polyprotein gene	4634	basechange	C->T	ctc	tcc	30	10	L->S	1317	3	1317	1	aa change		untranslated	protein ended earlier	flavivirus polyprotein
NC_001475	KX855927	4768	4081	117	CDS	DV3_gp1	forward	flavivirus polyprotein gene	4671	basechange	T->A	ctt	acc	30	10	L->T	1329	3	1329	1	aa change		untranslated	protein ended earlier	flavivirus polyprotein
NC_001475	KX855927	4774	4087	117.1	CDS	DV3_gp1	forward	flavivirus polyprotein gene	4677	basechange	T->C	ctt	ctt	30	10	L->L	1331	3	1331	1	silent		untranslated	protein ended earlier	flavivirus polyprotein
NC_001475	KX855927	4904	4198	120.3	CDS	DV3_gp1	forward	flavivirus polyprotein gene	4807	basechange	T->C	gat	cgt	30	10	D->R	1368	3	1368	1	aa change		untranslated	protein ended earlier	flavivirus polyprotein
NC_001475	KX855927	4989	4270	122.4	CDS	DV3_gp1	forward	flavivirus polyprotein gene	4892	basechange	G->A	gcg	aga	30	10	A->R	1392	3	1392	1	aa change		untranslated	protein ended earlier	flavivirus polyprotein
NC_001475	KX855927	4998	4276	122.6	CDS	DV3_gp1	forward	flavivirus polyprotein gene	4901	basechange	C->T	ctc	tac	30	10	L->Y	1394	3	1394	1	aa change		untranslated	protein ended earlier	flavivirus polyprotein
NC_001475	KX855927	5001	4279	122.6	CDS	DV3_gp1	forward	flavivirus polyprotein gene	4904	basechange	T->A	act	agt	30	10	T->S	1395	3	1395	1	aa change		untranslated	protein ended earlier	flavivirus polyprotein
NC_001475	KX855927	5016	4291	123	CDS	DV3_gp1	forward	flavivirus polyprotein gene	4919	basechange	C->A	gcc	agc	30	10	A->S	1399	3	1399	1	aa change		untranslated	protein ended earlier	flavivirus polyprotein
NC_001475	KX855927	5017	4292	123	CDS	DV3_gp1	forward	flavivirus polyprotein gene	4920	basechange	C->G	cca	agc	30	10	P->S	1400	1	1399	2	aa change		untranslated	protein ended earlier	flavivirus polyprotein
NC_001475	KX855927	5040	4309	123.5	CDS	DV3_gp1	forward	flavivirus polyprotein gene	4943	basechange	G->A	gag	aga	30	10	E->R	1405	3	1405	1	aa change		untranslated	protein ended earlier	flavivirus polyprotein
NC_001475	KX855927	5059	4324	123.9	CDS	DV3_gp1	forward	flavivirus polyprotein gene	4962	basechange	G->A	cag	aac	30	10	Q->N	1410	3	1410	1	aa change		untranslated	protein ended earlier	flavivirus polyprotein
NC_001475	KX855927	5116	4366	125.1	CDS	DV3_gp1	forward	flavivirus polyprotein gene	5019	basechange	T->C	gat	cgg	30	10	D->R	1424	3	1424	1	aa change		untranslated	protein ended earlier	flavivirus polyprotein
NC_001475	KX855927	5151	4393	125.9	CDS	DV3_gp1	forward	flavivirus polyprotein gene	5054	basechange	G->A	gag	aac	30	10	E->N	1433	3	1433	1	aa change		untranslated	protein ended earlier	flavivirus polyprotein
NC_001475	KX855927	5160	4402	126.2	CDS	DV3_gp1	forward	flavivirus polyprotein gene	5063	basechange	C->T	aac	tgt	30	10	N->C	1436	3	1436	1	aa change		untranslated	protein ended earlier	flavivirus polyprotein
NC_001475	KX855927	5161	4403	126.2	CDS	DV3_gp1	forward	flavivirus polyprotein gene	5064	basechange	A->G	atc	tgt	30	10	I->C	1437	1	1436	2	aa change		untranslated	protein ended earlier	flavivirus polyprotein
NC_001475	KX855927	5181	4420	126.7	CDS	DV3_gp1	forward	flavivirus polyprotein gene	5084	basechange	A->G	tta	gaa	30	10	L->E	1442	3	1442	1	aa change		untranslated	protein ended earlier	flavivirus polyprotein
NC_001475	KX855927	5184	4423	126.8	CDS	DV3_gp1	forward	flavivirus polyprotein gene	5087	basechange	A->G	aaa	gac	30	10	K->D	1443	3	1443	1	aa change		untranslated	protein ended earlier	flavivirus polyprotein
NC_001475	KX855927	5212	4447	127.5	CDS	DV3_gp1	forward	flavivirus polyprotein gene	5115	basechange	C->T	ggc	tat	30	10	G->Y	1451	3	1451	1	aa change		untranslated	protein ended earlier	flavivirus polyprotein
NC_001475	KX855927	5216	4450	127.5	CDS	DV3_gp1	forward	flavivirus polyprotein gene	5119	basechange	T->C	att	ctt	30	10	I->L	1452	3	1452	1	aa change		untranslated	protein ended earlier	flavivirus polyprotein
NC_001475	KX855927	5262	4489	128.7	CDS	DV3_gp1	forward	flavivirus polyprotein gene	5165	basechange	C->T	cac	tac	30	10	H->Y	1465	3	1465	1	aa change		untranslated	protein ended earlier	flavivirus polyprotein
NC_001475	KX855927	5278	4501	129	CDS	DV3_gp1	forward	flavivirus polyprotein gene	5181	basechange	A->G	aaa	gca	30	10	K->A	1469	3	1469	1	aa change		untranslated	protein ended earlier	flavivirus polyprotein
NC_001475	KX855927	5300	4519	129.5	CDS	DV3_gp1	forward	flavivirus polyprotein gene	5203	basechange	C->T	ggc	tgt	30	10	G->C	1475	3	1475	1	aa change		untranslated	protein ended earlier	flavivirus polyprotein
NC_001475	KX855927	5304	4523	129.6	CDS	DV3_gp1	forward	flavivirus polyprotein gene	5207	basechange	T->C	tta	tct	30	10	L->S	1477	1	1476	2	aa change		untranslated	protein ended earlier	flavivirus polyprotein
NC_001475	KX855927	5347	4555	130.5	CDS	DV3_gp1	forward	flavivirus polyprotein gene	5250	basechange	G->A	cag	aaa	30	10	Q->K	1487	3	1487	1	aa change		untranslated	protein ended earlier	flavivirus polyprotein
NC_001475	KX855927	5377	4579	131.2	CDS	DV3_gp1	forward	flavivirus polyprotein gene	5280	basechange	T->C	gtt	cta	30	10	V->L	1495	3	1495	1	aa change		untranslated	protein ended earlier	flavivirus polyprotein
NC_001475	KX855927	5407	4604	132	CDS	DV3_gp1	forward	flavivirus polyprotein gene	5310	basechange	T->C	ttt	tct	30	10	F->S	1504	1	1503	2	aa change		untranslated	protein ended earlier	flavivirus polyprotein
NC_001475	KX855927	5438	4631	132.7	CDS	DV3_gp1	forward	flavivirus polyprotein gene	5341	basechange	G->A	gta	aat	30	10	V->N	1513	1	1512	2	aa change		untranslated	protein ended earlier	flavivirus polyprotein
NC_001475	KX855927	5443	4636	132.9	CDS	DV3_gp1	forward	flavivirus polyprotein gene	5346	basechange	G->A	cag	aaa	30	10	Q->K	1514	3	1514	1	aa change		untranslated	protein ended earlier	flavivirus polyprotein
NC_001475	KX855927	5571	4750	136.1	CDS	DV3_gp1	forward	flavivirus polyprotein gene	5474	basechange	T->C	tat	cgg	30	10	Y->R	1552	3	1552	1	aa change		untranslated	protein ended earlier	flavivirus polyprotein
NC_001475	KX855927	5588	4766	136.6	CDS	DV3_gp1	forward	flavivirus polyprotein gene	5491	basechange	C->T	ctg	att	30	10	L->I	1558	1	1557	2	aa change		untranslated	protein ended earlier	flavivirus polyprotein
NC_001475	KX855927	5646	4819	138.1	CDS	DV3_gp1	forward	flavivirus polyprotein gene	5549	basechange	A->T	cca	tgg	30	10	P->W	1575	3	1575	1	aa change		untranslated	protein ended earlier	flavivirus polyprotein
NC_001475	KX855927	5679	4848	138.9	CDS	DV3_gp1	forward	flavivirus polyprotein gene	5582	basechange	C->T	acg	cat	30	10	T->H	1585	2	1584	3	aa change		untranslated	protein ended earlier	flavivirus polyprotein
NC_001475	KX855927	5690	4858	139.2	CDS	DV3_gp1	forward	flavivirus polyprotein gene	5593	basechange	T->A	act	att	30	10	T->I	1588	3	1588	1	aa change		untranslated	protein ended earlier	flavivirus polyprotein
NC_001475	KX855927	5693	4861	139.3	CDS	DV3_gp1	forward	flavivirus polyprotein gene	5596	basechange	C->T	ttc	tca	30	10	F->S	1589	3	1589	1	aa change		untranslated	protein ended earlier	flavivirus polyprotein
NC_001475	KX855927	5699	4867	139.5	CDS	DV3_gp1	forward	flavivirus polyprotein gene	5602	basechange	T->C	act	cac	30	10	T->H	1591	3	1591	1	aa change		untranslated	protein ended earlier	flavivirus polyprotein
NC_001475	KX855927	5702	4870	139.6	CDS	DV3_gp1	forward	flavivirus polyprotein gene	5605	basechange	T->A	act	aac	30	10	T->N	1592	3	1592	1	aa change		untranslated	protein ended earlier	flavivirus polyprotein
NC_001475	KX855927	5760	4921	141	CDS	DV3_gp1	forward	flavivirus polyprotein gene	5663	basechange	A->G	gga	gtc	30	10	G->V	1609	3	1609	1	aa change		untranslated	protein ended earlier	flavivirus polyprotein
NC_001475	KX855927	5776	4936	141.5	CDS	DV3_gp1	forward	flavivirus polyprotein gene	5679	basechange	T->C	aat	cag	30	10	N->Q	1614	3	1614	1	aa change		untranslated	protein ended earlier	flavivirus polyprotein
NC_001475	KX855927	5801	4960	142.2	CDS	DV3_gp1	forward	flavivirus polyprotein gene	5704	basechange	G->A	ctg	ata	30	10	L->I	1622	3	1622	1	aa change		untranslated	protein ended earlier	flavivirus polyprotein
NC_001475	KX855927	5836	4990	143	CDS	DV3_gp1	forward	flavivirus polyprotein gene	5739	basechange	T->C	ggt	cgg	30	10	G->R	1632	3	1632	1	aa change		untranslated	protein ended earlier	flavivirus polyprotein
NC_001475	KX855927	5843	4996	143.2	CDS	DV3_gp1	forward	flavivirus polyprotein gene	5746	basechange	T->C	tat	cgt	30	10	Y->R	1634	3	1634	1	aa change		untranslated	protein ended earlier	flavivirus polyprotein
NC_001475	KX855927	5895	5040	144.4	CDS	DV3_gp1	forward	flavivirus polyprotein gene	5798	basechange	C->T	aca	gat	30	10	T->D	1649	2	1648	3	aa change		untranslated	protein ended earlier	flavivirus polyprotein
NC_001475	KX855927	5896	5041	144.5	CDS	DV3_gp1	forward	flavivirus polyprotein gene	5799	basechange	A->G	aca	gcc	30	10	T->A	1649	3	1649	1	aa change		untranslated	protein ended earlier	flavivirus polyprotein
NC_001475	KX855927	5903	5047	144.6	CDS	DV3_gp1	forward	flavivirus polyprotein gene	5806	basechange	G->A	gag	att	30	10	E->I	1651	3	1651	1	aa change		untranslated	protein ended earlier	flavivirus polyprotein
NC_001475	KX855927	5912	5056	144.9	CDS	DV3_gp1	forward	flavivirus polyprotein gene	5815	basechange	A->G	gaa	gga	30	10	E->G	1654	3	1654	1	aa change		untranslated	protein ended earlier	flavivirus polyprotein
NC_001475	KX855927	5935	5077	145.5	CDS	DV3_gp1	forward	flavivirus polyprotein gene	5838	basechange	C->T	aac	tct	30	10	N->S	1661	3	1661	1	aa change		untranslated	protein ended earlier	flavivirus polyprotein
NC_001475	KX855927	5938	5080	145.6	CDS	DV3_gp1	forward	flavivirus polyprotein gene	5841	basechange	G->A	ctg	aac	30	10	L->N	1662	3	1662	1	aa change		untranslated	protein ended earlier	flavivirus polyprotein
NC_001475	KX855927	5965	5104	146.3	CDS	DV3_gp1	forward	flavivirus polyprotein gene	5868	basechange	G->C	ggg	ctc	30	10	G->L	1670	3	1670	1	aa change		untranslated	protein ended earlier	flavivirus polyprotein
NC_001475	KX855927	5998	5134	147.1	CDS	DV3_gp1	forward	flavivirus polyprotein gene	5901	basechange	T->C	gct	cat	30	10	A->H	1680	3	1680	1	aa change		untranslated	protein ended earlier	flavivirus polyprotein
NC_001475	KX855927	6005	5140	147.3	CDS	DV3_gp1	forward	flavivirus polyprotein gene	5908	basechange	C->T	gtc	tag	30	10	V->*	1682	3	1682	1	aa change / creates new stop codon		untranslated	protein ended earlier	flavivirus polyprotein
NC_001475	KX855927	6044	5171/5172	148.2	CDS	DV3_gp1	forward	flavivirus polyprotein gene	5947	insertion	*->C	tta	ctc	30	10	L->L	1693	1	1692	3	frameshift		untranslated	protein ended earlier	flavivirus polyprotein
NC_001475	KX855927	6165	5272	151.1	CDS	DV3_gp1	forward	flavivirus polyprotein gene	6068	basechange	A->G	aca	cgg	30	10	T->R	1726	3	1726	2	aa change		untranslated	protein ended earlier	flavivirus polyprotein
NC_001475	KX855927	6221	5320	152.5	CDS	DV3_gp1	forward	flavivirus polyprotein gene	6124	basechange	T->C	cgt	gct	30	10	R->A	1742	3	1742	2	aa change		untranslated	protein ended earlier	flavivirus polyprotein
NC_001475	KX855927	6258	5350	153.3	CDS	DV3_gp1	forward	flavivirus polyprotein gene	6161	basechange	C->T	tac	ata	30	10	Y->I	1752	3	1752	2	aa change		untranslated	protein ended earlier	flavivirus polyprotein
NC_001475	KX855927	6326	5404	154.9	CDS	DV3_gp1	forward	flavivirus polyprotein gene	6229	basechange	T->C	gct	cca	30	10	A->P	1770	3	1770	2	aa change		untranslated	protein ended earlier	flavivirus polyprotein
NC_001475	KX855927	6386	5452	156.3	CDS	DV3_gp1	forward	flavivirus polyprotein gene	6289	basechange	C->T	atc	ttt	30	10	I->F	1786	3	1786	2	aa change		untranslated	protein ended earlier	flavivirus polyprotein
NC_001475	KX855927	6395	5461	156.5	CDS	DV3_gp1	forward	flavivirus polyprotein gene	6298	basechange	A->G	aca	cgg	30	10	T->R	1789	3	1789	2	aa change		untranslated	protein ended earlier	flavivirus polyprotein
NC_001475	KX855927	6403	5467	156.7	CDS	DV3_gp1	forward	flavivirus polyprotein gene	6306	basechange	A->G	aca	cgc	30	10	T->R	1791	3	1791	2	aa change		untranslated	protein ended earlier	flavivirus polyprotein
NC_001475	KX855927	6546	5581	160	CDS	DV3_gp1	forward	flavivirus polyprotein gene	6449	basechange	T->C	gct	ccg	30	10	A->P	1829	3	1829	2	aa change		untranslated	protein ended earlier	flavivirus polyprotein
NC_001475	KX855927	6573	5605	160.6	CDS	DV3_gp1	forward	flavivirus polyprotein gene	6476	basechange	T->C	cct	cca	30	10	P->P	1837	3	1837	2	silent		untranslated	protein ended earlier	flavivirus polyprotein
NC_001475	KX855927	6582	5611	160.8	CDS	DV3_gp1	forward	flavivirus polyprotein gene	6485	basechange	T->C	att	tca	30	10	I->S	1839	3	1839	2	aa change		untranslated	protein ended earlier	flavivirus polyprotein
NC_001475	KX855927	6624	5647	161.8	CDS	DV3_gp1	forward	flavivirus polyprotein gene	6527	basechange	A->G	aaa	aga	30	10	K->R	1851	3	1851	2	aa change		untranslated	protein ended earlier	flavivirus polyprotein
NC_001475	KX855927	6638	5659	162.2	CDS	DV3_gp1	forward	flavivirus polyprotein gene	6541	basechange	A->G	aaa	agg	30	10	K->R	1855	3	1855	2	aa change		untranslated	protein ended earlier	flavivirus polyprotein
NC_001475	KX855927	6671	5689	163	CDS	DV3_gp1	forward	flavivirus polyprotein gene	6574	basechange	C->T	gac	ata	30	10	D->I	1865	3	1865	2	aa change		untranslated	protein ended earlier	flavivirus polyprotein
NC_001475	KX855927	6700	5713	163.7	CDS	DV3_gp1	forward	flavivirus polyprotein gene	6603	basechange	G->A	ctg	taa	30	10	L->*	1873	3	1873	2	aa change / creates new stop codon		untranslated	protein ended earlier	flavivirus polyprotein
NC_001475	KX855927	6791	5785	165.8	CDS	DV3_gp1	forward	flavivirus polyprotein gene	6694	basechange	C->T	atc	ttg	30	10	I->L	1897	3	1897	2	aa change		untranslated	protein ended earlier	flavivirus polyprotein
NC_001475	KX855927	6815	5803	166.3	CDS	DV3_gp1	forward	flavivirus polyprotein gene	6718	basechange	C->A	ctc	taa	30	10	L->*	1903	3	1903	2	aa change / creates new stop codon		untranslated	protein ended earlier	flavivirus polyprotein
NC_001475	KX855927	6830	5816	166.7	CDS	DV3_gp1	forward	flavivirus polyprotein gene	6733	basechange	T->C	ttg	tcc	30	10	L->S	1908	1	1907	3	aa change		untranslated	protein ended earlier	flavivirus polyprotein
NC_001475	KX855927	6869	5848	167.6	CDS	DV3_gp1	forward	flavivirus polyprotein gene	6772	basechange	C->T	gcc	ctg	30	10	A->L	1918	3	1918	2	aa change		untranslated	protein ended earlier	flavivirus polyprotein
NC_001475	KX855927	6941	5905	169.2	CDS	DV3_gp1	forward	flavivirus polyprotein gene	6844	basechange	G->A	agg	gaa	30	10	R->E	1937	3	1937	2	aa change		untranslated	protein ended earlier	flavivirus polyprotein
NC_001475	KX855927	6954	5917	169.6	CDS	DV3_gp1	forward	flavivirus polyprotein gene	6857	basechange	A->G	aaa	agg	30	10	K->R	1941	3	1941	2	aa change		untranslated	protein ended earlier	flavivirus polyprotein
NC_001475	KX855927	6958	5920	169.7	CDS	DV3_gp1	forward	flavivirus polyprotein gene	6861	basechange	G->A	gag	aaa	30	10	E->K	1942	3	1942	2	aa change		untranslated	protein ended earlier	flavivirus polyprotein
NC_001475	KX855927	7053	5996	171.8	CDS	DV3_gp1	forward	flavivirus polyprotein gene	6956	basechange	C->T	ctg	tgt	30	10	L->C	1968	1	1967	3	aa change		untranslated	protein ended earlier	flavivirus polyprotein
NC_001475	KX855927	7078	6016	172.4	CDS	DV3_gp1	forward	flavivirus polyprotein gene	6981	basechange	A->T	aca	ctc	30	10	T->L	1974	3	1974	2	aa change		untranslated	protein ended earlier	flavivirus polyprotein
NC_001475	KX855927	7087	6025	172.7	CDS	DV3_gp1	forward	flavivirus polyprotein gene	6990	basechange	G->A	ggg	gaa	30	10	G->E	1977	3	1977	2	aa change		untranslated	protein ended earlier	flavivirus polyprotein
NC_001475	KX855927	7125	6055	173.5	CDS	DV3_gp1	forward	flavivirus polyprotein gene	7028	basechange	G->A	agg	gag	30	10	R->E	1987	3	1987	2	aa change		untranslated	protein ended earlier	flavivirus polyprotein
NC_001475	KX855927	7159	6082	174.3	CDS	DV3_gp1	forward	flavivirus polyprotein gene	7062	basechange	G->A	gag	aat	30	10	E->N	1996	3	1996	2	aa change		untranslated	protein ended earlier	flavivirus polyprotein
NC_001475	KX855927	7174	6094	174.7	CDS	DV3_gp1	forward	flavivirus polyprotein gene	7077	basechange	G->A	aag	aag	30	10	K->K	2000	3	2000	2	silent		untranslated	protein ended earlier	flavivirus polyprotein
NC_001475	KX855927	7180	6100	174.8	CDS	DV3_gp1	forward	flavivirus polyprotein gene	7083	basechange	G->A	gag	aat	30	10	E->N	2002	3	2002	2	aa change		untranslated	protein ended earlier	flavivirus polyprotein
NC_001475	KX855927	7197	6115	175.3	CDS	DV3_gp1	forward	flavivirus polyprotein gene	7100	basechange	C->T	ttc	ttg	30	10	F->L	2007	3	2007	2	aa change		untranslated	protein ended earlier	flavivirus polyprotein
NC_001475	KX855927	7252	6160	176.5	CDS	DV3_gp1	forward	flavivirus polyprotein gene	7155	basechange	T->C	cat	aca	30	10	H->T	2022	3	2022	2	aa change		untranslated	protein ended earlier	flavivirus polyprotein
NC_001475	KX855927	7272	6178	177.1	CDS	DV3_gp1	forward	flavivirus polyprotein gene	7175	basechange	A->G	gga	gga	30	10	G->G	2028	3	2028	2	silent		untranslated	protein ended earlier	flavivirus polyprotein
NC_001475	KX855927	7292	6196	177.6	CDS	DV3_gp1	forward	flavivirus polyprotein gene	7195	basechange	A->G	aga	gga	30	10	R->G	2034	3	2034	2	aa change		untranslated	protein ended earlier	flavivirus polyprotein
NC_001475	KX855927	7313	6214	178.1	CDS	DV3_gp1	forward	flavivirus polyprotein gene	7216	basechange	G->A	ggg	gac	30	10	G->D	2040	3	2040	2	aa change		untranslated	protein ended earlier	flavivirus polyprotein
NC_001475	KX855927	7316	6217	178.2	CDS	DV3_gp1	forward	flavivirus polyprotein gene	7219	basechange	A->G	caa	agc	30	10	Q->S	2041	3	2041	2	aa change		untranslated	protein ended earlier	flavivirus polyprotein
NC_001475	KX855927	7323	6223	178.4	CDS	DV3_gp1	forward	flavivirus polyprotein gene	7226	basechange	T->C	aat	aca	30	10	N->T	2043	3	2043	2	aa change		untranslated	protein ended earlier	flavivirus polyprotein
NC_001475	KX855927	7333	6232	178.6	CDS	DV3_gp1	forward	flavivirus polyprotein gene	7236	basechange	T->C	att	tct	30	10	I->S	2046	3	2046	2	aa change		untranslated	protein ended earlier	flavivirus polyprotein
NC_001475	KX855927	7343	6241	178.9	CDS	DV3_gp1	forward	flavivirus polyprotein gene	7246	basechange	G->A	gag	aaa	30	10	E->K	2049	3	2049	2	aa change		untranslated	protein ended earlier	flavivirus polyprotein
NC_001475	KX855927	7355	6250	179.1	CDS	DV3_gp1	forward	flavivirus polyprotein gene	7258	basechange	T->C	gat	acg	30	10	D->T	2052	3	2052	2	aa change		untranslated	protein ended earlier	flavivirus polyprotein
NC_001475	KX855927	7366	6259	179.4	CDS	DV3_gp1	forward	flavivirus polyprotein gene	7269	basechange	T->C	att	tct	30	10	I->S	2055	3	2055	2	aa change		untranslated	protein ended earlier	flavivirus polyprotein
NC_001475	KX855927	7400	6289	180.2	CDS	DV3_gp1	forward	flavivirus polyprotein gene	7303	basechange	G->A	ttg	taa	30	10	L->*	2065	3	2065	2	aa change / creates new stop codon		untranslated	protein ended earlier	flavivirus polyprotein
NC_001475	KX855927	7444	6325	181.3	CDS	DV3_gp1	forward	flavivirus polyprotein gene	7347	basechange	T->C	gat	acc	30	10	D->T	2077	3	2077	2	aa change		untranslated	protein ended earlier	flavivirus polyprotein
NC_001475	KX855927	7447	6328	181.4	CDS	DV3_gp1	forward	flavivirus polyprotein gene	7350	basechange	A->C	cca	cct	30	10	P->P	2078	3	2078	2	silent		untranslated	protein ended earlier	flavivirus polyprotein
NC_001475	KX855927	7450	6331	181.4	CDS	DV3_gp1	forward	flavivirus polyprotein gene	7353	basechange	G->A	ttg	tag	30	10	L->*	2079	3	2079	2	aa change / creates new stop codon		untranslated	protein ended earlier	flavivirus polyprotein
NC_001475	KX855927	7496	6373	182.7	CDS	DV3_gp1	forward	flavivirus polyprotein gene	7399	basechange	A->G	tca	cga	30	10	S->R	2093	3	2093	2	aa change		untranslated	protein ended earlier	flavivirus polyprotein
NC_001475	KX855927	7549	6418	183.9	CDS	DV3_gp1	forward	flavivirus polyprotein gene	7452	basechange	T->C	cat	acc	30	10	H->T	2108	3	2108	2	aa change		untranslated	protein ended earlier	flavivirus polyprotein
NC_001475	KX855927	7567	6433	184.4	CDS	DV3_gp1	forward	flavivirus polyprotein gene	7470	basechange	A->G	aca	cga	30	10	T->R	2113	3	2113	2	aa change		untranslated	protein ended earlier	flavivirus polyprotein
NC_001475	KX855927	7604	6466	185.3	CDS	DV3_gp1	forward	flavivirus polyprotein gene	7507	basechange	T->C	cat	aca	30	10	H->T	2124	3	2124	2	aa change		untranslated	protein ended earlier	flavivirus polyprotein
NC_001475	KX855927	7616	6476	185.6	CDS	DV3_gp1	forward	flavivirus polyprotein gene	7519	basechange	G->C	gat	aac	30	10	D->N	2128	1	2127	3	aa change		untranslated	protein ended earlier	flavivirus polyprotein
NC_001475	KX855927	7632	6490	186	CDS	DV3_gp1	forward	flavivirus polyprotein gene	7535	basechange	T->C	gct	cct	30	10	A->P	2132	3	2132	2	aa change		untranslated	protein ended earlier	flavivirus polyprotein
NC_001475	KX855927	7698	6550	187.7	CDS	DV3_gp1	forward	flavivirus polyprotein gene	7601	basechange	A->C	cta	tca	30	10	L->S	2152	3	2152	2	aa change		untranslated	protein ended earlier	flavivirus polyprotein
NC_001475	KX855927	7708	6559	188	CDS	DV3_gp1	forward	flavivirus polyprotein gene	7611	basechange	G->A	ttg	tac	30	10	L->Y	2155	3	2155	2	aa change		untranslated	protein ended earlier	flavivirus polyprotein
NC_001475	KX855927	7709	6560	188	CDS	DV3_gp1	forward	flavivirus polyprotein gene	7612	basechange	T->C	ttg	tac	30	10	L->Y	2156	1	2155	3	aa change		untranslated	protein ended earlier	flavivirus polyprotein
NC_001475	KX855927	7795	6634	190.1	CDS	DV3_gp1	forward	flavivirus polyprotein gene	7698	basechange	A->G	gta	tga	30	10	V->*	2180	3	2180	2	aa change / creates new stop codon		untranslated	protein ended earlier	flavivirus polyprotein
NC_001475	KX855927	7798	6637	190.2	CDS	DV3_gp1	forward	flavivirus polyprotein gene	7701	basechange	C->T	atc	ttg	30	10	I->L	2181	3	2181	2	aa change		untranslated	protein ended earlier	flavivirus polyprotein
NC_001475	KX855927	7811	6649	190.6	CDS	DV3_gp1	forward	flavivirus polyprotein gene	7714	basechange	C->T	ggc	gta	30	10	G->V	2185	3	2185	2	aa change		untranslated	protein ended earlier	flavivirus polyprotein
NC_001475	KX855927	7816	6653	190.7	CDS	DV3_gp1	forward	flavivirus polyprotein gene	7719	basechange	T->C	ttg	tgc	30	10	L->C	2187	1	2186	3	aa change		untranslated	protein ended earlier	flavivirus polyprotein
NC_001475	KX855927	7833	6668	191.1	CDS	DV3_gp1	forward	flavivirus polyprotein gene	7736	basechange	G->A	gtt	aaa	30	10	V->K	2192	1	2191	3	aa change		untranslated	protein ended earlier	flavivirus polyprotein
NC_001475	KX855927	7836	6670	191.2	CDS	DV3_gp1	forward	flavivirus polyprotein gene	7739	basechange	T->C	gtt	tcc	30	10	V->S	2192	3	2192	2	aa change		untranslated	protein ended earlier	flavivirus polyprotein
NC_001475	KX855927	7875	6701	192.1	CDS	DV3_gp1	forward	flavivirus polyprotein gene	7778	basechange	C->T	ctg	tct	30	10	L->S	2203	1	2202	3	aa change		untranslated	protein ended earlier	flavivirus polyprotein
NC_001475	KX855927	7905	6725/6726	192.7	CDS	DV3_gp1	forward	flavivirus polyprotein gene	7808	insertion	*->T	ctc	ttt	30	10	L->F	2211	1	2211	1	frameshift		untranslated	protein ended earlier	flavivirus polyprotein
NC_001475	KX855927	7907	6727	192.8	CDS	DV3_gp1	forward	flavivirus polyprotein gene	7810	basechange	C->T	ctc	ttt	30	10	L->F	2211	3	2211	3	aa change		untranslated	protein ended earlier	flavivirus polyprotein
NC_001475	KX855927	7973	6784	194.4	CDS	DV3_gp1	forward	flavivirus polyprotein gene	7876	basechange	G->A	gtg	gta	30	10	V->V	2230	3	2230	3	silent		untranslated	protein ended earlier	flavivirus polyprotein
NC_001475	KX855927	7993	6800	194.9	CDS	DV3_gp1	forward	flavivirus polyprotein gene	7896	basechange	T->C	ttg	ctg	30	10	L->L	2236	1	2236	1	silent		untranslated	protein ended earlier	flavivirus polyprotein
NC_001475	KX855927	8006	6810	195.2	CDS	DV3_gp1	forward	flavivirus polyprotein gene	7909	basechange	C->T	aca	ata	30	10	T->I	2239	2	2239	2	aa change		untranslated	protein ended earlier	flavivirus polyprotein
NC_001475	KX855927	8013	6817	195.4	CDS	DV3_gp1	forward	flavivirus polyprotein gene	7916	basechange	A->G	gca	gcg	30	10	A->A	2241	3	2241	3	silent		untranslated	protein ended earlier	flavivirus polyprotein
NC_001475	KX855927	8034	6836	195.9	CDS	DV3_gp1	forward	flavivirus polyprotein gene	7937	basechange	C->T	ctg	ttg	30	10	L->L	2248	1	2248	1	silent		untranslated	protein ended earlier	flavivirus polyprotein
NC_001475	KX855927	8043	6844	196.1	CDS	DV3_gp1	forward	flavivirus polyprotein gene	7946	basechange	C->T	acc	act	30	10	T->T	2250	3	2250	3	silent		untranslated	protein ended earlier	flavivirus polyprotein
NC_001475	KX855927	8060	6857	196.5	CDS	DV3_gp1	forward	flavivirus polyprotein gene	7963	basechange	T->C	tta	cta	30	10	L->L	2255	1	2255	1	silent		untranslated	protein ended earlier	flavivirus polyprotein
NC_001475	KX855927	8104	6895	197.6	CDS	DV3_gp1	forward	flavivirus polyprotein gene	8007	basechange	C->T	acc	act	30	10	T->T	2267	3	2267	3	silent		untranslated	protein ended earlier	flavivirus polyprotein
NC_001475	KX855927	8286	7060	202.3	CDS	DV3_gp1	forward	flavivirus polyprotein gene	8189	basechange	A->G	aaa	aag	30	10	K->K	2322	3	2322	3	silent		untranslated	protein ended earlier	flavivirus polyprotein
NC_001475	KX855927	8324	7093	203.3	CDS	DV3_gp1	forward	flavivirus polyprotein gene	8227	basechange	G->A	gtg	gta	30	10	V->V	2333	3	2333	3	silent		untranslated	protein ended earlier	flavivirus polyprotein
NC_001475	KX855927	8334	7102	203.5	CDS	DV3_gp1	forward	flavivirus polyprotein gene	8237	basechange	G->A	ctg	cta	30	10	L->L	2336	3	2336	3	silent		untranslated	protein ended earlier	flavivirus polyprotein
NC_001475	KX855927	8339	7106	203.7	CDS	DV3_gp1	forward	flavivirus polyprotein gene	8242	basechange	C->T	ctg	ttg	30	10	L->L	2338	1	2338	1	silent		untranslated	protein ended earlier	flavivirus polyprotein
NC_001475	KX855927	8384	7144	204.7	CDS	DV3_gp1	forward	flavivirus polyprotein gene	8287	basechange	T->G	act	acg	30	10	T->T	2350	3	2350	3	silent		untranslated	protein ended earlier	flavivirus polyprotein
NC_001475	KX855927	8409	7165	205.3	CDS	DV3_gp1	forward	flavivirus polyprotein gene	8312	basechange	C->T	atc	att	30	10	I->I	2357	3	2357	3	silent		untranslated	protein ended earlier	flavivirus polyprotein
NC_001475	KX855927	8423	7177	205.7	CDS	DV3_gp1	forward	flavivirus polyprotein gene	8326	basechange	T->C	gct	gcc	30	10	A->A	2361	3	2361	3	silent		untranslated	protein ended earlier	flavivirus polyprotein
NC_001475	KX855927	8426	7180	205.8	CDS	DV3_gp1	forward	flavivirus polyprotein gene	8329	basechange	C->T	atc	att	30	10	I->I	2362	3	2362	3	silent		untranslated	protein ended earlier	flavivirus polyprotein
NC_001475	KX855927	8440	7193	206.2	CDS	DV3_gp1	forward	flavivirus polyprotein gene	8343	basechange	T->C	ttg	ctg	30	10	L->L	2367	1	2367	1	silent		untranslated	protein ended earlier	flavivirus polyprotein
NC_001475	KX855927	8445	7198	206.3	CDS	DV3_gp1	forward	flavivirus polyprotein gene	8348	basechange	A->G	caa	cag	30	10	Q->Q	2368	3	2368	3	silent		untranslated	protein ended earlier	flavivirus polyprotein
NC_001475	KX855927	8460	7210	206.6	CDS	DV3_gp1	forward	flavivirus polyprotein gene	8363	basechange	C->T	acc	act	30	10	T->T	2372	3	2372	3	silent		untranslated	protein ended earlier	flavivirus polyprotein
NC_001475	KX855927	8476	7222	207	CDS	DV3_gp1	forward	flavivirus polyprotein gene	8379	basechange	G->A	cag	caa	30	10	Q->Q	2376	3	2376	3	silent		untranslated	protein ended earlier	flavivirus polyprotein
NC_001475	KX855927	8513	7258	208	CDS	DV3_gp1	forward	flavivirus polyprotein gene	8416	basechange	A->G	aca	acg	30	10	T->T	2388	3	2388	3	silent		untranslated	protein ended earlier	flavivirus polyprotein
NC_001475	KX855927	8533	7276	208.5	CDS	DV3_gp1	forward	flavivirus polyprotein gene	8436	basechange	A->T	aca	act	30	10	T->T	2394	3	2394	3	silent		untranslated	protein ended earlier	flavivirus polyprotein
NC_001475	KX855927	8548	7289	208.9	CDS	DV3_gp1	forward	flavivirus polyprotein gene	8451	basechange	T->C	tct	cct	30	10	S->P	2399	1	2399	1	aa change		untranslated	protein ended earlier	flavivirus polyprotein
NC_001475	KX855927	8561	7299	209.2	CDS	DV3_gp1	forward	flavivirus polyprotein gene	8464	basechange	T->A	ttt	tat	30	10	F->Y	2402	2	2402	2	aa change		untranslated	protein ended earlier	flavivirus polyprotein
NC_001475	KX855927	8582	7318	209.7	CDS	DV3_gp1	forward	flavivirus polyprotein gene	8485	basechange	A->G	aaa	aag	30	10	K->K	2408	3	2408	3	silent		untranslated	protein ended earlier	flavivirus polyprotein
NC_001475	KX855927	8598	7333	210.2	CDS	DV3_gp1	forward	flavivirus polyprotein gene	8501	basechange	T->C	gtt	gtc	30	10	V->V	2413	3	2413	3	silent		untranslated	protein ended earlier	flavivirus polyprotein
NC_001475	KX855927	8621	7351	210.7	CDS	DV3_gp1	forward	flavivirus polyprotein gene	8524	basechange	C->T	tgc	tgt	30	10	C->C	2419	3	2419	3	silent		untranslated	protein ended earlier	flavivirus polyprotein
NC_001475	KX855927	8629	7357	210.9	CDS	DV3_gp1	forward	flavivirus polyprotein gene	8532	basechange	C->T	gtc	gtt	30	10	V->V	2421	3	2421	3	silent		untranslated	protein ended earlier	flavivirus polyprotein
NC_001475	KX855927	8635	7363	211	CDS	DV3_gp1	forward	flavivirus polyprotein gene	8538	basechange	C->G	ctc	ctg	30	10	L->L	2423	3	2423	3	silent		untranslated	protein ended earlier	flavivirus polyprotein
NC_001475	KX855927	8638	7366	211.1	CDS	DV3_gp1	forward	flavivirus polyprotein gene	8541	basechange	G->A	ttg	tta	30	10	L->L	2424	3	2424	3	silent		untranslated	protein ended earlier	flavivirus polyprotein
NC_001475	KX855927	8639	7367	211.1	CDS	DV3_gp1	forward	flavivirus polyprotein gene	8542	basechange	C->T	cta	tta	30	10	L->L	2425	1	2425	1	silent		untranslated	protein ended earlier	flavivirus polyprotein
NC_001475	KX855927	8684	7406	212.3	CDS	DV3_gp1	forward	flavivirus polyprotein gene	8587	basechange	C->T	cta	tta	30	10	L->L	2438	1	2438	1	silent		untranslated	protein ended earlier	flavivirus polyprotein
NC_001475	KX855927	8733	7450	213.5	CDS	DV3_gp1	forward	flavivirus polyprotein gene	8636	basechange	T->G	ggt	ggg	30	10	G->G	2452	3	2452	3	silent		untranslated	protein ended earlier	flavivirus polyprotein
NC_001475	KX855927	8740	7456	213.7	CDS	DV3_gp1	forward	flavivirus polyprotein gene	8643	basechange	C->T	ttc	ttt	30	10	F->F	2454	3	2454	3	silent		untranslated	protein ended earlier	flavivirus polyprotein
NC_001475	KX855927	8774	7486	214.5	CDS	DV3_gp1	forward	flavivirus polyprotein gene	8677	basechange	G->A	gcg	gca	30	10	A->A	2464	3	2464	3	silent		untranslated	protein ended earlier	flavivirus polyprotein
NC_001475	KX855927	8780	7490/7491	214.7	CDS	DV3_gp1	forward	flavivirus polyprotein gene	8683	insertion	*->T	att	att	30	10	I->I	2466	1	2466	2	frameshift		untranslated	protein ended earlier	flavivirus polyprotein
NC_001475	KX855927	8808	7513	215.3	CDS	DV3_gp1	forward	flavivirus polyprotein gene	8711	basechange	A->T	gca	tgg	30	10	A->W	2473	3	2474	1	aa change		untranslated	protein ended earlier	flavivirus polyprotein
NC_001475	KX855927	8823	7525	215.7	CDS	DV3_gp1	forward	flavivirus polyprotein gene	8726	basechange	T->C	ctt	cgc	30	10	L->R	2477	3	2478	1	aa change		untranslated	protein ended earlier	flavivirus polyprotein
NC_001475	KX855927	8828	7528	215.8	CDS	DV3_gp1	forward	flavivirus polyprotein gene	8731	basechange	T->C	gct	ctt	30	10	A->L	2478	3	2479	1	aa change		untranslated	protein ended earlier	flavivirus polyprotein
NC_001475	KX855927	8854	7549	216.4	CDS	DV3_gp1	forward	flavivirus polyprotein gene	8757	basechange	T->C	gtt	cgg	30	10	V->R	2485	3	2486	1	aa change		untranslated	protein ended earlier	flavivirus polyprotein
NC_001475	KX855927	8889	7576	217.1	CDS	DV3_gp1	forward	flavivirus polyprotein gene	8792	basechange	A->T	tca	tca	30	10	S->S	2494	3	2495	1	silent		untranslated	protein ended earlier	flavivirus polyprotein
NC_001475	KX855927	8948	7627	218.6	CDS	DV3_gp1	forward	flavivirus polyprotein gene	8851	basechange	C->G	tcc	gcg	30	10	S->A	2511	3	2512	1	aa change		untranslated	protein ended earlier	flavivirus polyprotein
NC_001475	KX855927	8967	7645	219.1	CDS	DV3_gp1	forward	flavivirus polyprotein gene	8870	basechange	T->C	ctt	cta	30	10	L->L	2517	3	2518	1	silent		untranslated	protein ended earlier	flavivirus polyprotein
NC_001475	KX855927	8977	7654	219.4	CDS	DV3_gp1	forward	flavivirus polyprotein gene	8880	basechange	A->G	aaa	gtc	30	10	K->V	2520	3	2521	1	aa change		untranslated	protein ended earlier	flavivirus polyprotein
NC_001475	KX855927	9002	7675	220	CDS	DV3_gp1	forward	flavivirus polyprotein gene	8905	basechange	T->C	gat	cag	30	10	D->Q	2527	3	2528	1	aa change		untranslated	protein ended earlier	flavivirus polyprotein
NC_001475	KX855927	9030	7699	220.7	CDS	DV3_gp1	forward	flavivirus polyprotein gene	8933	basechange	G->A	ttg	aaa	30	10	L->K	2535	3	2536	1	aa change		untranslated	protein ended earlier	flavivirus polyprotein
NC_001475	KX855927	9043	7711	221	CDS	DV3_gp1	forward	flavivirus polyprotein gene	8946	basechange	G->A	gag	aac	30	10	E->N	2539	3	2540	1	aa change		untranslated	protein ended earlier	flavivirus polyprotein
NC_001475	KX855927	9067	7733	221.6	CDS	DV3_gp1	forward	flavivirus polyprotein gene	8970	basechange	C->A	cga	cag	30	10	R->Q	2547	1	2547	2	aa change		untranslated	protein ended earlier	flavivirus polyprotein
NC_001475	KX855927	9076	7741	221.9	CDS	DV3_gp1	forward	flavivirus polyprotein gene	8979	basechange	C->T	agc	tgc	30	10	S->C	2549	3	2550	1	aa change		untranslated	protein ended earlier	flavivirus polyprotein
NC_001475	KX855927	9104	7765	222.5	CDS	DV3_gp1	forward	flavivirus polyprotein gene	9007	basechange	A->G	gaa	gag	30	10	E->E	2557	3	2558	1	silent		untranslated	protein ended earlier	flavivirus polyprotein
NC_001475	KX855927	9119	7778	222.9	CDS	DV3_gp1	forward	flavivirus polyprotein gene	9022	basechange	G->A	gtt	cat	30	10	V->H	2562	1	2562	2	aa change		untranslated	protein ended earlier	flavivirus polyprotein
NC_001475	KX855927	9145	7802	223.6	CDS	DV3_gp1	forward	flavivirus polyprotein gene	9048	basechange	T->C	ttg	cct	30	10	L->P	2570	1	2570	2	aa change		untranslated	protein ended earlier	flavivirus polyprotein
NC_001475	KX855927	9256	7897	226.3	CDS	DV3_gp1	forward	flavivirus polyprotein gene	9159	basechange	A->G	gaa	gga	30	10	E->G	2601	3	2602	1	aa change		untranslated	protein ended earlier	flavivirus polyprotein
NC_001475	KX855927	9268	7906	226.6	CDS	DV3_gp1	forward	flavivirus polyprotein gene	9171	basechange	A->G	gta	gcc	30	10	V->A	2604	3	2605	1	aa change		untranslated	protein ended earlier	flavivirus polyprotein
NC_001475	KX855927	9271	7909	226.7	CDS	DV3_gp1	forward	flavivirus polyprotein gene	9174	basechange	T->C	cct	cat	30	10	P->H	2605	3	2606	1	aa change		untranslated	protein ended earlier	flavivirus polyprotein
NC_001475	KX855927	9277	7915	226.8	CDS	DV3_gp1	forward	flavivirus polyprotein gene	9180	basechange	T->A	tct	aac	30	10	S->N	2607	3	2608	1	aa change		untranslated	protein ended earlier	flavivirus polyprotein
NC_001475	KX855927	9303	7936	227.4	CDS	DV3_gp1	forward	flavivirus polyprotein gene	9206	basechange	T->C	gtt	caa	30	10	V->Q	2614	3	2615	1	aa change		untranslated	protein ended earlier	flavivirus polyprotein
NC_001475	KX855927	9318	7948	227.8	CDS	DV3_gp1	forward	flavivirus polyprotein gene	9221	basechange	C->T	agc	tgg	30	10	S->W	2618	3	2619	1	aa change		untranslated	protein ended earlier	flavivirus polyprotein
NC_001475	KX855927	9337	7963	228.2	CDS	DV3_gp1	forward	flavivirus polyprotein gene	9240	basechange	C->T	ttc	tta	30	10	F->L	2623	3	2624	1	aa change		untranslated	protein ended earlier	flavivirus polyprotein
NC_001475	KX855927	9344	7969	228.4	CDS	DV3_gp1	forward	flavivirus polyprotein gene	9247	basechange	C->T	ctc	tcc	30	10	L->S	2625	3	2626	1	aa change		untranslated	protein ended earlier	flavivirus polyprotein
NC_001475	KX855927	9365	7987	228.9	CDS	DV3_gp1	forward	flavivirus polyprotein gene	9268	basechange	T->C	gat	cac	30	10	D->H	2631	3	2632	1	aa change		untranslated	protein ended earlier	flavivirus polyprotein
NC_001475	KX855927	9426	8038	230.4	CDS	DV3_gp1	forward	flavivirus polyprotein gene	9329	basechange	G->A	gag	aag	30	10	E->K	2648	3	2649	1	aa change		untranslated	protein ended earlier	flavivirus polyprotein
NC_001475	KX855927	9472	8080	231.6	CDS	DV3_gp1	forward	flavivirus polyprotein gene	9375	basechange	A->G	cta	gaa	30	10	L->E	2662	3	2663	1	aa change		untranslated	protein ended earlier	flavivirus polyprotein
NC_001475	KX855927	9481	8089	231.8	CDS	DV3_gp1	forward	flavivirus polyprotein gene	9384	basechange	C->T	aac	tca	30	10	N->S	2665	3	2666	1	aa change		untranslated	protein ended earlier	flavivirus polyprotein
NC_001475	KX855927	9502	8107	232.3	CDS	DV3_gp1	forward	flavivirus polyprotein gene	9405	basechange	T->A	gtt	att	30	10	V->I	2671	3	2672	1	aa change		untranslated	protein ended earlier	flavivirus polyprotein
NC_001475	KX855927	9523	8126	232.9	CDS	DV3_gp1	forward	flavivirus polyprotein gene	9426	basechange	A->G	act	agc	30	10	T->S	2678	1	2678	2	aa change		untranslated	protein ended earlier	flavivirus polyprotein
NC_001475	KX855927	9526	8128	232.9	CDS	DV3_gp1	forward	flavivirus polyprotein gene	9429	basechange	T->C	act	cgt	30	10	T->R	2678	3	2679	1	aa change		untranslated	protein ended earlier	flavivirus polyprotein
NC_001475	KX855927	9567	8164	234	CDS	DV3_gp1	forward	flavivirus polyprotein gene	9470	basechange	T->C	cat	cgg	30	10	H->R	2690	3	2691	1	aa change		untranslated	protein ended earlier	flavivirus polyprotein
NC_001475	KX855927	9621	8209	235.3	CDS	DV3_gp1	forward	flavivirus polyprotein gene	9524	basechange	C->T	cac	tga	30	10	H->*	2705	3	2706	1	aa change / creates new stop codon		untranslated	protein ended earlier	flavivirus polyprotein
NC_001475	KX855927	9649	8233	236	CDS	DV3_gp1	forward	flavivirus polyprotein gene	9552	basechange	C->T	ggc	tac	30	10	G->Y	2713	3	2714	1	aa change		untranslated	protein ended earlier	flavivirus polyprotein
NC_001475	KX855927	9688	8266	236.9	CDS	DV3_gp1	forward	flavivirus polyprotein gene	9591	basechange	G->A	gtg	atc	30	10	V->I	2724	3	2725	1	aa change		untranslated	protein ended earlier	flavivirus polyprotein
NC_001475	KX855927	9692	8269	237	CDS	DV3_gp1	forward	flavivirus polyprotein gene	9595	basechange	T->C	tct	cag	30	10	S->Q	2725	3	2726	1	aa change		untranslated	protein ended earlier	flavivirus polyprotein
NC_001475	KX855927	9701	8276	237.2	CDS	DV3_gp1	forward	flavivirus polyprotein gene	9604	basechange	C->T	cta	gtt	30	10	L->V	2728	1	2728	2	aa change		untranslated	protein ended earlier	flavivirus polyprotein
NC_001475	KX855927	9709	8284	237.4	CDS	DV3_gp1	forward	flavivirus polyprotein gene	9612	basechange	C->T	aac	tag	30	10	N->*	2730	3	2731	1	aa change / creates new stop codon		untranslated	protein ended earlier	flavivirus polyprotein
NC_001475	KX855927	9839	8392	240.5	CDS	DV3_gp1	forward	flavivirus polyprotein gene	9742	basechange	T->A	att	agg	30	10	I->R	2766	3	2767	1	aa change		untranslated	protein ended earlier	flavivirus polyprotein
NC_001475	KX855927	9880	8425	241.5	CDS	DV3_gp1	forward	flavivirus polyprotein gene	9783	basechange	T->C	cat	caa	30	10	H->Q	2777	3	2778	1	aa change		untranslated	protein ended earlier	flavivirus polyprotein
NC_001475	KX855927	9945	8479	243	CDS	DV3_gp1	forward	flavivirus polyprotein gene	9848	basechange	T->C	cat	cgg	30	10	H->R	2795	3	2796	1	aa change		untranslated	protein ended earlier	flavivirus polyprotein
NC_001475	KX855927	9952	8485	243.2	CDS	DV3_gp1	forward	flavivirus polyprotein gene	9855	basechange	C->T	tcc	tta	30	10	S->L	2797	3	2798	1	aa change		untranslated	protein ended earlier	flavivirus polyprotein
NC_001475	KX855927	9966	8497	243.5	CDS	DV3_gp1	forward	flavivirus polyprotein gene	9869	basechange	A->G	aaa	ggc	30	10	K->G	2801	3	2802	1	aa change		untranslated	protein ended earlier	flavivirus polyprotein
NC_001475	KX855927	10018	8542	244.8	CDS	DV3_gp1	forward	flavivirus polyprotein gene	9921	basechange	C->T	ctc	tct	30	10	L->S	2816	3	2817	1	aa change		untranslated	protein ended earlier	flavivirus polyprotein
NC_001475	KX855927	10024	8548	245	CDS	DV3_gp1	forward	flavivirus polyprotein gene	9927	basechange	C->T	acc	taa	30	10	T->*	2818	3	2819	1	aa change / creates new stop codon		untranslated	protein ended earlier	flavivirus polyprotein
NC_001475	KX855927	10078	8596	246.4	CDS	DV3_gp1	forward	flavivirus polyprotein gene	9981	basechange	C->T	gac	tac	30	10	D->Y	2834	3	2835	1	aa change		untranslated	protein ended earlier	flavivirus polyprotein
NC_001475	KX855927	10139	8650	247.9	CDS	DV3_gp1	forward	flavivirus polyprotein gene	10042	basechange	G->A	acg	acc	30	10	T->T	2852	3	2853	1	silent		untranslated	protein ended earlier	flavivirus polyprotein
NC_001475	KX855927	10149	8659	248.2	CDS	DV3_gp1	forward	flavivirus polyprotein gene	10052	basechange	C->T	ccc	tat	30	10	P->Y	2855	3	2856	1	aa change		untranslated	protein ended earlier	flavivirus polyprotein
NC_001475	KX855927	10172	8679	248.7	CDS	DV3_gp1	forward	flavivirus polyprotein gene	10075	basechange	C->T	gct	ggt	30	10	A->G	2862	2	2862	3	aa change		untranslated	protein ended earlier	flavivirus polyprotein
NC_001475	KX855927	10217	8719	249.9	CDS	DV3_gp1	forward	flavivirus polyprotein gene	10120	basechange	A->G	gga	gag	30	10	G->E	2875	3	2876	1	aa change		untranslated	protein ended earlier	flavivirus polyprotein
NC_001475	KX855927	10239	8737	250.4	CDS	DV3_gp1	forward	flavivirus polyprotein gene	10142	basechange	A->G	aga	gtt	30	10	R->V	2881	3	2882	1	aa change		untranslated	protein ended earlier	flavivirus polyprotein
NC_001475	KX855927	10287	8776	251.5	CDS	DV3_gp1	forward	flavivirus polyprotein gene	10190	basechange	T->C	act	caa	30	10	T->Q	2894	3	2895	1	aa change		untranslated	protein ended earlier	flavivirus polyprotein
NC_001475	KX855927	10298	8785	251.8	CDS	DV3_gp1	forward	flavivirus polyprotein gene	10201	basechange	C->T	gcc	tat	30	10	A->Y	2897	3	2898	1	aa change		untranslated	protein ended earlier	flavivirus polyprotein
NC_001475	KX855927	10308	8794	252	CDS	DV3_gp1	forward	flavivirus polyprotein gene	10211	basechange	C->T	gcc	tgt	30	10	A->C	2900	3	2901	1	aa change		untranslated	protein ended earlier	flavivirus polyprotein
NC_001475	KX855927	10357	8833	253.2	CDS	DV3_gp1	forward	flavivirus polyprotein gene	10260	basechange	T->C	gct	cgc	30	10	A->R	2913	3	2914	1	aa change		untranslated	protein ended earlier	flavivirus polyprotein
NC_001475	KX855927	10434	8896	255	CDS	DV3_gp1	forward	flavivirus polyprotein gene	10337	basechange	C->T	ggc	taa	30	10	G->*	2934	3	2935	1	aa change / creates new stop codon		untranslated	protein ended earlier	flavivirus polyprotein
NC_001475	KX855927	10437	8899	255	CDS	DV3_gp1	forward	flavivirus polyprotein gene	10340	basechange	A->G	aaa	gtg	30	10	K->V	2935	3	2936	1	aa change		untranslated	protein ended earlier	flavivirus polyprotein
NC_001475	KX855927	10451	8911	255.4	CDS	DV3_gp1	forward	flavivirus polyprotein gene	10354	basechange	C->T	tgc	tgt	30	10	C->C	2939	3	2940	1	silent		untranslated	protein ended earlier	flavivirus polyprotein
NC_001475	KX855927	10458	8917	255.6	CDS	DV3_gp1	forward	flavivirus polyprotein gene	10361	basechange	T->C	tat	caa	30	10	Y->Q	2941	3	2942	1	aa change		untranslated	protein ended earlier	flavivirus polyprotein
NC_001475	KX855927	10487	8941	256.3	CDS	DV3_gp1	forward	flavivirus polyprotein gene	10390	basechange	A->G	aaa	gaa	30	10	K->E	2949	3	2950	1	aa change		untranslated	protein ended earlier	flavivirus polyprotein
NC_001475	KX855927	10569	9004	258.1	CDS	DV3_gp1	forward	flavivirus polyprotein gene	10472	basechange	C->T	gcc	tag	30	10	A->*	2970	3	2971	1	aa change / creates new stop codon		untranslated	protein ended earlier	flavivirus polyprotein
NC_001475	KX855927	10718	9133	261.8	CDS	DV3_gp1	forward	flavivirus polyprotein gene	10621	basechange	G->A	aag	aat	30	10	K->N	3013	3	3014	1	aa change		untranslated	protein ended earlier	flavivirus polyprotein
NC_001475	KX855927	10824	9222	264.3	CDS	DV3_gp1	forward	flavivirus polyprotein gene	10727	basechange	T->C	ata	cac	30	10	I->H	3043	2	3043	3	aa change		untranslated	protein ended earlier	flavivirus polyprotein
NC_001475	KX855927	10856	9249	265.1	CDS	DV3_gp1	forward	flavivirus polyprotein gene	10759	basechange	A->T	cag	gct	30	10	Q->A	3052	2	3052	3	aa change		untranslated	protein ended earlier	flavivirus polyprotein
NC_001475	KX855927	10881	9268	265.6	CDS	DV3_gp1	forward	flavivirus polyprotein gene	10784	basechange	C->T	ttc	taa	30	10	F->*	3058	3	3059	1	aa change / creates new stop codon		untranslated	protein ended earlier	flavivirus polyprotein
NC_001475	KX855927	10961	9334	267.5	CDS	DV3_gp1	forward	flavivirus polyprotein gene	10864	basechange	T->C	gat	cat	30	10	D->H	3080	3	3081	1	aa change		untranslated	protein ended earlier	flavivirus polyprotein
NC_001475	KX855927	10965	9337	267.6	CDS	DV3_gp1	forward	flavivirus polyprotein gene	10868	basechange	T->C	att	cat	30	10	I->H	3081	3	3082	1	aa change		untranslated	protein ended earlier	flavivirus polyprotein
NC_001475	KX855927	10989	9358	268.2	CDS	DV3_gp1	forward	flavivirus polyprotein gene	10892	basechange	G->A	agg	agg	30	10	R->R	3088	3	3089	1	silent		untranslated	protein ended earlier	flavivirus polyprotein
NC_001475	KX855927	11003	9370	268.5	CDS	DV3_gp1	forward	flavivirus polyprotein gene	10906	basechange	A->G	caa	ggt	30	10	Q->G	3092	3	3093	1	aa change		untranslated	protein ended earlier	flavivirus polyprotein
NC_001475	KX855927	11004	9371	268.6	CDS	DV3_gp1	forward	flavivirus polyprotein gene	10907	basechange	C->G	ctg	ggt	30	10	L->G	3093	1	3093	2	aa change		untranslated	protein ended earlier	flavivirus polyprotein
NC_001475	KX855927	11020	9385	269	CDS	DV3_gp1	forward	flavivirus polyprotein gene	10923	basechange	C->T	ggc	tct	30	10	G->S	3097	3	3098	1	aa change		untranslated	protein ended earlier	flavivirus polyprotein
NC_001475	KX855927	11033	9397	269.3	CDS	DV3_gp1	forward	flavivirus polyprotein gene	10936	basechange	C->T	ttc	tac	30	10	F->Y	3101	3	3102	1	aa change		untranslated	protein ended earlier	flavivirus polyprotein
NC_001475	KX855927	11088	9449	270.8	CDS	DV3_gp1	forward	flavivirus polyprotein gene	10991	basechange	A->T	aca	gtc	30	10	T->V	3119	1	3119	2	aa change		untranslated	protein ended earlier	flavivirus polyprotein
NC_001475	KX855927	11121	9480	271.7	CDS	DV3_gp1	forward	flavivirus polyprotein gene	11024	basechange	T->C	cta	gcc	30	10	L->A	3129	2	3129	3	aa change		untranslated	protein ended earlier	flavivirus polyprotein
NC_001475	KX855927	11126	9484	271.8	CDS	DV3_gp1	forward	flavivirus polyprotein gene	11029	basechange	G->A	gag	aaa	30	10	E->K	3130	3	3131	1	aa change		untranslated	protein ended earlier	flavivirus polyprotein
NC_001475	KX855927	11213	9556	273.9	CDS	DV3_gp1	forward	flavivirus polyprotein gene	11116	basechange	T->C	gat	ctg	30	10	D->L	3154	3	3155	1	aa change		untranslated	protein ended earlier	flavivirus polyprotein
NC_001475	KX855927	11220	9562	274	CDS	DV3_gp1	forward	flavivirus polyprotein gene	11123	basechange	G->A	gtg	agt	30	10	V->S	3156	3	3157	1	aa change		untranslated	protein ended earlier	flavivirus polyprotein
NC_001475	KX855927	11255	9592	274.9	CDS	DV3_gp1	forward	flavivirus polyprotein gene	11158	basechange	T->C	aat	cgc	30	10	N->R	3166	3	3167	1	aa change		untranslated	protein ended earlier	flavivirus polyprotein
NC_001475	KX855927	11269	9605	275.3	CDS	DV3_gp1	forward	flavivirus polyprotein gene	11172	basechange	T->C	ttg	tct	30	10	L->S	3171	1	3171	2	aa change		untranslated	protein ended earlier	flavivirus polyprotein
NC_001475	KX855927	11344	9670	277.1	CDS	DV3_gp1	forward	flavivirus polyprotein gene	11247	basechange	T->C	gat	ctg	30	10	D->L	3192	3	3193	1	aa change		untranslated	protein ended earlier	flavivirus polyprotein
NC_001475	KX855927	11350	9676	277.3	CDS	DV3_gp1	forward	flavivirus polyprotein gene	11253	basechange	A->G	caa	gca	30	10	Q->A	3194	3	3195	1	aa change		untranslated	protein ended earlier	flavivirus polyprotein
NC_001475	KX855927	11521	9817	281.4	CDS	DV3_gp1	forward	flavivirus polyprotein gene	11424	basechange	T->C	act	cgc	30	10	T->R	3241	3	3242	1	aa change		untranslated	protein ended earlier	flavivirus polyprotein
NC_001475	KX855927	11529	9824	281.6	CDS	DV3_gp1	forward	flavivirus polyprotein gene	11432	basechange	C->T	ctg	ttt	30	10	L->F	3244	1	3244	2	aa change		untranslated	protein ended earlier	flavivirus polyprotein
NC_001475	KX855927	11604	9884	283.3	CDS	DV3_gp1	forward	flavivirus polyprotein gene	11507	basechange	T->C	tta	act	30	10	L->T	3264	1	3264	2	aa change		untranslated	protein ended earlier	flavivirus polyprotein
NC_001475	KX855927	11610	9889	283.4	CDS	DV3_gp1	forward	flavivirus polyprotein gene	11513	basechange	A->G	gca	gtc	30	10	A->V	3265	3	3266	1	aa change		untranslated	protein ended earlier	flavivirus polyprotein
NC_001475	KX855927	11618	9895	283.6	CDS	DV3_gp1	forward	flavivirus polyprotein gene	11521	basechange	C->T	aac	tgc	30	10	N->C	3267	3	3268	1	aa change		untranslated	protein ended earlier	flavivirus polyprotein
NC_001475	KX855927	11660	9928	284.5	CDS	DV3_gp1	forward	flavivirus polyprotein gene	11563	basechange	T->C	gtt	ccc	30	10	V->P	3278	3	3279	1	aa change		untranslated	protein ended earlier	flavivirus polyprotein
NC_001475	KX855927	11731	9982	286.1	CDS	DV3_gp1	forward	flavivirus polyprotein gene	11634	basechange	A->G	aca	gga	30	10	T->G	3296	3	3297	1	aa change		untranslated	protein ended earlier	flavivirus polyprotein
NC_001475	KX855927	11778	10018	287.1	CDS	DV3_gp1	forward	flavivirus polyprotein gene	11681	basechange	A->C	ata	cga	30	10	I->R	3308	3	3309	1	aa change		untranslated	protein ended earlier	flavivirus polyprotein
NC_001475	KX855927	11785	10024	287.3	CDS	DV3_gp1	forward	flavivirus polyprotein gene	11688	basechange	A->C	gaa	caa	30	10	E->Q	3310	3	3311	1	aa change		untranslated	protein ended earlier	flavivirus polyprotein
NC_001475	KX855927	11829	10060	288.3	CDS	DV3_gp1	forward	flavivirus polyprotein gene	11732	basechange	T->C	act	ctg	30	10	T->L	3322	3	3323	1	aa change		untranslated	protein ended earlier	flavivirus polyprotein
NC_001475	KX855927	11848	10078	288.8	CDS	DV3_gp1	forward	flavivirus polyprotein gene	11751	basechange	T->C	tat	cct	30	10	Y->P	3328	3	3329	1	aa change		untranslated	protein ended earlier	flavivirus polyprotein
NC_001475	KX855927	11856	10084	289	CDS	DV3_gp1	forward	flavivirus polyprotein gene	11759	basechange	A->G	gga	gaa	30	10	G->E	3330	3	3331	1	aa change		untranslated	protein ended earlier	flavivirus polyprotein
NC_001475	KX855927	11982	10201	292.4	CDS	DV3_gp1	forward	flavivirus polyprotein gene	11885	basechange	C->T	ttc	tct	30	10	F->S	3369	3	3370	1	aa change		untranslated	protein ended earlier	flavivirus polyprotein
NC_001475	KX855927	12028	10240	293.5	CDS	DV3_gp1	forward	flavivirus polyprotein gene	11931	basechange	A->G	gaa	gga	30	10	E->G	3382	3	3383	1	aa change		untranslated	protein ended earlier	flavivirus polyprotein
NC_001475	KX855927	12064	10271	294.4	Figr	IGR_DV3_gp1_seqend	forward		3	basechange	T->C			30	10	/->/	0	0	0	0	unknown			Intergenic between flavivirus polyprotein gene and sequence end
NC_001475	KX855927	12189	10379	297.5	Figr	IGR_DV3_gp1_seqend	forward		128	basechange	C->A			30	10	/->/	0	0	0	0	unknown			Intergenic between flavivirus polyprotein gene and sequence end
NC_001475	KX855927	12237	10423	298.7	Figr	IGR_DV3_gp1_seqend	forward		176	basechange	G->A			30	10	/->/	0	0	0	0	unknown			Intergenic between flavivirus polyprotein gene and sequence end
NC_001475	KX855927	12368	10539	302	Figr	IGR_DV3_gp1_seqend	forward		307	basechange	T->C			30	10	/->/	0	0	0	0	unknown			Intergenic between flavivirus polyprotein gene and sequence end
NC_001475	KX855927	12438	10596	303.7	Figr	IGR_DV3_gp1_seqend	forward		377	basechange	T->C			30	10	/->/	0	0	0	0	unknown			Intergenic between flavivirus polyprotein gene and sequence end
NC_001475	KX855927	12512	10659	305.5	Figr	IGR_DV3_gp1_seqend	forward		451	deletion	G->*			30	0	/->/	0	0	0	0	unknown			Intergenic between flavivirus polyprotein gene and sequence end
