# Supplementary material for: Complete assembly of a dengue virus type 3 genome from a recent genotype III clade by metagenomic sequencing of serum
Source: Wellcome Open Res. 2019 Jan 10;3:44. Originally published 2018 Apr 23. [Version 2] doi: 10.12688/wellcomeopenres.14438.2 (PMC6085601; doi:10.12688/wellcomeopenres.14438.2)
Supplement: Supplementary file 6 [file wellcomeopenres-3-16381-s0005.tgz]

Archive with 1 entries (1 files):
- eaf4bb57-26fe-4669-9c9e-a7bc659609fd.xls
