# Supplementary material for: Complete assembly of a dengue virus type 3 genome from a recent genotype III clade by metagenomic sequencing of serum
Source: Wellcome Open Res. 2019 Jan 10;3:44. Originally published 2018 Apr 23. [Version 2] doi: 10.12688/wellcomeopenres.14438.2 (PMC6085601; doi:10.12688/wellcomeopenres.14438.2)
Supplement: Supplementary file 6 [file wellcomeopenres-3-16381-s0005.tgz › eaf4bb57-26fe-4669-9c9e-a7bc659609fd.xls]

## Sheet: Sheet1
Supplementary File 6 – BLAST results of Japanese encephalitis virus contigs from sample F2 and F5
F2 JEV contigs after MIRA based mapping assembly
Back bone name	av.qual	#-reads	mx.cov.	av.cov	GC%
NC_001437 (Reference Sequence for Japanese encephalitis virus)	30	15	11	1.1	51.4
F2 Contig1
Sequence	cgtgtgaaagggagaagtccatagcaatcaggagaaaatcaagaagagaatccagaagcttaaagaagaa
Nucleotide BLAST results (Top 5 hits) – against the Flaviviridae database	Max score	Total score	Query cover	E value	Ident	Accession
Japanese encephalitis virus isolate JEV/sw/GD/2008, complete genome	124	124	100%	3e-28	99%	KX965684.1
Japanese encephalitis virus strain Anyang-300, complete genome	124	124	100%	3e-28	99%	KT447437.1
Japanese encephalitis virus isolate C17, complete genome	124	124	100%	3e-28	99%	KX945367.1
Japanese encephalitis virus nonfunctional polyprotein gene, complete sequence	124	124	100%	3e-28	99%	KU904395.1
Japanese encephalitis virus isolate BJ-1(P) polyprotein mRNA, complete cds	124	124	100%	3e-28	99%	KY609173.
Region = 8474 to 8543 (Nonstructural Protein 5 – RNA dependant RNA polymerase; nonstructural protein NS5; methyltransferase component of capping enzyme)
Nucleotide BLAST results (Top 5 hits) – against the entire nr/nt database
Japanese encephalitis virus isolate JEV/sw/GD/2008, complete genome	124	124	100%	1e-25	99%	KX965684.1
Japanese encephalitis virus strain Anyang-300, complete genome	124	124	100%	1e-25	99%	KT447437.1
Japanese encephalitis virus isolate C17, complete genome	124	124	100%	1e-25	99%	KX945367.1
Japanese encephalitis virus nonfunctional polyprotein gene, complete sequence	124	124	100%	1e-25	99%	KU904395.1
Japanese encephalitis virus isolate BJ-1(P) polyprotein mRNA, complete cds	124	124	100%	1e-25	99%	KY609173.1
Nucleotide BLAST results (Top 5 hits) – against dengue virus group
No hits
F2 Contig2
Sequence	aaagctgggatacatcctccgtgacatagcaggaaagcaaggagggaaaatgtacgctgatgacaccgccgggtgggata
Nucleotide BLAST results (Top 5 hits) - against Flaviviridae database (nr/nt)
	Max score	Total score	Query cover	E value	Ident	Accession
Japanese encephalitis virus isolate Vellore P20778-T, complete genome	145	145	1	2e-34	1	KT239164.1
Japanese encephalitis virus isolate IND-WB-JE2, complete genome	145	145	1	2e-34	1	JX072965.1
Japanese encephalitis virus isolate IND-WB-JE1, complete genome	145	145	1	2e-34	1	JX050179.1
Japanese encephalitis virus isolate JEV/eq/India/H225/2009, complete genome	145	145	1	2e-34	1	JX131374.1
Japanese encephalitis virus isolate 47, complete genome	141	141	0.97	3e-33	1	JF706269.1
Japanese encephalitis virus strain KPP82-39-214CT, complete genome	141	141	0.97	3e-33	1	GQ902063.1
Region = 9221 to 9300 (Nonstructural Protein 5 – RNA dependant RNA polymerase; nonstructural protein NS5; methyltransferase component of capping enzyme)
Nucleotide BLAST results (Top 5 hits) – against dengue virus group
	Max score	Total score	Query cover	E value	Ident	Accession
Dengue virus type 2 isolate Dak Ar 141070 polyprotein gene, complete cds	75.2	75.2	0.96	8e-14	0.83	EF105390.1
Dengue virus type 2 isolate Dak Ar 141069 polyprotein gene, complete cds	75.2	75.2	0.96	8e-14	0.83	EF105389.1
Dengue virus strain EEB-17 polyprotein gene, complete cds	71.6	71.6	0.96	1e-12	0.82	JF260983.1
Dengue virus type 2 isolate IBH11234 polyprotein gene, complete cds	71.6	71.6	0.96	1e-12	0.82	EU003591.1
Dengue virus type 2 isolate Dak Ar D75505, complete genome	71.6	71.6	0.96	1e-12	0.82	EF457904.1
Nucleotide BLAST results (Top 5 hits) – against the entire nr/nt database
	Max score	Total score	Query cover	E value	Ident	Accession
Japanese encephalitis virus isolate Vellore P20778-T, complete genome	145	145	1	1e-31	1	KT239164.1
Japanese encephalitis virus isolate IND-WB-JE2, complete genome	145	145	1	1e-31	1	JX072965.1
Japanese encephalitis virus isolate IND-WB-JE1, complete genome	145	145	1	1e-31	1	JX050179.1
Japanese encephalitis virus isolate JEV/eq/India/H225/2009, complete genome	145	145	1	1e-31	1	JX131374.1
Japanese encephalitis virus isolate 47, complete genome	141	141	0.97	1e-30	1	JF706269.1
F5 JEV contig after MIRA based mapping assembly
Backbone name	av.qual	#-reads	mx.cov.	av.cov	GC%
NC_001437 (Reference Sequence for Japanese encephalitis virus)	30	13	10	1.12	51.42
F5 Contig 1 :
Sequence	acggaagctatgaagtgaaggctactggctcagccagttctctcgtcaacggagtggtgaagctcatgagcaaaccttgggacgccattgccaacgtcaccaccatggccatgac
Nucleotide BLAST results (Top 5 hits) - against nr/nt
	Max score	Total score	Query cover	E value	Ident	Accession
Japanese encephalitis virus isolate Vellore P20778-T, complete genome	208	208	100%	2e-50	100%	KT239164.1
Japanese encephalitis virus isolate IND-WB-JE2, complete genome	208	208	100%	2e-50	100%	JX072965.1
Japanese encephalitis virus isolate IND-WB-JE1, complete genome	208	208	100%	2e-50	100%	JX050179.1
Japanese encephalitis virus isolate Vellore P20778, complete genome	208	208	100%	2e-50	100%	AF080251.1
Japanese encephalitis virus nonfunctional polyprotein gene, complete sequence	203	203	100%	8e-49	99%	KU904395.1
Region = 8599 to 8713 (Nonstructural Protein 5 – RNA dependant RNA polymerase; nonstructural protein NS5; methyltransferase component of capping enzyme)
Nucleotide BLAST results (Top 5 hits) – against dengue virus group
	Max score	Total score	Query cover	E value	Ident	Accession
Dengue virus 2 isolate DENV-2/VN/BID-V1801/2007, complete genome	60.8	60.8	98%	3e-09	72%	FJ410200.1
Dengue virus 2 isolate DENV-2/VN/BID-V1780/2007, complete genome	59	59	100%	1e-08	71%	FJ432726.1
Dengue virus isolate Ser2_Thailand_Bangkok_Seq19 polyprotein gene, partial cds	55.4	55.4	100%	1e-07	70%	KY586586.1
Dengue virus isolate Ser2_Thailand_nonBKK_Seq21 polyprotein gene, partial cds	55.4	55.4	100%	1e-07	70%	KY586585.1
Dengue virus 2 isolate DENV-2/KH/BID-V4276/2008, complete genome	55.4	55.4	100%	1e-07	70%	KF955402.1
